# Supplementary material for: Depot-specific mRNA expression programs in human adipocytes suggest physiological specialization via distinct developmental programs
Source: PLoS One. 2024 Oct 14;19(10):e0311751. doi: 10.1371/journal.pone.0311751 (PMC11472956; doi:10.1371/journal.pone.0311751)
Supplement: S5 Dataset — (TXT) [file pone.0311751.s017.txt]

GID	CLID	NAME	GWEIGHT	HOV086_adipocyte_abdominal_F50	HOV087_adipocyte_abdominal_M60	HOX137_adipocyte_breast_F23	HOZ042_adipocyte_breast_F39	HOZ034_adipocyte_retroperitoneal_M50	HOV122_adipocyte_abdominal_F62a	HOV062_adipocyte_abdominal_M34	HOV075_adipocyte_abdominal_M58a	HOV063_adipocyte_abdominal_F62	HOV076_adipocyte_abdominal_F42	HOV061_adipocyte_abdominal_F36	HOX128_adipocyte_breast_F52b	HOZ080_adipocyte_breast_F52b	HOZ151_adipocyte_thigh_F52b	HOV073_adipocyte_shin_F63	HOX153_adipocyte_retroperitoneal_F41	HOZ158_adipocyte_breast_F31a	HOR160_adipocyte_shin_M23	HOZ150_adipocyte_shin_M23	HOR184_adipocyte_abdominal_F52c	HOZ140_adipocyte_abdominal_U	HOV121_adipocyte_omentum_F47	HOV115_adipocyte_omentum_F52d	HOX111_adipocyte_pericolonic_F44	HOZ066_adipocyte_pericolonic_M52	HOZ039_adipocyte_pericolonic_F85	HOX139_adipocyte_pericolonic_F51c	HOR155_adipocyte_omentum_F72	HOR153_adipocyte_omentum_F75	HOZ161_adipocyte_pericolonic_F51a	HOZ049_adipocyte_pericolonic_F59	HOZ033_adipocyte_pericolonic_F75	HOZ115_adipocyte_omentum_M17	HOZ073_adipocyte_omentum_F69	HOW171_adipocyte_pericolonic_F50b	HOW181_adipocyte_pericolonic_M65	HOW179_adipocyte_retroperitoneal_M55a	HOZ121_adipocyte_breast_F52a	HOZ124_adipocyte_thigh_F73a	HOZ149_adipocyte_shin_M55	HOZ147_adipocyte_abdominal_M60	HOV072_adipocyte_shin_F76	HOV111_adipocyte_shin_M55c	HOZ160_adipocyte_omentum_F59	HOZ065_adipocyte_shin_M94	HOZ057_adipocyte_thigh_M94
AID				ARRY2X	ARRY6X	ARRY10X	ARRY12X	ARRY31X	ARRY4X	ARRY5X	ARRY8X	ARRY7X	ARRY1X	ARRY0X	ARRY11X	ARRY13X	ARRY54X	ARRY35X	ARRY30X	ARRY50X	ARRY37X	ARRY55X	ARRY3X	ARRY60X	ARRY14X	ARRY20X	ARRY22X	ARRY28X	ARRY27X	ARRY24X	ARRY16X	ARRY17X	ARRY52X	ARRY25X	ARRY26X	ARRY18X	ARRY15X	ARRY23X	ARRY29X	ARRY32X	ARRY9X	ARRY42X	ARRY56X	ARRY58X	ARRY34X	ARRY38X	ARRY51X	ARRY40X	ARRY44X
EWEIGHT				1.000000	1.000000	1.000000	1.000000	1.000000	1.000000	1.000000	1.000000	1.000000	1.000000	1.000000	1.000000	1.000000	1.000000	1.000000	1.000000	1.000000	1.000000	1.000000	1.000000	1.000000	1.000000	1.000000	1.000000	1.000000	1.000000	1.000000	1.000000	1.000000	1.000000	1.000000	1.000000	1.000000	1.000000	1.000000	1.000000	1.000000	1.000000	1.000000	1.000000	1.000000	1.000000	1.000000	1.000000	1.000000	1.000000
GENE57X	hHC026965	CD24	1.000000	-1.006806	0.693194	-0.686806	-0.486806	-0.316806	-1.026806	0.213194	-0.646806	-1.216806	-0.016806	-1.166806	-1.546806	-1.426806	-1.186806	-1.696806	-2.746806	-1.206806	-1.446806	-0.476806	-1.616806	-1.516806	0.043194	-0.076806	-0.276806	-0.066806	-2.436806	-1.196806	-1.886806	-2.236806	-0.556806	-1.376806	-1.706806	0.823194	-0.676806	-1.886806	-1.036806	-0.376806	-0.676806	-1.736806	0.863194	1.543194	-0.406806	0.303194	0.753194	0.303194	-0.056806
GENE389X	hHR026258	PRKY	1.000000	-0.248042	1.621958	-1.628042	-2.328042	1.671958	-0.668042	-0.531042	0.771958	-0.988042	-0.068042	-0.668042	-1.468042	-0.830265	-0.944042	-1.218042	-1.758042	-1.205042	-0.258042	-0.523598	-0.934042	-2.238042	0.431958	1.161958	1.661958	-0.686931	-0.518042	-0.038042	-0.508042	-1.118042	-0.739471	-1.718042	-3.158042	0.951958	-1.078042	-1.318042	1.161958	1.481958	-0.478042	-1.328042	-0.398042	-0.384042	-0.418042	1.101958	-0.280042	1.351958	1.471958
GENE927X	hHC014776	EIF1AY	1.000000	-1.118303	3.201697	-2.218303	-3.698303	3.661697	-1.138303	4.141697	3.901697	-1.288303	-0.988303	-1.078303	-1.828303	-1.848303	-1.818303	-1.508303	-2.688303	-2.618303	4.081697	4.801697	-2.038303	-2.008303	-0.578303	3.421697	3.731697	-0.748303	-3.668303	-1.718303	-1.988303	-2.398303	-1.748303	-3.538303	-2.638303	4.541697	-1.078303	-2.218303	4.401697	3.751697	-1.278303	-1.468303	4.461697	4.191697	-0.848303	2.831697	-0.638303	3.471697	3.811697
GENE279X	hHC012493	DDX3Y	1.000000	-2.120556	4.169444	-2.610556	-3.730556	4.459444	-2.370556	4.299444	4.209444	-2.250556	-1.750556	-2.180556	-2.430556	-2.210556	-2.270556	-2.500556	-3.350556	-3.180556	3.749444	3.609444	-2.810556	-2.340556	-1.160556	4.169444	3.819444	-1.360556	-2.790556	-2.390556	-2.920556	-3.040556	-1.780556	-3.310556	-2.140556	4.749444	-1.540556	-2.630556	4.189444	4.269444	-1.950556	-2.720556	3.919444	4.249444	-1.770556	3.469444	-0.960556	3.809444	4.249444
GENE390X	hHR027698	RPS4Y1	1.000000	-1.200972	2.839028	-2.420972	-2.870972	2.539028	-1.430972	2.819028	2.469028	-1.740972	-1.260972	-1.360972	-1.830972	-1.750972	-1.910972	-1.860972	-2.890972	-2.420972	3.079028	3.329028	-2.020972	-2.350972	-0.720972	3.049028	2.749028	-1.310972	-2.160972	-1.530972	-2.120972	-2.750972	-1.520972	-2.880972	-1.760972	3.159028	-1.570972	-2.070972	2.809028	2.789028	-1.600972	-2.020972	3.219028	3.329028	-1.250972	2.029028	-0.700972	3.129028	3.189028
GENE3317X	hHC029783	RPS4Y2	1.000000	-0.949000	3.001000	-2.049000	-2.789000	3.021000	-0.969000	3.601000	2.881000	-1.129000	-0.679000	-0.429000	-1.519000	-1.249000	-1.429000	-1.279000	-2.349000	-2.349000	3.671000	4.271000	-2.259000	-2.159000	-0.359000	3.031000	3.031000	-0.749000	-2.859000	-1.999000	-2.129000	-2.179000	-1.249000	-2.349000	-1.399000	3.581000	-0.839000	-1.589000	3.531000	3.201000	-0.939000	-1.229000	3.001000	3.911000	-0.719000	1.931000	-0.839000	3.281000	3.521000
GENE3536X	hHC030000	RPS4Y1	1.000000	-1.301613	3.548387	-2.281613	-2.891613	3.298387	-0.911613	3.838387	3.148387	-1.401613	-0.981613	-0.887613	-1.751613	-1.571613	-1.761613	-1.631613	-2.721613	-2.541613	4.368387	4.038387	-2.791613	-1.951613	-0.621613	3.728387	3.238387	-1.041613	-2.511613	-2.061613	-2.441613	-2.591613	-1.691613	-2.431613	-1.661613	3.818387	-1.221613	-1.911613	3.698387	3.588387	-1.331613	-1.851613	3.318387	3.778387	-0.971613	2.428387	-0.801613	3.858387	3.598387
GENE1657X	hHC011394	KDM5D	1.000000	-3.546596	3.673404	-1.307596	-1.148818	4.253404	-3.806596	4.123404	3.443404	-3.906596	-3.326596	-3.366596	-4.416596	-4.656596	-4.756596	-0.845596	-0.933262	-0.456596	3.753404	4.223404	-0.954374	-4.876596	-2.216596	3.123404	3.293404	-3.616596	-0.561040	-0.962596	-4.776596	-4.276596	-0.337707	-1.449929	-0.561040	5.003404	-1.456596	-4.416596	3.903404	4.333404	-0.771596	-0.865596	3.583404	4.153404	-4.946596	2.903404	-3.066596	3.283404	3.753404
GENE2998X	hHR006154	CYorf15B	1.000000	-0.879351	2.200649	-3.829351	-1.897351	2.200649	-1.329351	2.050649	1.530649	-1.509351	-0.679351	-0.809351	-2.079351	-2.879351	-0.861573	-2.319351	-1.577129	-1.265351	1.950649	2.380649	-1.033351	-1.215601	0.090649	1.050649	1.660649	-0.769351	-1.335351	-3.929351	-2.199351	-2.339351	-0.382684	-1.287684	-0.486017	3.240649	-1.249351	-2.129351	2.040649	2.630649	-2.649351	-2.589351	1.440649	2.590649	-1.109351	1.870649	-1.369351	2.150649	2.250649
GENE3425X	hHR022140	RPS4Y2	1.000000	-1.741759	2.498241	-2.941759	-0.373982	2.098241	-1.251759	3.198241	2.348241	-1.841759	-1.351759	-1.351759	-2.481759	-4.291759	0.210741	-2.181759	0.099352	-0.130509	3.318241	4.198241	-0.178902	0.004907	-0.641759	2.458241	2.568241	-1.241759	-0.646045	-3.191759	-2.871759	-2.671759	0.284241	-0.495509	-0.426204	3.048241	-1.641759	-2.721759	3.258241	2.968241	-1.921759	-2.961759	3.918241	4.228241	-1.281759	1.558241	0.554241	2.828241	3.208241
GENE213X	hHC011065	APLN	1.000000	1.029294	-0.570706	-1.410706	-1.940706	-0.640706	-1.320706	-1.040706	0.389294	-0.850706	-1.370706	-1.760706	-1.470706	-1.340706	-0.940706	1.249294	-2.010706	-3.330706	-0.635706	0.159294	0.369294	-2.430706	-0.960706	-0.900706	-0.360706	-2.040706	0.699294	-1.550706	-0.490706	-1.560706	-0.810706	-0.030706	-1.360706	-1.790706	-0.670706	0.069294	-1.240706	-1.070706	-1.520706	-0.000706	0.237294	-0.470706	-0.910706	2.449294	-0.039277	-1.510706	-1.550706
GENE898X	hHC007011	ALPK2	1.000000	0.000542	3.700542	-0.779458	-1.549458	-1.479458	-0.049458	-0.109458	-0.029458	-0.429458	0.580542	-0.449458	-1.159458	-1.259458	-0.929458	-0.389458	-0.889458	-1.379458	0.130542	-0.359458	-1.559458	-0.779458	0.170542	-0.019458	-0.889458	-0.189458	-1.659458	0.260542	-0.329458	-0.231458	-0.919458	-1.169458	-0.449458	-1.259458	1.460542	-0.109458	-0.639458	-1.109458	-0.169458	-0.139458	-0.209458	-0.959458	0.540542	0.790542	3.430542	0.800542	0.120542
GENE2381X	hHC023144	UBD	1.000000	0.308153	0.118153	-0.731847	-0.591847	-1.261847	0.068153	-0.761847	-0.141847	0.168153	-0.181847	-0.011847	-0.461847	1.148153	-0.821847	-0.041847	-1.011847	-1.941847	-0.591847	-0.671847	-0.601847	-0.781847	0.658153	1.238153	-0.491847	0.148153	-0.801847	-0.881847	0.218153	-1.251847	-0.841847	-0.411847	-0.011847	-0.231847	-0.551847	-0.561847	-0.581847	-0.391847	0.088153	-0.611847	-0.661847	-1.201847	-0.141847	1.038153	0.058153	0.658153	0.458153
GENE1616X	hHC010626	ERAP2	1.000000	-1.985417	-1.405417	-2.465417	0.644583	-2.975417	-1.925417	0.434583	1.314583	0.774583	-0.045417	-2.355417	-2.605417	-2.365417	-2.555417	-2.325417	0.064583	-0.785417	-0.695417	-0.795417	-1.955417	-2.445417	-0.255417	-0.185417	-1.675417	0.404583	-0.015417	-2.155417	-1.825417	-0.415417	0.154583	0.044583	0.214583	-2.445417	0.184583	-2.825417	-2.405417	0.744583	0.844583	1.954583	0.254583	-1.645417	1.004583	0.194583	-0.855417	-1.295417	-1.505417
GENE1767X	hHR020370	HLA-DRB5	1.000000	-2.027409	-1.747409	-0.490743	-5.127409	-3.817409	3.562591	3.322591	4.022591	-2.067409	-0.287409	-1.187409	-3.017409	-1.387409	-0.415187	-2.517409	-3.187409	-0.535981	3.052591	3.082591	-0.180743	3.492591	-0.597409	-2.027409	2.852591	-1.877409	-2.087409	-1.967409	-2.547409	-2.377409	-0.277409	-3.577409	-2.207409	-2.897409	-2.237409	-2.527409	-2.477409	4.332591	4.702591	4.412591	-0.347409	-0.967409	4.472591	4.702591	3.652591	-1.627409	-1.797409
GENE261X	hHC012193	SPINK5	1.000000	-1.117857	-0.507857	-0.707857	0.392143	2.312143	-1.877857	-1.337857	-0.627857	-0.067857	-0.917857	-1.207857	-0.527857	-0.297857	-1.137857	-0.837857	-3.067857	-2.007857	-2.047857	-2.607857	2.612143	-2.347857	0.112143	0.002143	-0.827857	1.102143	1.342143	-1.537857	0.862143	-1.587857	-1.357857	-2.437857	-2.797857	-0.017857	1.192143	1.942143	-1.027857	-0.607857	-0.677857	-1.527857	-0.206190	-0.352857	0.352143	-0.087857	0.662143	3.212143	2.362143
GENE2068X	hHC014407	SPINK1	1.000000	-0.592138	0.127862	-0.552138	-0.572138	-0.668805	-0.892138	-0.422138	2.937862	-0.702138	-0.402138	-0.652138	-0.342138	-1.282138	-1.452138	-0.992138	-3.072138	-0.880888	-1.042138	-0.316138	0.687862	0.337862	0.537862	1.137862	-0.252138	0.547862	-0.629916	-0.042138	-0.732138	-0.172138	-1.532138	0.207862	-0.552138	-1.572138	0.307862	0.387862	-0.292138	0.557862	-0.302138	-1.372138	0.203417	0.079112	1.247862	0.657862	1.257862	0.947862	0.717862
GENE934X	hHC004792	PTCHD1	1.000000	-0.557210	-1.327210	0.222790	-1.747210	0.392790	-1.667210	-2.057210	-3.497210	-1.747210	1.652790	-1.327210	-0.557210	-0.107210	-0.027210	-1.707210	-1.737210	-2.237210	-2.847210	-3.017210	-1.677210	-1.087210	2.142790	-1.377210	-0.527210	1.562790	-0.627210	0.262790	0.292790	0.702790	1.882790	0.702790	1.442790	-2.807210	0.132790	-1.037210	-1.057210	-0.457210	0.242790	-1.777210	-0.433876	-0.821210	1.922790	1.162790	3.872790	0.532790	0.322790
GENE1481X	hHC005381	FZD3	1.000000	-0.995340	-0.365340	-0.845340	-1.535340	-1.015340	-1.145340	-0.965340	-1.565340	-0.835340	1.234660	-0.925340	-1.295340	-1.515340	-0.455340	-0.505340	-2.025340	-1.105340	-1.775340	-1.565340	-1.485340	-1.015340	0.904660	-0.525340	-0.265340	0.564660	-3.955340	-0.285340	0.334660	0.074660	1.224660	-0.045340	-0.125340	-0.325340	-0.005340	-1.425340	-0.445340	-0.555340	-0.235340	-0.965340	-0.165340	-0.515340	1.954660	1.394660	2.844660	1.104660	1.174660
GENE822X	hHC007131	XKR6	1.000000	0.098616	-0.491384	-0.191384	-0.851384	-0.191384	-1.211384	-0.861384	-0.841384	-1.071384	0.528616	-0.401384	-0.251384	1.708616	-0.451384	-1.371384	-0.561384	0.138616	-0.661384	-0.551384	-1.841384	-0.511384	0.178616	-0.631384	-0.131384	0.008616	-0.581384	-0.401384	-0.641384	-0.471384	-0.611384	0.198616	0.108616	-0.201384	-0.401384	-1.221384	-1.011384	-0.301384	-0.351384	-0.671384	0.293616	-0.033384	0.118616	-0.101384	1.638616	0.298616	-0.161384
GENE1696X	hHC003498	PRDM6	1.000000	-1.114012	-1.224012	-0.784012	-1.704012	-1.574012	-1.494012	-1.464012	-2.304012	-1.644012	0.065988	-1.764012	-1.074012	-0.764012	-0.624012	-1.644012	-1.634012	-1.324012	-2.574012	-2.104012	-2.424012	-1.444012	0.175988	-0.884012	-0.164012	0.225988	-0.664012	-0.344012	-0.864012	-0.724012	0.875988	0.875988	0.085988	-0.464012	-0.134012	0.465988	0.295988	-1.194012	-0.524012	-1.284012	-0.480679	-0.554012	-0.204012	-0.684012	2.005988	-0.014012	-0.204012
GENE848X	hHC003267	COL9A1	1.000000	-1.039101	-0.249101	-0.019101	-1.259101	-1.939101	-1.279101	-1.909101	-3.039101	-1.399101	0.840899	-1.059101	-1.139101	-0.999101	-0.919101	-2.379101	0.040899	-2.649101	-2.299101	-2.259101	-3.049101	-0.509101	1.110899	-0.139101	1.380899	1.230899	-1.479101	0.920899	0.330899	0.090899	0.102011	0.310899	0.280899	0.360899	0.210899	-0.559101	-0.209101	-0.119101	0.090899	-0.899101	-0.090351	-0.175351	0.680899	1.030899	2.030899	1.030899	0.740899
GENE2437X	hHC005492	CTNNA2	1.000000	0.151824	0.651824	-0.308176	-0.748176	-0.461509	-1.178176	0.301824	-0.548176	-0.598176	-0.778176	0.121824	-0.668176	0.081824	-0.598176	-0.728176	-0.018176	-0.870398	-0.208176	-1.118176	-0.732621	-0.730398	0.961824	0.251824	0.581824	1.451824	1.521824	1.631824	1.261824	0.691824	0.489602	1.371824	0.681824	-0.143176	0.301824	0.771824	0.441824	0.911824	0.371824	-0.338176	0.872935	-0.307065	1.161824	1.181824	1.472935	1.461824	1.201824
GENE262X	hHC002125	GABRB3	1.000000	-0.521977	0.458023	-0.071977	-0.581977	0.428023	-0.761977	-0.401977	-0.221977	0.128023	1.148023	-0.541977	0.948023	0.988023	1.238023	0.268023	0.078023	0.048023	0.618023	-0.111977	0.288023	-0.881977	1.098023	0.598023	0.328023	1.408023	-0.210311	1.178023	0.178023	0.828023	1.278023	-0.191977	1.138023	-0.001977	1.028023	0.288023	-0.161977	0.728023	0.528023	-0.811977	0.284689	0.573023	1.428023	1.438023	2.888023	1.538023	0.958023
GENE1323X	hHC030965	C21orf81	1.000000	-0.048226	-0.168226	0.541774	-1.838226	-0.218226	-1.638226	-1.408226	-1.378226	-0.168226	1.141774	-0.648226	0.091774	0.521774	0.251774	-1.738226	-0.068226	1.341774	-1.938226	-1.268226	-0.178226	-1.008226	1.831774	0.281774	0.551774	1.641774	1.151774	0.661774	0.381774	-0.108226	1.571774	0.751774	0.521774	0.071774	0.431774	-0.638226	-0.508226	-0.128226	-0.048226	-1.558226	1.151774	0.741774	1.061774	1.241774	3.681774	1.701774	1.481774
GENE1127X	hHR030172	ANKRD20B	1.000000	-0.486898	-0.176898	0.313102	-2.616898	-1.106898	-0.816898	-1.266898	-3.526898	-1.156898	1.303102	-0.836898	-0.286898	-0.366898	0.223102	-1.036898	0.103102	-0.036898	-1.656898	-1.596898	-0.486898	-1.026898	1.123102	-0.646898	0.463102	1.483102	-0.226898	1.003102	0.533102	0.663102	1.923102	0.603102	1.103102	-0.246898	0.693102	-0.486898	-0.396898	0.153102	0.023102	-0.376898	0.903102	0.353102	2.393102	2.443102	3.203102	1.553102	1.643102
GENE1650X	hHR031446	ANKRD20A5P	1.000000	-0.493697	0.096303	-0.053697	-1.893697	-1.003697	-0.893697	-0.883697	-2.803697	-0.583697	1.536303	-0.823697	-0.573697	-0.323697	0.116303	-0.873697	1.666303	2.306303	-1.213697	-1.233697	-0.193697	-0.253697	1.446303	-0.563697	0.436303	1.486303	1.096303	0.576303	1.286303	1.376303	1.436303	0.566303	1.426303	1.066303	1.026303	-0.763697	-0.483697	-0.053697	0.436303	-0.443697	0.716303	0.456303	1.826303	2.316303	3.416303	1.766303	1.536303
GENE2100X	hHR006355	LOC285084	1.000000	1.258519	1.158519	0.728519	0.038519	-0.457195	0.268519	-1.001481	0.108519	-1.071481	1.218519	-0.861481	0.438519	0.498519	0.118519	1.118519	-0.941481	1.508519	-1.191481	-0.311481	-2.061481	-0.211481	0.958519	-0.561481	0.298519	0.918519	0.738519	0.068519	0.908519	-0.131481	0.948519	0.518519	0.798519	-0.821481	-0.281481	-1.011481	-0.761481	-0.001481	0.668519	-0.669481	1.368519	0.678519	1.028519	1.238519	2.488519	0.648519	0.528519
GENE2316X	hHC010208	MTTP	1.000000	-0.010918	0.589082	2.399082	-0.220918	-0.020918	0.589082	-0.039918	1.059082	-0.330918	0.899082	0.309082	0.779082	0.979082	1.419082	0.929082	-1.270918	0.079082	0.209082	0.619082	-0.610918	0.979082	1.169082	0.149082	-0.250918	0.659082	-0.540918	-0.080918	-0.400918	-0.270918	0.579082	0.209082	0.489082	-0.120918	0.209082	0.149082	-0.420918	0.789082	1.039082	0.779082	0.809082	0.829082	1.159082	0.919082	2.169082	1.169082	0.929082
GENE2102X	hHC002119	EYA4	1.000000	-0.195781	0.114219	-0.325781	-0.720781	0.634219	-1.615781	-1.315781	1.524219	-1.245781	0.384219	-0.645781	0.244219	0.664219	1.504219	-1.395781	-0.415781	-0.030781	-1.815781	-3.275781	-0.767781	1.054219	0.284219	-0.665781	0.244219	0.204219	-0.315781	1.044219	0.444219	-0.075781	0.522219	-0.455781	0.234219	-1.285781	-0.045781	-0.125781	-0.285781	0.344219	-0.455781	0.844219	-0.559115	-0.139531	0.984219	0.304219	2.904219	0.694219	0.734219
GENE918X	hHR001708	LOC284952	1.000000	0.059266	0.129266	0.109266	-1.242734	-0.737734	-0.330734	-1.320734	-1.030734	-1.340734	-0.010734	-1.130734	-1.920734	-0.339734	-1.280734	-1.540734	-3.430734	-1.088734	-0.840734	-0.200734	-0.618734	-1.240734	1.019266	-0.060734	-0.280734	0.809266	-0.976734	0.189266	-0.810734	-0.760734	-0.031734	-0.487734	0.035266	-1.210734	-0.360734	-1.370734	-0.470734	-0.020734	-0.660734	-2.360734	0.008266	0.342266	0.249266	0.429266	1.298266	0.869266	0.669266
GENE1364X	hHC004361	LRRC4C	1.000000	-0.921436	-0.531436	-0.541436	0.044279	-0.235436	-1.631436	-1.231436	0.438564	-0.331436	-0.242864	-1.941436	-1.111436	-1.051436	-0.194769	-1.891436	-0.395721	-0.326436	-2.191436	-0.108102	-0.361436	-0.251436	0.168564	-0.941436	-0.971436	0.358564	-0.091436	-0.351436	-1.201436	-1.641436	0.008564	0.228564	-0.281436	-1.551436	-0.601436	-0.471436	-0.701436	-0.851436	-0.221436	-1.441436	0.793564	1.071898	-0.011436	0.728564	2.328564	0.518564	0.028564
GENE2364X	hHR002636	LRRTM2	1.000000	-0.365044	-0.345044	-1.205044	-0.845044	-0.231044	-1.445044	-0.165044	-1.275044	-0.715044	0.064956	-1.395044	-1.135044	-0.765044	-0.595044	-1.165044	-1.535044	-0.765044	-2.005044	0.187456	0.844956	-0.405044	0.324956	-1.455044	-0.285044	0.024956	0.384956	-1.035044	-0.645044	-1.095044	0.084956	-0.655044	-0.845044	-0.645044	-1.135044	-1.465044	-1.385044	-0.955044	0.234956	-0.445044	0.324956	1.694956	-0.215044	-1.005044	1.514956	0.204956	-0.535044
GENE3466X	hHR031548	CHRNA7	1.000000	-1.209570	-1.099570	-1.609570	-2.239570	-0.829570	-1.569570	-1.469570	-1.689570	-1.419570	1.480430	-2.109570	-1.249570	-1.439570	-1.239570	0.950430	-2.519570	-0.781792	-1.949570	-1.449570	0.280430	-1.999570	0.670430	-1.229570	0.460430	0.000430	-0.969570	1.030430	0.020430	0.610430	1.800430	-0.249570	0.320430	-2.389570	0.620430	-0.659570	-0.846570	0.820430	-1.149570	1.150430	-0.069570	-0.287570	0.480430	0.380430	1.750430	0.680430	0.740430
GENE637X	hHC031179	AKR1B10	1.000000	-0.198411	0.891589	1.821589	1.741589	0.791589	1.091589	2.121589	0.711589	0.381589	0.661589	0.261589	0.321589	0.139589	0.571589	1.131589	-2.188411	-0.411744	-0.898411	-0.528411	-0.261744	-0.358411	1.981589	0.711589	-0.268411	0.081589	-0.576744	0.611589	-0.128411	0.011589	-0.101744	1.361589	-0.349522	-0.208411	1.521589	2.551589	2.241589	2.581589	2.031589	1.191589	-0.988411	3.025418	1.381589	1.191589	1.749923	-0.748411	0.481589
GENE127X	hHR028093	TCAM1P	1.000000	0.151780	0.791780	-1.888220	-1.928220	-1.408220	-0.518220	-0.138220	-1.308220	-0.698220	0.411780	0.091780	-1.458220	-0.702220	-0.286970	-1.788220	-2.048220	-2.178220	-0.758220	-0.349331	0.536780	-1.022506	1.151780	0.571780	-0.778220	0.251780	3.387638	-2.038220	-0.158220	0.141780	-0.974887	-1.720220	-0.178220	-1.678220	-0.378220	-0.348220	-0.348220	0.601780	0.311780	-1.898220	1.011780	3.585609	0.211780	1.011780	1.725113	1.011780	0.391780
GENE281X	hHC012577	LOC149773	1.000000	0.436789	0.876789	-0.433211	-1.728211	-1.713211	-0.123211	0.336789	-0.003211	0.106789	0.256789	0.466789	0.126789	-0.193211	-0.563211	-0.633211	-1.943211	-0.283211	-0.483211	-0.963211	-0.233211	-1.473211	0.926789	0.636789	-0.393211	0.356789	3.132646	-0.923211	-0.013211	-0.133211	-1.193211	-2.953211	-1.453211	-0.873211	-0.693211	-0.433211	-0.533211	-0.463211	-0.303211	-0.493211	0.756789	3.330617	0.276789	1.056789	0.726789	0.476789	0.236789
GENE1116X	hHA035560	GREB1	1.000000	0.499257	0.619257	-1.000743	-2.150743	-1.887410	-0.230743	0.129257	-0.340743	0.059257	-0.150743	0.349257	-0.200743	-1.300743	-0.690743	-0.430743	-1.030743	1.809257	-0.190743	-0.800743	-1.320743	-0.970743	0.849257	0.679257	-0.440743	-0.060743	3.075115	-0.820743	-0.290743	0.109257	-1.094076	-2.225743	-1.533243	-1.650743	0.369257	-0.130743	-0.360743	-0.040743	-0.140743	-1.190743	0.699257	3.273086	0.169257	1.159257	0.889257	0.269257	-0.030743
GENE1437X	hHC003077	RIBC2	1.000000	-0.440540	0.219460	-1.200540	-1.430540	-1.610540	-0.160540	-1.000540	-1.040540	-0.640540	-0.840540	-0.480540	-1.290540	-1.750540	-2.390540	-2.220540	-1.258317	-0.230540	-0.960540	-1.740540	0.444460	-1.408540	-0.220540	0.029460	-0.750540	-0.910540	3.185318	-1.680540	-1.280540	-0.950540	-1.177206	-1.810540	-1.400540	-2.120540	-0.330540	-0.260540	0.009460	0.309460	-1.700540	0.399460	3.329638	3.383289	-0.300540	0.389460	-1.820540	-0.760540	-0.630540
GENE432X	hHA034226	GAD1	1.000000	0.262969	0.652969	-0.227031	-2.172031	-2.897031	-0.147031	-0.237031	-0.497031	-0.277031	0.182969	0.112969	-0.297031	-0.823031	-0.777031	-0.667031	-2.407031	-2.587031	-1.187031	-0.317031	-1.637031	-1.567031	1.292969	0.362969	-0.077031	0.512969	2.978827	0.052969	-0.227031	-0.497031	-1.202031	-2.537031	-3.047031	-0.977031	-0.237031	-0.637031	-0.667031	-0.367031	-0.087031	-0.674809	0.602969	3.176798	0.342969	0.882969	1.872969	0.478969	0.392969
GENE375X	hHC031742	SSX6	1.000000	0.884134	1.034134	-0.145866	-2.325866	3.358079	0.254134	-0.165866	-0.315866	-0.015866	1.394134	0.684134	0.034134	-0.600866	-0.015866	0.024134	-0.485866	3.351497	-0.565866	-0.765866	-1.335866	-1.945866	1.664134	0.734134	0.014134	0.784134	-2.005866	0.264134	0.644134	0.834134	0.594134	-0.005866	0.234134	-1.555866	-0.225866	-0.015866	-0.193866	-0.005866	-0.085866	-1.145866	0.854134	3.427963	2.014134	1.314134	1.954134	0.594134	0.274134
GENE1136X	hHR031696	SSX7	1.000000	1.148571	0.498571	0.288571	-1.726429	-0.751429	-0.501429	-0.341429	-1.051429	-0.011429	1.308571	0.508571	0.298571	0.228571	-0.201429	-0.751429	-0.301429	-0.761429	-0.711429	-2.441429	-1.351429	-2.731429	1.888571	0.638571	0.038571	1.538571	-2.071429	0.458571	0.918571	1.308571	0.658571	0.988571	1.288571	-1.271429	0.338571	0.458571	-0.311429	0.287571	-0.011429	-0.811429	3.308748	3.362400	2.128571	1.048571	1.948571	1.018571	0.568571
GENE844X	hHC031198	SSX3	1.000000	0.792532	0.732532	-0.277468	-1.247468	-0.697468	0.012532	0.352532	-0.317468	0.302532	0.772532	0.792532	0.112532	-1.307468	-0.877468	-0.177468	-0.337468	3.229895	-0.037468	-0.727468	3.199869	-1.817468	1.452532	0.662532	-0.217468	1.152532	-0.152468	0.402532	0.482532	0.782532	-0.283468	-0.287468	0.562532	-1.657468	0.322532	0.112532	-0.017468	0.222532	-0.017468	-0.757468	3.252709	3.306361	1.742532	1.342532	1.880865	0.742532	0.172532
GENE151X	hHR008317	LOC440780	1.000000	0.523022	0.773022	-0.076978	-1.680311	-1.666978	0.103022	0.053022	-0.306978	0.053022	0.533022	0.263022	0.033022	-0.826978	-0.576978	-0.686978	-1.606978	3.250385	-0.836978	-0.546978	2.043022	-1.369835	1.503022	0.543022	0.063022	0.813022	3.128880	0.313022	0.103022	-0.316978	-1.596978	-1.432978	-0.216978	-0.866978	-0.186978	-0.216978	-0.386978	0.173022	-0.226978	-0.986978	3.273199	3.326851	0.933022	1.253022	2.183022	0.893022	0.573022
GENE3540X	hHC030180	PAGE5	1.000000	0.391687	0.631687	-0.948313	-1.718313	-1.468313	0.361687	-0.028313	-0.468313	-0.088313	0.451687	0.491687	0.071687	-0.558313	-0.314563	-0.388313	-1.848313	-2.238313	-0.338313	-1.838313	0.476687	-1.250813	1.161687	0.601687	-0.108313	0.551687	3.327545	-0.138313	-0.308313	-0.528313	-0.603313	-1.898313	-0.048313	-2.018313	0.001687	-0.638313	-0.308313	0.021687	-0.378313	-1.078313	0.951687	3.525516	0.691687	1.241687	1.511687	0.541687	0.111687
GENE1349X	hHC005525	LINC00518	1.000000	0.413457	1.103457	-0.536543	-1.853209	3.377402	0.313457	0.203457	0.003457	0.313457	0.693457	0.923457	-0.046543	-0.986543	-0.086543	-0.276543	-1.216543	3.370820	-0.295543	0.063457	-1.366543	-0.436543	1.423457	0.993457	0.303457	0.913457	3.249315	0.103457	0.623457	0.093457	-0.532543	-1.468209	-0.498543	-0.926543	0.373457	0.123457	-0.656543	0.263457	-0.096543	-0.446543	0.873457	3.447286	0.853457	1.783457	1.433457	0.653457	0.593457
GENE3175X	hHC008327	SIX6	1.000000	0.580982	0.800982	-0.909018	-1.875685	3.354926	0.550982	0.200982	0.240982	0.090982	0.470982	0.780982	0.430982	-1.199018	-0.789018	-0.009018	-1.319018	3.348345	-0.399018	0.080982	-1.389018	-1.659018	1.410982	0.700982	-0.579018	0.480982	3.226839	0.410982	0.150982	-0.409018	-0.696518	-1.555018	-0.119018	-1.042018	-0.159018	-0.229018	-0.569018	0.040982	-0.159018	-0.609018	0.850982	3.424810	0.920982	1.670982	1.745267	0.730982	0.200982
GENE689X	hHC007731	KIF23	1.000000	0.341783	0.541783	-1.028217	-1.708217	-1.628217	-0.278217	-0.058217	-0.008217	0.131783	0.241783	0.291783	-0.448217	-0.568217	-0.415717	-0.308217	-1.007217	0.331783	-0.268217	-0.406217	2.081783	-1.234884	0.491783	0.121783	-0.038217	0.001783	-1.748217	-0.918217	0.381783	0.151783	-0.798217	-1.698217	-0.233217	-0.668217	-0.228217	0.011783	-0.263217	0.551783	-0.338217	-0.828217	-1.948217	3.365611	0.481783	0.881783	1.613783	0.071783	0.291783
GENE820X	hHC014235	SLC10A4	1.000000	0.387734	0.737734	-0.192266	-1.267266	-0.832266	-0.502266	-0.132266	-0.672266	-0.292266	0.107734	0.137734	0.077734	-1.262266	-0.282266	-0.792266	-1.062266	0.387734	-0.712266	-1.522266	2.137734	-0.592266	1.617734	0.477734	0.337734	0.827734	-1.692266	0.347734	0.047734	-0.032266	-0.319766	-0.838266	0.220234	-0.582266	0.047734	-0.232266	0.277734	0.167734	-0.052266	-0.912266	-1.892266	3.421563	0.637734	1.167734	2.867734	1.027734	0.487734
GENE3370X	hHC002196	CHRNA5	1.000000	0.216028	0.956028	-0.373972	-1.099972	-1.245972	0.756028	0.586028	-0.263972	-0.033972	0.716028	-0.033972	0.066028	-0.673972	-0.321472	-0.833972	-0.723972	0.206028	-0.313972	-0.663972	1.956028	-1.023972	1.376028	0.846028	0.846028	0.986028	-1.223972	0.926028	-0.033972	0.216028	-0.805972	-2.323972	-1.440639	-0.133972	0.866028	0.926028	0.706028	0.786028	0.256028	-0.113972	-2.073972	3.239856	0.646028	0.946028	1.492028	1.146028	0.946028
GENE1105X	hHR019624	TBC1D27	1.000000	0.706936	1.066936	-0.363064	-1.673064	-1.293064	0.596936	0.246936	0.266936	0.376936	0.516936	0.766936	0.216936	-0.293064	-0.203064	-0.043064	-1.053064	-1.093064	-0.193064	0.256936	-0.663064	-0.753064	1.136936	0.786936	-0.163064	0.436936	-3.193064	0.276936	0.106936	-0.463064	-0.283064	-1.063064	-2.093064	-0.253064	0.166936	0.016936	-0.423064	0.196936	0.086936	-0.443064	0.236936	-1.033064	0.596936	1.136936	0.986936	0.456936	0.286936
GENE1881X	hHC015247	KCNJ10	1.000000	0.866006	1.036006	-0.343994	-1.925661	-1.898280	0.016006	-0.103994	-0.603994	-0.123994	0.676006	0.716006	-0.133994	-0.453994	-0.563994	-1.173994	-1.443994	-2.038994	-0.583994	-0.413994	-3.193994	-2.573994	1.936006	0.926006	0.016006	1.526006	-1.768994	0.346006	0.686006	-0.013994	-0.253994	-2.533994	-0.482744	-0.943994	0.356006	-0.333994	-0.213994	0.446006	0.326006	-1.003994	2.806183	2.859834	0.926006	1.876006	1.418006	1.566006	1.196006
GENE834X	hHC001635	AMH	1.000000	1.127475	1.237475	-0.802525	-2.682525	-1.442525	0.267475	0.387475	0.467475	0.557475	0.947475	1.057475	0.227475	-0.122525	-0.142525	0.527475	-0.972525	-1.285859	0.177475	-0.722525	-0.362525	-0.636275	1.057475	1.237475	-0.282525	0.107475	-1.952525	-0.362525	1.227475	0.197475	0.367475	-2.052525	-0.042525	-1.112525	-0.452525	0.407475	-0.362525	0.067475	-0.082525	0.187475	-0.572525	-1.072525	0.337475	0.957475	-0.392525	0.127475	-0.672525
GENE1624X	hHA038166		1.000000	1.358974	1.398974	-0.211026	-2.051026	-1.511026	1.008974	0.388974	0.368974	0.678974	1.068974	1.048974	0.438974	0.088974	0.408974	0.338974	-0.811026	-1.051026	0.158974	0.378974	-1.411026	-0.231026	1.778974	1.368974	0.398974	0.698974	-0.881026	0.578974	1.008974	-0.134026	-0.588526	-3.051026	-1.051026	-0.231026	0.228974	0.388974	-0.131026	0.488974	0.078974	-0.191026	2.329152	2.382803	0.578974	1.698974	0.965641	0.582974	0.296752
GENE301X	hHC013034	FOXA3	1.000000	0.504230	1.024230	0.004230	-0.355770	-0.735770	0.764230	0.904230	0.484230	1.364230	0.404230	1.124230	0.264230	0.144230	-0.205770	-0.035770	-1.525770	-1.485770	-0.455770	-1.025770	3.221567	-0.865770	1.194230	1.234230	-0.055770	0.354230	-0.485770	0.414230	0.624230	0.254230	-1.355770	-1.575770	-1.885770	-0.595770	0.084230	0.584230	-0.035770	0.254230	-0.015770	-0.685770	3.274407	3.328059	0.564230	1.044230	1.326230	0.554230	0.464230
GENE2556X	hHR025029	CHST6	1.000000	0.533401	1.070401	-0.016599	-2.116599	-2.096599	0.553401	0.233401	-0.376599	0.043401	-0.366599	0.753401	-0.406599	-1.506599	-0.382599	-0.136599	-0.636599	-2.096599	-0.296599	-1.596599	3.110738	-1.021599	1.133401	0.753401	0.433401	0.083401	-1.076599	0.173401	0.323401	0.113401	-0.844599	-2.016599	-1.484932	-0.736599	-0.376599	-0.246599	-0.456599	0.183401	-0.426599	-0.986599	-1.536599	3.217230	0.503401	1.143401	0.898401	0.293401	-0.226599
GENE38X	hHA035221	EXO1	1.000000	1.019052	1.099052	-0.366948	-1.324948	-1.600948	0.859052	0.279052	0.059052	0.269052	0.989052	1.249052	0.329052	-0.090948	-0.410948	0.279052	-0.950948	-1.120948	-0.220948	-0.150948	-0.460948	-1.180948	1.889052	1.139052	0.719052	1.189052	-1.264281	0.589052	1.169052	0.459052	-0.790948	-1.523170	-1.450948	-0.360948	0.309052	0.409052	0.279052	0.719052	0.589052	-0.430948	-1.590948	-1.470948	0.779052	1.719052	1.141909	1.009052	0.559052
GENE1593X	hHC017442	CAMKV	1.000000	0.724562	0.884562	-0.845438	-1.845438	-1.925438	0.585562	0.544562	0.424562	0.604562	0.694562	1.004562	-0.135438	0.454562	-0.875438	0.124562	-0.785438	-1.920438	0.034562	0.234562	3.061899	-1.195438	1.344562	0.914562	0.054562	0.594562	-1.220438	-0.035438	-0.175438	-0.275438	-0.850438	-1.635438	-2.665438	-0.495438	0.084562	0.224562	-0.365438	0.174562	-0.155438	-0.270438	-1.585438	3.168391	0.694562	1.404562	0.584562	0.584562	0.314562
GENE3427X	hHC010716	NR1H4	1.000000	0.868077	1.199077	-0.500923	-1.258923	-1.662352	0.649077	0.249077	0.139077	0.259077	0.759077	0.779077	0.289077	-0.150923	-0.330923	0.089077	-0.850923	-1.150923	-0.510923	-0.070923	3.066414	-0.890923	1.599077	0.929077	0.469077	0.839077	-1.215923	0.169077	0.559077	-0.090923	-0.240923	-1.420923	-2.380923	-0.540923	0.299077	0.199077	-0.480923	0.339077	0.199077	-0.410923	-1.580923	3.172905	0.849077	1.469077	1.074077	0.859077	0.559077
GENE2794X	hHA036946	RAB17	1.000000	0.824584	1.414584	-0.725416	-0.555416	-1.533987	0.874584	0.954584	0.354584	0.464584	0.414584	0.814584	-0.235416	-0.815416	-0.735416	0.014584	-0.555416	-0.782082	0.024584	0.064584	-2.365416	-0.615416	1.074584	1.194584	0.034584	0.514584	-0.995416	0.174584	0.834584	-0.075416	-1.185416	-1.279166	-1.078273	-0.205416	0.034584	0.224584	-0.355416	0.194584	0.064584	-0.825416	-0.875416	3.108413	0.894584	1.284584	0.986584	0.704584	0.174584
GENE100X	hHC007633	PRDM14	1.000000	0.452200	0.912200	-0.427800	-0.611133	-1.545300	0.422200	0.182200	-0.287800	0.102200	0.912200	0.702200	-0.037800	-1.327800	-0.097800	-0.157800	-1.217800	3.169563	0.042200	-0.337800	-1.147800	-1.062800	1.662200	0.982200	0.202200	1.402200	0.452200	0.502200	1.392200	1.022200	-0.957800	-1.677800	-0.207800	-0.677800	0.282200	0.492200	-0.267800	0.552200	-0.007800	-0.477800	3.192378	-2.487800	2.022200	1.982200	1.692200	1.352200	1.312200
GENE986X	hHA034708	SLC6A15	1.000000	0.924591	1.084591	-0.445409	-1.315409	-2.595409	0.424591	0.034591	0.014591	0.494591	0.842591	0.949591	0.074591	-0.030409	-0.435409	-0.065409	-1.025409	0.429591	-0.045409	0.154591	-1.135409	-1.225409	1.534591	0.804591	0.074591	0.874591	0.484591	0.224591	0.414591	0.604591	-2.095409	-3.145409	-0.445409	-1.175409	0.094591	-0.205409	-0.172909	0.154591	0.264591	-0.235409	0.044591	-2.475409	0.954591	1.564591	1.534591	1.034591	0.914591
GENE1126X	hHR024412	LIN28A	1.000000	0.816145	1.206145	-0.043855	-0.903855	-1.773855	0.326145	0.486145	0.446145	0.566145	0.696145	1.016145	-0.493855	-0.253855	-0.368855	0.086145	-0.773855	-2.473855	-0.223855	-0.033855	-1.103855	-1.303855	1.566145	0.996145	0.426145	0.566145	3.092002	0.226145	0.476145	0.356145	-1.135855	-1.987855	-0.963855	-0.943855	0.146145	0.016145	-0.093855	0.166145	0.176145	-0.253855	3.236322	-2.443855	1.006145	1.496145	1.396145	0.806145	0.506145
GENE3310X	hHR010967	POU4F1	1.000000	0.610437	0.900437	-0.539563	-1.842896	-1.967563	-0.429563	0.000437	-1.049563	0.100437	0.190437	0.350437	-0.439563	-1.219563	-1.089563	-0.319563	-1.201563	2.957800	-0.939563	-1.709563	-1.169563	-1.164563	1.220437	0.780437	0.130437	1.100437	2.836295	0.170437	-0.239563	-0.079563	-0.774563	-0.669563	-1.839563	-2.399563	-0.319563	-0.609563	-0.289563	0.060437	-0.169563	-0.689563	2.980614	3.034266	1.600437	1.540437	1.052937	0.880437	0.770437
GENE1959X	hHC015235	KLRG2	1.000000	0.429743	0.859743	-1.670257	-1.447757	-1.535257	-0.210257	-0.040257	-0.690257	-0.010257	0.399743	0.649743	-0.470257	-0.400257	-0.740257	-0.760257	-2.280257	-0.060257	-0.670257	0.109743	-1.350257	-1.004257	1.109743	0.879743	-0.060257	0.499743	-0.770257	0.319743	0.399743	0.019743	-0.878257	-2.077400	-0.286257	-1.130257	-0.310257	-0.070257	-0.370257	0.169743	-0.660257	-0.531257	-0.160257	3.353572	0.819743	1.519743	1.075458	0.626743	0.899743
GENE773X	hHR011943	LOC283859	1.000000	2.194493	0.634493	-0.315507	-1.625507	-1.498007	0.174493	0.464493	0.384493	0.124493	0.404493	0.494493	0.214493	-0.855507	-0.135507	-0.415507	-1.295507	-2.395507	0.134493	0.244493	-1.445507	-1.115507	1.104493	0.444493	-0.065507	0.314493	-1.175507	-0.375507	0.484493	-0.315507	-0.865507	-1.918007	-1.361507	-0.415507	-0.085507	-0.265507	-0.255507	-0.285507	0.154493	-0.395507	-0.295507	3.368322	0.064493	1.024493	0.934493	0.394493	-0.325507
GENE2783X	hHC009490	NPY	1.000000	0.866113	1.136113	-0.573887	-2.533887	-1.673887	0.536113	0.216113	0.496113	0.126113	0.786113	0.736113	-0.573887	-1.183887	-0.623887	0.216113	-1.293887	-2.343887	-0.603887	0.366113	-1.393887	-1.443887	1.316113	0.836113	0.076113	0.556113	3.221971	0.316113	0.316113	-0.263887	-0.839887	-2.743887	-1.486387	-0.823887	0.336113	0.096113	-0.403887	-0.113887	-0.003887	-0.243887	0.846113	3.419942	0.921113	1.396113	1.006113	0.466113	0.296113
GENE2833X	hHC014758	FBN3	1.000000	0.292652	0.782652	-1.067348	-2.010682	-2.057348	0.122652	-0.067348	-0.287348	-0.067348	0.102652	0.602652	-1.037348	-2.247348	-1.937348	-0.957348	-0.997348	-2.497348	-0.427348	-0.167348	-1.547348	-1.279015	1.002652	0.602652	-0.047348	-0.107348	-1.057348	0.232652	0.552652	-0.407348	-0.983348	-0.437348	-1.314015	-1.467348	-0.807348	-0.277348	-0.287348	0.122652	-0.697348	-1.977348	-0.397348	3.266480	0.502652	1.122652	0.978652	0.112652	-0.247348
GENE3252X	hHR008387	AHRR	1.000000	0.111755	0.671755	-0.988246	-1.598246	-1.234912	0.281755	0.241755	0.319755	-0.318246	-1.128246	0.401755	-0.898246	-0.183246	-0.269357	-0.388246	-1.508246	-1.235746	1.921754	2.431754	1.196754	-1.036246	0.111755	0.241755	-1.408246	-0.178246	-1.291579	-0.748246	-1.268246	-1.098246	-0.864246	0.041754	-1.178246	-0.448246	-0.778246	-0.628246	0.861754	-0.258246	-1.118246	-0.878246	-1.738246	3.295583	-0.468245	0.201755	0.907469	-0.408245	-1.238246
GENE1064X	hHC004540	TMEFF2	1.000000	-0.536876	0.283124	0.113124	-1.379734	-1.045210	-1.246876	-0.886876	-1.976876	-1.216876	0.393124	-0.526876	-0.706876	-0.596876	-0.216876	-0.396876	-3.406876	-1.234876	-0.486876	-0.976876	-1.350876	-0.716876	1.413124	0.303124	0.473124	1.033124	-1.302876	0.993124	-0.676876	0.643124	0.237409	-1.046876	-0.916876	-3.046876	-0.426876	-0.376876	0.123124	0.323124	-0.436876	-0.286876	0.598838	-0.438876	2.793124	1.303124	1.435981	0.693124	0.533124
GENE1946X	hHC017923	BDNF	1.000000	0.179763	0.439763	0.589763	-1.820237	-1.760237	-0.500237	-0.170237	-0.770237	-0.060237	0.319763	-0.240237	-0.750237	-0.820237	-0.880237	-0.290237	-1.200237	-1.354523	-1.570237	-1.070237	-0.540237	-0.450237	1.529763	0.799763	0.689763	1.359763	-1.083094	1.149763	0.429763	0.749763	-0.650237	0.149763	-0.030237	-0.790237	0.549763	-0.520237	-0.320237	0.149763	-0.130237	-0.560237	0.439763	-1.950237	0.859763	1.409763	2.679763	0.919763	0.819763
GENE543X	hHC002018	FBN2	1.000000	-0.304958	0.545042	-0.264958	-1.601208	-1.904958	-1.234958	-0.764958	-0.254958	-0.064958	0.295042	-0.314958	-0.584958	-0.334958	-0.554958	-0.044958	-1.974958	-1.104958	-0.244958	0.145042	-0.574958	-1.634958	1.225042	0.425042	0.525042	1.525042	-1.138958	0.295042	-0.254958	-0.024958	1.005042	-0.404958	0.615042	-0.634958	1.265042	0.515042	-0.124958	0.735042	0.095042	-0.634958	-0.144958	0.945042	0.825042	1.225042	2.655042	1.315042	1.155042
GENE1458X	hHE040817		1.000000	-0.676862	0.923138	0.333138	-1.331862	-0.819085	-0.006862	-0.296862	-0.616862	-0.296862	0.183138	-0.206862	-0.796862	-1.826862	-0.126862	-1.466862	-2.406862	-1.163862	-0.566862	-0.956862	-0.477974	-0.326862	1.403138	0.733138	0.973138	2.223138	-1.187974	1.123138	0.263138	0.403138	1.693138	-0.446862	0.083138	-1.356862	1.033138	0.423138	0.383138	0.833138	0.583138	-0.326862	0.633138	0.247138	1.323138	1.903138	3.023138	1.823138	2.143138
GENE1432X	hHR008657	LOC340340	1.000000	0.521722	0.571722	0.431722	0.671722	-0.873278	-0.278278	-0.228278	-1.038278	-0.188278	0.011722	0.381722	0.201722	0.351722	0.091722	-0.588278	-1.698278	-0.754278	-1.218278	0.261722	-0.892278	-2.558278	1.271722	0.791722	0.361722	1.211722	-0.796278	0.981722	-0.048278	0.211722	-0.098278	-1.138278	0.321722	-0.618278	0.321722	-0.038278	0.381722	0.391722	0.641722	0.821722	0.346722	0.228389	1.181722	1.621722	2.367437	1.341722	1.171722
GENE260X	hHR003553	ESCO2	1.000000	-0.101169	0.978831	-0.431169	-1.695169	-0.874169	-0.571169	-0.131169	-0.671169	-0.451169	1.988831	-0.291169	0.238831	0.008831	0.468831	-0.941169	-1.131169	-1.557169	-0.751169	-0.161169	-0.916169	-0.663169	0.708831	0.428831	0.938831	0.998831	-1.081169	1.008831	0.838831	0.778831	2.138831	-1.711169	0.262831	-0.031169	1.168831	0.218831	0.358831	1.148831	0.008831	-1.501169	0.178831	-0.351169	1.918831	2.288831	3.408831	1.128831	1.078831
GENE428X	hHC016862	KIF18A	1.000000	-0.176565	1.123435	0.313435	-1.256565	-1.196565	-0.246565	-0.556565	-0.896565	-0.426565	-0.116565	-0.996565	-0.456565	-0.206565	-0.536565	-0.316565	-1.916565	-2.486565	-1.556565	-0.966565	-1.226565	-1.136565	1.063435	0.443435	0.083435	0.603435	-3.636565	-0.246565	-0.706565	-1.066565	-0.276565	0.213435	-0.286565	-0.826565	-0.136565	-0.376565	-0.456565	0.903435	-0.356565	-0.736565	0.577880	1.463435	0.163435	0.613435	2.523435	1.023435	0.763435
GENE1104X	hHC012424	CASC5	1.000000	0.167475	1.167475	0.157475	-2.252525	-1.972525	-0.152525	-0.262525	-0.752525	-0.272525	0.227475	-0.132525	-0.872525	-0.842525	-0.472525	-0.642525	-1.362525	-3.162525	-0.612525	-0.282525	-2.082525	-0.942525	1.237475	0.667475	0.457475	1.547475	-1.190025	0.647475	-0.102525	-0.532525	-0.102525	-0.222525	-0.892525	-0.672525	0.587475	-0.432525	-0.352525	0.677475	0.167475	-1.072525	0.468586	1.377475	0.767475	1.527475	3.437475	1.497475	1.207475
GENE2240X	hHC022040	FAM111B	1.000000	0.755811	1.065811	0.185811	-2.464189	-1.964189	0.195811	-0.024189	-0.364189	-0.034189	0.795811	0.325811	-0.034189	0.045811	0.075811	-0.224189	-1.574189	-1.188189	-0.724189	-0.214189	-1.874189	-0.994189	1.865811	0.765811	0.485811	1.315811	-0.700855	0.395811	0.315811	-0.504189	-0.584189	-0.364189	-0.274189	-0.774189	0.365811	-0.234189	-0.084189	0.245811	0.405811	-0.904189	1.225811	1.305811	1.135811	1.615811	3.215811	1.505811	1.205811
GENE1368X	hHC008765	NEIL3	1.000000	0.305947	1.975947	0.245947	-1.854053	-1.694053	0.195947	0.005947	-0.434053	-0.074053	0.685947	0.405947	-0.394053	-0.104053	-0.694053	-0.474053	-1.404053	-1.811553	-0.684053	-0.634053	-1.724053	-1.604053	1.615947	1.285947	0.425947	1.335947	-1.439053	0.145947	-0.354053	-0.204053	-0.414053	0.305947	0.015947	-0.744053	0.335947	0.165947	0.035947	1.865947	0.575947	-0.024053	0.445947	0.945947	1.395947	1.645947	2.855947	1.455947	0.995947
GENE406X	hHR003506	DLGAP5	1.000000	-0.130788	1.819212	-0.100788	-2.470788	-1.310788	0.199212	-0.270788	-0.370788	-0.310788	0.519212	-0.210788	-0.610788	-0.600788	-0.870788	-0.450788	-2.110788	-2.510788	-1.000788	-0.180788	-0.930788	-0.750788	1.059212	0.979212	-0.230788	0.699212	-1.462038	-0.630788	-0.960788	-1.240788	-0.460788	-0.220788	-0.950788	-0.730788	-0.060788	-0.380788	-1.230788	1.659212	0.039212	-0.810788	0.039212	2.249212	0.709212	1.329212	2.629212	0.729212	0.459212
GENE647X	hHC004023	TOP2A	1.000000	-0.135139	1.504861	-0.425139	-1.785139	-1.205139	-0.095139	-0.215139	-0.305139	-0.345139	0.574861	-0.325139	-0.875139	-0.835139	-0.825139	-0.555139	-2.315139	-1.745139	-1.315139	-0.015139	-0.785139	-0.835139	0.954861	0.864861	-0.115139	0.334861	-2.015139	-0.385139	-1.005139	-1.615139	-0.185139	-0.325139	-0.885139	-0.795139	-0.385139	-0.315139	-0.955139	2.074861	-0.455139	-1.155139	0.734861	2.484861	0.594861	1.014861	2.314861	0.354861	0.294861
GENE2463X	hHC027729	DLGAP5	1.000000	-0.153172	1.736828	-0.033172	-1.453172	-1.333172	-0.173172	-0.513172	-0.513172	-0.553172	0.106828	-0.333172	-0.683172	-0.813172	-0.793172	-0.573172	-1.493172	-2.083172	-1.183172	-0.153172	-2.423172	-1.153172	0.766828	1.006828	-0.273172	0.046828	-0.453172	0.016828	-0.033172	-1.080172	-0.503172	-0.023172	-0.573172	-0.883172	-0.623172	-0.513172	-1.053172	1.496828	-0.523172	-1.153172	0.736828	2.096828	0.566828	0.876828	2.446828	0.236828	0.156828
GENE1195X	hHR017092	NEK2	1.000000	0.046852	1.586852	2.346852	-1.183148	-1.343148	-0.283148	-0.293148	-0.553148	-0.413148	0.396852	-0.163148	-0.493148	-0.433148	-0.583148	-0.803148	-1.983148	-1.803148	-1.533148	0.006852	-1.563148	-1.043148	1.186852	0.926852	-0.343148	0.076852	-1.673148	-0.333148	-0.863148	-1.553148	-0.063148	-0.253148	-0.873148	-1.083148	-0.413148	-0.513148	-1.253148	1.946852	-0.333148	-0.523148	0.476852	1.706852	0.576852	1.016852	1.886852	0.326852	0.246852
GENE3595X	hHC008376	CASC5	1.000000	0.190523	1.330523	-0.169477	-2.269477	-1.979477	0.110523	-0.129477	-0.189477	0.030523	0.260523	0.010523	-0.719477	-0.539477	-1.089477	-0.259477	-1.679477	-3.699477	-0.989477	0.300523	-2.579477	-1.019477	1.060523	0.840523	0.110523	1.030523	-1.605727	-0.219477	-1.079477	-1.179477	-0.099477	-0.229477	-0.579477	-0.789477	0.270523	0.110523	-0.629477	1.740523	0.090523	-0.259477	-1.169477	0.780523	0.410523	1.140523	2.350523	1.100523	0.860523
GENE3155X	hHC002267	PBK	1.000000	-0.259089	2.060912	-0.459089	-1.576231	-1.337838	-0.099088	-0.009088	-0.409089	-0.219088	0.490912	-0.109089	-0.439088	-0.929088	-0.739089	-0.249088	-2.319088	-1.266588	-0.839089	0.120912	-0.839089	-2.619088	0.980912	1.130912	0.230911	0.500911	-1.575755	-0.599089	-0.689088	-0.929088	-1.239088	0.310912	-0.389089	-0.769088	-0.019088	0.050912	-1.139088	0.470911	-0.169089	-0.919088	0.030912	2.910912	1.100912	1.120912	3.220912	0.950912	0.540911
GENE1731X	hHC011274	MAT1A	1.000000	0.425460	1.445460	-1.154540	-1.584540	-0.841206	-0.114540	-0.024540	-0.554540	0.045460	-0.264540	0.635460	-0.164540	0.035460	-1.194540	-1.434540	-2.954540	-1.353429	-0.394540	-0.254540	-0.706762	-0.648540	0.975460	0.935460	-0.434540	0.595460	-1.110790	0.025460	0.505460	-0.114540	0.171016	-2.544540	-0.644540	-0.824540	-0.324540	-0.174540	-0.424540	0.195460	-0.404540	-0.244540	0.442127	1.692127	1.475460	1.225460	0.735460	0.365460	0.045460
GENE1319X	hHR007841	SLC7A11	1.000000	0.197091	0.757091	-0.452909	-1.662909	-3.412909	0.107091	-0.142909	-0.482909	0.199091	0.457091	-0.012909	-0.142909	-0.942909	-0.442909	-0.592909	-1.112909	-1.224337	-0.562909	-1.452909	-0.878909	-0.243909	1.857091	0.827091	0.917091	1.007091	-1.776242	0.887091	0.837091	0.677091	0.967091	2.377091	-0.222909	-1.362909	0.017091	-0.252909	0.227091	0.237091	0.017091	-0.952909	0.424591	0.042091	1.117091	1.627091	2.222091	1.277091	0.867091
GENE1291X	hHC011669	NKX2-2	1.000000	1.562566	1.012566	0.132566	-1.687434	0.442566	0.462566	0.102566	0.302566	0.002566	1.602566	1.092566	0.742566	0.882566	0.502566	0.542566	-0.887434	-1.022434	-0.107434	0.102566	-1.157434	-1.087434	2.052566	1.102566	0.742566	1.302566	-1.617434	0.802566	1.252566	0.442566	0.703816	-0.717434	-0.287434	-0.587434	0.372566	0.372566	0.372566	0.792566	0.402566	-1.067434	0.745066	-0.784101	1.412566	1.642566	1.837566	1.522566	0.822566
GENE981X	hHC031744	PDZK1	1.000000	0.720278	1.050278	0.340278	-1.479722	-1.449722	0.380278	0.280278	-0.059722	0.170278	0.620278	0.480278	0.030278	-0.509722	-0.229722	-0.149722	-0.799722	-1.819722	-0.239722	-0.499722	-0.699722	-0.809722	1.620278	0.870278	0.470278	1.200278	-1.509722	-0.449722	0.440278	0.050278	-0.209722	-1.129722	-0.139722	-0.719722	0.390278	0.000278	-0.087722	0.410278	0.590278	-0.509722	2.940455	-1.539722	1.100278	1.780278	2.230278	1.170278	0.830278
GENE1081X	hHC026344	NLRP2	1.000000	0.692988	0.712988	0.492988	-1.607012	-2.367012	0.322988	0.152988	-0.387012	0.052988	1.492988	0.692988	0.492988	0.082988	0.022988	-0.117012	-1.097012	-1.071297	-0.537012	0.162988	-2.087012	-1.227012	1.182988	0.782988	0.412988	1.042988	-1.600345	-0.047012	0.912988	0.672988	0.842988	-0.067012	0.992988	-1.507012	0.532988	0.432988	-0.217012	0.342988	-0.637012	-0.627012	0.392988	-0.802012	1.812988	1.702988	2.412988	1.102988	0.762988
GENE629X	hHR003639	LOC388481	1.000000	0.564434	0.844434	-0.055566	-0.185566	-1.395566	0.314434	-0.005566	-0.075566	0.134434	0.644434	0.274434	-0.135566	-0.295566	-0.445566	-0.495566	-1.135566	-2.965566	-0.925566	-0.445566	-0.572233	-0.610011	1.674434	0.714434	1.104434	1.444434	-1.173566	0.554434	0.034434	-0.275566	-0.425566	-2.355566	-0.557789	-0.695566	0.134434	-0.125566	0.324434	0.404434	0.294434	-0.215566	0.698719	0.355862	0.704434	1.164434	2.774434	1.404434	1.494434
GENE1022X	hHC006676	DLX1	1.000000	0.284285	2.144285	-0.865715	-1.601965	-2.445715	0.384285	0.004285	-0.275715	0.004285	0.604285	0.154285	-0.575715	0.303285	0.038285	-0.725715	-0.995715	-1.129048	-0.485715	-0.995715	-0.714048	-0.741715	1.374285	1.664285	-0.125715	0.894285	-1.005715	0.294285	0.084285	0.304285	0.324285	-1.221715	-0.010001	1.114285	0.844285	0.134285	-0.285715	0.134285	0.014285	-0.505715	0.890535	1.174285	0.124285	1.384285	0.504285	0.794285	0.184285
GENE652X	hHC005559	FAM169A	1.000000	1.184746	1.284746	-0.175254	-2.525254	-2.225254	1.154746	0.684746	0.744746	0.584746	1.254746	1.214746	0.264746	-0.095254	0.324746	0.694746	-1.295254	-2.215254	-0.495254	0.324746	0.064746	0.234746	1.914746	1.324746	0.274746	1.284746	-1.228111	0.794746	0.764746	-0.065254	0.294746	-0.905254	-0.513254	-0.465254	0.674746	0.324746	0.114746	0.574746	0.804746	-0.345254	0.884746	0.104746	1.234746	1.964746	1.864746	1.374746	1.284746
GENE498X	hHR018074	GYPB	1.000000	0.633447	1.314559	-0.595441	-2.015441	-1.145441	0.584559	0.314559	0.124559	0.224559	0.944559	0.634559	-0.065441	0.064559	-0.195441	-0.075441	-1.625441	-1.725441	-1.115441	-0.015441	-2.095441	-0.705441	1.674559	0.944559	0.124559	1.094559	-1.725441	0.624559	-0.015441	-0.395441	0.304559	-1.595441	0.134559	-0.655441	0.244559	0.454559	-0.865441	-0.065441	0.574559	-0.315441	0.874559	0.554559	1.004559	1.644559	1.584559	1.254559	0.844559
GENE1229X	hHA035021	MS4A3	1.000000	0.757011	1.127011	-0.502989	-2.182989	-1.312989	0.477011	0.507011	0.437011	0.267011	1.277011	0.517011	0.067011	-0.042989	0.307011	0.047011	-1.292989	-1.122989	-0.392989	0.677011	0.077011	-0.412989	1.867011	0.937011	0.357011	1.527011	-2.012989	0.757011	0.427011	-0.092989	0.657011	-0.872989	-0.202989	-0.532989	0.477011	0.067011	-0.152989	0.457011	0.387011	-0.212989	1.177011	-0.092989	1.617011	1.807011	2.377011	1.617011	1.257011
GENE3201X	hHC006179	MS4A3	1.000000	0.610185	1.470185	-0.359815	-2.609815	-0.839815	0.650185	0.580185	-0.049815	0.220185	1.080185	0.400185	-0.109815	-0.159815	-0.079815	-0.249815	-1.829815	-1.729815	-0.899815	0.250185	-1.889815	-0.559815	1.820185	1.200185	0.280185	1.240185	-1.762672	0.140185	-0.069815	-0.399815	0.680185	-1.309815	0.290185	-0.769815	0.630185	-0.029815	-0.419815	0.280185	0.360185	-0.589815	0.680185	1.080185	1.220185	1.730185	2.330185	1.760185	1.020185
GENE492X	hHR030950	MAGEA2	1.000000	0.831906	2.851906	0.011906	-1.146427	-3.168094	0.481906	0.611906	0.161906	0.411906	1.311906	0.711906	0.171906	-0.088094	-0.118094	0.081906	-1.428094	-0.503094	-0.398094	0.331906	-1.638094	-0.648094	1.961906	1.991906	0.001906	1.411906	-0.388094	-0.248094	-0.218094	-0.178094	-0.648094	-2.968094	-0.818094	-0.568094	0.251906	-0.228094	-0.768094	-0.308094	0.571906	-0.068094	0.271906	3.081906	1.351906	1.911906	1.871906	1.331906	0.991906
GENE1186X	hHC012676	FOXA2	1.000000	0.793413	2.453413	-0.106587	-1.609920	-1.341031	0.193413	0.353413	0.093413	0.253413	1.013413	0.643413	0.133413	0.363413	0.083413	-0.186587	-0.956587	-0.971587	-0.476587	0.183413	-1.009444	-1.776587	1.813413	1.773413	0.363413	1.083413	-0.856587	0.233413	0.363413	-0.076587	-0.166587	-0.526587	-0.126587	-1.056587	0.433413	-0.186587	-0.446587	0.133413	0.763413	-0.166587	0.720913	2.173413	1.213413	1.723413	2.203413	1.353413	0.763413
GENE1975X	hHC012727	MAGEA12	1.000000	0.757653	2.857653	-0.222347	-2.102347	-1.322347	0.447653	0.597653	0.347653	0.337653	1.087653	0.847653	0.017653	0.067653	-0.182347	0.227653	-1.182347	-0.627347	-0.682347	0.417653	-0.752347	-0.532347	1.667653	1.987653	0.127653	1.347653	-0.512347	0.397653	-0.102347	-0.322347	-0.232347	-2.212347	-1.022347	-0.272347	0.347653	-0.172347	-0.442347	0.007653	0.347653	-0.422347	1.227653	3.447653	1.287653	1.707653	1.797653	1.317653	0.887653
GENE695X	hHC009279	MAGEC1	1.000000	0.844842	1.644842	-0.105158	-1.705158	-0.663729	0.754842	0.684842	0.784842	0.594842	1.174842	1.254842	0.284842	-0.345158	-0.225158	0.294842	-1.015158	-2.705158	-0.365158	0.074842	2.644842	-0.855158	1.624842	1.474842	0.004842	0.924842	-1.308491	0.164842	0.154842	0.134842	0.144842	-3.185158	-0.158491	-0.055158	0.414842	-0.125158	-0.335158	-0.225158	0.284842	-0.385158	0.936509	0.814842	1.114842	1.534842	1.364842	0.874842	0.824842
GENE391X	hHC001790	ZIC3	1.000000	1.010735	1.630735	-0.329265	-1.615931	-0.851265	0.990735	0.690735	0.580735	0.850735	1.390735	1.220735	0.460735	0.360735	-0.089265	0.240735	-1.789265	-1.390693	-0.349265	-0.059265	0.259069	-0.929265	1.870735	1.300735	0.240735	1.370735	-2.396765	0.810735	0.660735	0.700735	0.137878	-1.453709	-0.122598	-0.489265	0.690735	0.110735	-0.669265	0.230735	0.670735	-0.179265	0.882402	0.676985	1.580735	1.940735	1.840735	1.160735	1.160735
GENE1730X	hHR028542	XAGE1D	1.000000	0.685777	1.855777	-0.034223	-1.756723	-0.792795	0.865777	0.455777	0.705777	0.505777	0.545777	1.205777	0.545777	0.575777	-0.094223	0.325777	-2.034223	-1.345652	0.365777	0.155777	0.239110	-1.484223	1.385777	1.485777	0.365777	0.645777	-1.546223	0.435777	0.065777	0.155777	0.307444	-1.672973	-0.097080	-1.594223	0.125777	0.315777	-0.605223	0.285777	-0.074223	0.155777	0.820777	1.182444	1.005777	1.515777	0.455777	0.715777	0.155777
GENE537X	hHC004706	ZIC2	1.000000	0.773534	1.753534	-0.496466	-1.710910	-1.136466	0.493534	0.473534	0.343534	0.543534	0.933534	0.783534	-0.446466	-0.146466	-0.566466	-0.016466	-1.446466	-1.109323	-0.346466	0.313534	-0.231466	-0.886466	1.823534	1.353534	0.033534	0.893534	-0.878466	-0.366466	-0.036466	-0.336466	0.483534	-3.546466	-0.018966	-0.786466	0.583534	0.303534	-0.416466	0.013534	0.443534	0.003534	0.173534	1.153534	1.053534	1.543534	1.183534	1.183534	0.923534
GENE430X	hHC009746	MLANA	1.000000	0.619681	2.089681	-0.410319	-1.580319	-0.940319	0.619681	0.439681	0.179681	0.329681	1.059681	0.539681	-0.060319	0.299681	-0.150319	-0.030319	-1.410319	-0.900319	-0.800319	0.379681	-0.280319	-0.410319	1.609681	1.499681	0.278681	1.199681	-1.700319	0.319681	-0.420319	-0.670319	0.149681	-1.470319	-0.310319	-0.280319	0.299681	-0.610319	-1.050319	-0.290319	0.489681	-0.180319	1.199681	2.319681	1.199681	1.789681	1.489681	1.299681	0.879681
GENE2193X	hHC031196	RHOXF2	1.000000	0.658657	1.798657	-0.781343	-2.391343	-0.971343	0.358657	0.408657	0.118657	0.398657	1.208657	0.678657	-0.131343	0.058657	-0.091343	-0.001343	-1.621343	-1.061343	-1.081343	0.328657	-0.161343	-0.291343	1.788657	1.238657	0.018657	1.178657	-2.651343	-0.111343	-0.391343	-0.881343	0.228657	-1.701343	-0.451343	-0.451343	0.358657	-0.471343	-1.101343	-0.031343	0.468657	-0.231343	0.978657	2.238657	1.128657	1.768657	1.858657	1.238657	1.118657
GENE2515X	hHC008541	CPB2	1.000000	0.745569	1.895569	-0.144431	-2.294431	-1.014431	0.655569	0.405569	0.095569	0.195569	0.805569	0.765569	-0.084431	-0.174431	-0.154431	-0.104431	-1.344431	-1.194431	-0.604431	0.265569	0.205569	-0.484431	1.615569	1.355569	0.065569	1.465569	-1.088716	0.205569	0.225569	-0.364431	0.245569	-1.644431	0.075569	-0.294431	0.515569	-0.184431	-0.634431	0.095569	0.525569	-0.254431	0.865569	2.275569	1.095569	1.615569	2.255569	1.485569	1.245569
GENE1981X	hHC002755	SULT2A1	1.000000	0.956053	1.376053	0.006053	-1.693947	-0.773947	0.746053	0.576053	0.406053	0.326053	0.796053	0.916053	0.246053	0.286053	-0.003947	0.116053	-1.633947	-1.373947	-0.723947	-0.003947	-0.053947	-0.273947	1.316053	1.106053	0.226053	1.206053	-3.603947	0.486053	-0.063947	-0.443947	0.216053	-1.913947	-0.623947	0.216053	0.756053	-0.003947	-0.353947	-0.063947	0.936053	0.046053	1.246053	1.856053	0.776053	1.386053	1.806053	1.076053	0.916053
GENE3399X	hHC007200	MAGEC2	1.000000	0.780358	1.880358	-0.139642	-2.009642	-0.754642	0.750358	0.530358	0.310358	0.200358	1.390358	0.500358	0.110358	0.390358	-0.129642	0.100358	-1.829642	-1.047142	-0.489642	0.600358	0.217858	-1.649642	1.940358	1.310358	-0.059642	1.290358	-1.007976	0.460358	-0.089642	-0.359642	0.623215	-1.505198	-0.909642	-0.649642	0.380358	-0.409642	-0.199642	-0.039642	0.530358	-0.189642	1.020358	0.090358	1.380358	1.780358	2.100358	1.230358	0.730358
GENE434X	hHC030002	MAGEA6	1.000000	1.186844	2.476844	-0.123156	-1.273156	-0.993156	0.716844	0.596844	0.066844	0.476844	1.396844	1.046844	0.236844	0.536844	0.506844	0.236844	-0.833156	-0.793156	-0.653156	0.676844	-0.179823	-0.153156	2.106844	1.776844	1.286844	1.316844	-0.233156	0.546844	0.576844	-0.413156	0.956844	-1.113156	0.056844	-0.123156	0.366844	-0.293156	-0.713156	-0.103156	0.596844	0.076844	1.736844	2.846844	1.146844	1.786844	2.136844	1.116844	1.016844
GENE2382X	hHR030344	MAGEA6	1.000000	1.199616	2.429616	-0.280384	-1.200384	-0.490384	0.449616	0.559616	0.169616	0.369616	1.329616	0.919616	0.169616	0.509616	0.429616	0.139616	-1.020384	-0.990384	-0.890384	0.539616	0.029616	-0.270384	1.999616	1.779616	0.479616	1.309616	0.069616	0.329616	0.519616	-0.265384	1.009616	-0.820384	0.559616	-0.010384	0.369616	-0.250384	-0.810384	-0.090384	0.489616	0.159616	0.809616	2.739616	1.019616	1.749616	2.039616	1.089616	0.999616
GENE3027X	hHR029770	MAGEA3	1.000000	1.081619	2.671619	-0.408381	-2.078381	-0.648381	0.621619	0.591619	0.221619	0.511619	1.381619	0.901619	0.021619	0.411619	0.331619	0.011619	-1.288381	-1.678381	-0.708381	0.641619	-1.178381	-0.408381	2.111619	2.011619	0.401619	1.371619	-0.808381	0.391619	0.361619	-0.598381	0.641619	-1.098381	0.491619	-0.178381	0.471619	-0.288381	-0.838381	0.011619	0.341619	0.231619	0.341619	2.951619	1.071619	1.831619	1.781619	1.461619	1.241619
GENE2838X	hHC006214	NMU	1.000000	0.591421	2.381421	-0.378579	-1.908579	-1.208579	0.341421	0.241421	0.061421	0.071421	0.851421	0.461421	0.101421	-0.118579	-0.228579	-0.178579	-0.638579	-0.968579	-1.048579	0.191421	-0.838579	-0.978579	1.651421	1.591421	-0.018579	0.921421	-2.998579	0.151421	0.001421	-0.868579	0.181421	-1.548579	-0.458579	-0.638579	0.141421	-0.448579	-1.018579	-0.128579	0.041421	-0.568579	0.971421	3.341421	0.831421	1.481421	1.811421	0.941421	0.781421
GENE2723X	hHC012405	DPPA4	1.000000	0.847037	1.897037	0.097037	-1.262963	-0.842963	0.337037	0.497037	-0.062963	0.207037	1.407037	0.657037	-0.222963	0.207037	0.147037	0.047037	-0.772963	-1.012963	-0.822963	0.657037	-1.022963	-0.392963	1.987037	1.317037	0.217037	1.697037	-1.192963	0.667037	-0.262963	-0.472963	0.877037	-0.402963	0.537037	-0.242963	0.687037	-0.312963	-0.562963	-0.002963	0.567037	-0.182963	0.967037	1.567037	1.467037	1.967037	2.357037	1.707037	1.317037
GENE3514X	hHC002256	ANLN	1.000000	0.369477	0.999477	-0.750523	-4.120523	-3.700523	0.219477	0.179477	-0.330523	-0.000523	1.019477	0.209477	-0.510523	-0.460523	-1.020523	-0.300523	-2.280523	-1.218023	-1.390523	-0.170523	-0.650523	-0.990523	1.719477	0.679477	-0.040523	0.989477	-1.500523	-0.430523	-0.460523	-0.960523	-0.300523	-1.230523	-0.530523	-0.650523	0.299477	-0.310523	-0.800523	1.099477	0.409477	-0.380523	0.279477	0.859477	0.989477	1.679477	2.309477	1.029477	0.969477
GENE2374X	hHR008576	CXorf61	1.000000	0.834367	1.714367	2.474367	-1.745633	-1.935633	0.624367	0.564367	0.174367	0.434367	0.854367	0.814367	0.104367	0.304367	-0.265633	0.064367	-1.295633	-2.285633	-0.245633	0.224367	-2.895633	-1.445633	1.764367	1.164367	0.394367	1.334367	-2.278966	0.994367	0.544367	0.474367	0.364367	-1.695633	0.344367	-0.465633	0.464367	-0.075633	-0.595633	0.204367	0.284367	-0.395633	0.735796	0.758117	1.644367	1.614367	1.804367	1.224367	0.744367
GENE2893X	hHC018754	LOC254848	1.000000	0.648450	1.228449	-0.431551	-1.501551	-1.343217	0.418449	0.368449	0.088449	0.428449	0.188449	0.758450	-0.081551	-0.961550	-1.061551	-0.601550	-1.811551	-1.561551	-0.261551	-0.021551	-0.548217	-0.595995	1.578449	1.218449	-0.101551	1.328449	-1.664884	0.368449	0.488449	0.068449	-0.841550	2.668449	-0.481550	-1.071551	0.108450	0.448450	0.158449	0.548450	-0.341550	-0.165550	0.564450	0.504450	0.728449	1.888449	1.748449	0.858449	0.958449
GENE18X	hHC030697	SSX1	1.000000	1.201119	1.201119	-0.158881	-3.208881	-1.158881	0.521119	0.331119	0.131119	0.331119	1.891119	0.791119	0.621119	0.701119	0.471119	0.381119	-0.578881	-1.298881	-0.688881	-0.488881	-1.007214	-1.188881	1.931119	1.001119	0.361119	1.541119	-0.198881	0.961119	0.801119	1.031119	0.941119	0.951119	1.781119	-0.258881	0.151119	0.431119	-0.438881	0.191119	0.611119	-0.228881	0.063619	-1.658881	2.281119	1.491119	2.711119	1.181119	0.931119
GENE697X	hHC018003	DMBX1	1.000000	0.586620	0.916620	0.406620	-2.413380	-1.601158	0.256620	0.356620	-0.003380	0.406620	1.376620	0.676620	-0.093380	0.046620	0.296620	0.186620	-0.573380	-0.875047	0.186620	-0.313380	-0.685047	3.416620	1.746620	1.016620	0.536620	0.956620	-1.977380	1.006620	1.396620	0.766620	0.086620	-0.043380	0.316620	-1.133380	0.426620	0.446620	-0.083380	0.566620	0.496620	-0.643380	-0.028380	-0.860047	1.706620	1.776620	1.626620	1.006620	0.856620
GENE736X	hHR028659	CXADRP3	1.000000	0.498071	0.848071	0.318071	-1.321929	-1.054929	0.168071	0.098071	-0.091929	0.098071	1.178071	0.588071	0.408071	0.008071	0.708071	-0.031929	-1.231929	-1.361929	-0.361929	0.225071	-0.509929	-0.381929	1.678071	0.598071	0.668071	1.138071	-2.241929	1.168071	0.918071	1.138071	1.348071	-0.581929	0.778071	-0.991929	1.098071	-0.001929	-0.311929	0.138071	0.588071	-0.321929	1.268071	-1.641929	2.428071	2.248071	2.278071	1.398071	0.868071
GENE1027X	hHC029716	NEK2	1.000000	0.583119	1.103119	1.793119	-2.756881	-1.646881	0.433119	0.253119	-0.036881	0.163119	1.103119	0.613119	0.293119	-0.176881	0.183119	0.093119	-1.436881	-3.056881	-0.506881	0.183119	-0.336881	-1.576881	1.583119	0.843119	0.253119	1.253119	-1.583548	0.513119	0.263119	-0.069881	0.243119	-0.546881	-0.386881	-0.826881	0.503119	0.073119	-0.246881	1.753119	0.603119	-0.466881	0.503119	-0.826881	1.593119	1.803119	2.663119	1.503119	1.233119
GENE1709X	hHR012318	FAM111B	1.000000	0.984627	1.484627	1.004627	-1.355373	-0.225373	0.554627	0.154627	-0.435373	0.114627	0.764627	0.764627	0.304627	0.754627	-0.215373	-0.035373	-0.895373	-2.120373	-0.365373	-0.325373	-1.395373	-1.045373	2.404627	1.454627	1.124627	1.884627	-1.498707	0.944627	0.824627	0.214627	0.484627	-0.125373	1.164627	-0.275373	1.194627	0.474627	0.384627	1.464627	0.664627	0.334627	0.429627	-0.825373	1.794627	2.484627	2.924627	2.074627	2.234627
GENE2731X	hHC029781	NEK2	1.000000	0.774796	1.107018	1.707018	-2.722982	-0.402982	0.237018	0.277018	-0.002982	0.067018	1.537018	0.717018	0.527018	0.777018	0.577018	0.087018	-1.302982	-1.352982	-0.072982	-0.282982	-0.752982	-0.282982	2.247018	0.987018	0.687018	1.697018	-1.542982	0.837018	0.737018	0.355907	1.657018	0.467018	2.017018	-1.012982	0.687018	0.367018	-0.132982	1.737018	1.327018	-0.142982	-0.362982	-1.082982	3.097018	2.247018	3.027018	1.657018	1.417018
GENE1025X	hHR023956	TPTE	1.000000	0.678971	1.688971	0.438971	-2.341029	-1.388807	0.578971	0.288971	-0.411029	0.408971	1.568971	0.838971	0.488971	0.838971	0.358971	-0.211029	-0.291029	-2.901029	-0.371029	0.158971	-0.981029	-1.261029	2.098971	1.068971	0.878971	1.318971	-0.551029	0.648971	0.408971	0.438971	0.078971	0.188971	0.148971	0.068971	0.518971	-0.211029	0.018971	0.688971	0.308971	-0.251029	0.478971	0.518971	1.558971	1.738971	2.418971	1.818971	1.238971
GENE300X	hHR031592		1.000000	1.134389	1.774389	0.264389	-2.775611	-1.165611	0.324389	0.334389	-0.205611	0.254389	0.904389	0.734389	0.104389	0.444389	0.024389	-0.345611	-1.245611	-1.885611	-0.705611	-0.735611	-1.205611	-0.785611	2.354389	1.384389	0.594389	1.794389	-2.038111	0.684389	0.524389	0.074389	0.904389	-1.105611	0.824389	0.354389	0.624389	0.264389	-0.245611	0.744389	0.744389	-0.385611	0.674389	0.474389	1.464389	1.954389	2.884389	1.614389	1.684389
GENE159X	hHA035857	CPB2	1.000000	0.914841	1.484841	-0.025159	-2.262659	-1.755159	0.694841	0.234841	-0.405159	0.194841	1.384841	0.734841	0.124841	0.114841	0.104841	-0.225159	-1.355159	-2.985159	-0.745159	-0.405159	-0.819159	-2.235159	2.264841	1.154841	0.494841	1.634841	-1.261826	0.764841	0.754841	0.284841	0.114841	-0.985159	0.334841	-0.465159	0.484841	-0.105159	-0.245159	0.424841	0.654841	-0.445159	-0.005159	0.314841	1.654841	2.104841	2.984841	1.534841	1.344841
GENE907X	hHR028719	CT45-2	1.000000	0.812080	0.932080	-0.107920	-2.377920	-1.261670	0.162080	0.242080	0.092080	0.392080	1.762080	0.852080	-0.077920	0.492080	0.292080	0.142080	-1.147920	-2.337920	-0.497920	-0.587920	-0.686492	-0.677920	1.892080	0.822080	0.462080	1.412080	-1.040420	0.422080	0.642080	0.972080	1.082080	-0.217920	1.122080	-0.817920	0.692080	0.182080	-0.367920	0.392080	0.952080	0.102080	0.107080	-0.363920	2.112080	1.622080	3.152080	1.212080	0.852080
GENE1219X	hHA033305	SSX3	1.000000	1.009843	1.199843	-0.210157	-2.478157	-2.080157	0.229843	0.389843	-0.250157	0.369843	1.639843	0.839843	0.629843	0.369843	0.329843	0.089843	-0.470157	-1.270157	-0.640157	0.099843	-0.710157	-0.900157	1.869843	1.149843	0.309843	1.569843	-1.096824	0.489843	0.459843	0.659843	0.039843	0.099843	0.599843	-0.510157	0.469843	0.339843	-0.290157	0.269843	0.149843	-0.550157	0.659843	-0.273491	1.869843	1.589843	2.639843	1.129843	0.909843
GENE1974X	hHR031363	PRAMEF9	1.000000	0.973535	1.523535	-0.036465	-1.811465	-1.316465	0.533535	0.343535	-0.096465	0.403535	0.903535	0.953535	0.303535	0.243535	0.063535	0.153535	-0.716465	-2.306465	-0.216465	-0.076465	-0.876465	-0.726465	1.913535	1.333535	0.503535	1.623535	-1.556465	0.693535	0.633535	0.183535	-1.576465	-1.266465	-0.006465	-0.236465	0.633535	0.303535	-0.256465	0.673535	0.663535	-0.086465	0.893535	-0.996465	1.353535	1.833535	2.673535	1.343535	1.343535
GENE3463X	hHA035772	SLC45A2	1.000000	0.763100	0.663100	0.373101	-2.306900	-1.468150	0.683101	0.233100	-0.086900	0.193101	0.823101	0.613101	0.313101	-0.406900	-0.156900	-0.066900	-0.966900	-1.280650	-0.116900	0.043100	-0.759122	-1.126900	2.053100	0.973101	0.803100	1.973100	-1.312900	1.013100	0.763100	0.253101	0.468100	-2.286900	-0.136900	-0.316900	0.873100	0.353100	0.433101	0.693101	0.693101	-0.256900	-0.049400	-0.704399	1.213100	1.953100	2.146850	1.803100	1.383100
GENE3366X	hHC002112	DSCAM	1.000000	0.576883	1.066883	-0.113117	-2.443117	-1.573117	0.406883	0.676883	-0.033117	-0.113117	1.626883	0.166883	0.316883	0.606883	0.226883	-0.273117	-1.003117	-2.044367	-0.923117	0.186883	-1.793117	-1.083117	1.796883	0.706883	-0.003117	1.366883	-1.615617	0.116883	0.026883	-0.483117	0.706883	-0.883117	-0.823117	-0.113117	0.386883	0.006883	-0.053117	0.276883	0.406883	-0.033117	-0.953117	0.276883	1.196883	1.266883	2.726883	1.616883	1.316883
GENE2213X	hHC031580	CT45-2	1.000000	0.715139	1.165139	-0.274861	-1.984861	-0.994861	0.495139	0.275139	0.075139	0.255139	0.985139	0.635139	-0.024861	0.295139	0.005139	0.095139	-0.994861	-1.084861	-0.604861	0.165139	-0.074861	-0.444861	1.585139	0.845139	0.155139	1.175139	-1.524861	0.285139	-0.024861	-0.104861	-0.104861	-1.004861	0.405139	-0.484861	0.325139	-0.214861	-0.964861	-0.004861	0.515139	-0.134861	0.395139	0.735139	1.475139	1.545139	1.945139	1.095139	0.715139
GENE3592X	hHC017004	SLC24A5	1.000000	0.760213	1.260213	0.110213	-2.359787	-1.352644	0.420213	0.530213	0.160213	0.190213	1.390213	0.920213	0.400213	0.160213	0.300213	0.080213	-0.679787	-1.289787	-0.279787	0.280213	-1.069787	-0.919787	1.570213	1.070213	0.520213	1.400213	-1.746454	1.070213	0.800213	0.680213	1.380213	-0.479787	0.760213	-0.639787	0.750213	-0.159787	-0.419787	0.450213	0.850213	0.190213	-1.019787	0.202713	2.600213	2.370213	2.490213	1.630213	1.030213
GENE2464X	hHC014973	MSMB	1.000000	0.971499	1.441499	0.071499	-2.098501	-1.588501	0.691499	0.531499	0.231499	0.341499	1.231499	0.841499	0.301499	0.251499	0.241499	0.011499	-1.148501	-1.338501	-0.258501	0.541499	-0.651834	-0.998501	2.061499	1.311499	0.621499	1.641499	-1.978501	1.041499	0.581499	0.131499	0.491499	-1.968501	-0.008501	-0.298501	0.791499	0.251499	-0.168501	0.641499	0.721499	-0.698501	0.571499	0.561499	1.461499	1.801499	2.351499	1.681499	1.361499
GENE2716X	hHC029577	SERPINB3	1.000000	0.745587	1.275587	0.055587	-3.614413	-0.684413	0.115587	0.175587	0.015587	0.205587	0.665587	0.605587	0.135587	-0.054413	-0.294413	-0.364413	-1.054413	-1.272413	-0.398413	-0.884413	-0.800413	-0.854413	1.575587	1.015587	0.595587	2.225587	-2.564413	0.675587	-0.134413	0.155587	-0.054413	-0.814413	0.605587	0.075587	0.975587	0.115587	0.035587	0.895587	0.865587	0.025587	-0.066413	0.985587	1.235587	1.735587	2.205587	1.595587	1.625587
GENE234X	hHC007297	VEPH1	1.000000	0.365004	1.255004	0.405004	-0.404996	-0.684996	-0.264996	-0.174996	-0.674996	0.435004	1.395004	0.455004	0.035004	0.285004	0.415004	-0.164996	2.095004	-0.214996	0.475004	0.775004	-1.554996	-0.364996	2.185004	1.475004	1.065004	2.645004	0.275004	1.575004	1.085004	0.105004	1.495004	0.805004	0.635004	0.295004	1.165004	0.905004	0.615004	0.645004	0.605004	-0.704996	1.645004	1.015004	1.805004	2.605004	3.235004	2.235004	2.125004
GENE1037X	hHA035668	TYRP1	1.000000	1.271347	1.361347	0.201347	-0.538653	-2.668653	0.461347	0.481347	1.041347	0.461347	1.831347	0.701347	0.851347	1.231347	0.871347	1.401347	-0.488653	-0.618653	0.391347	0.341347	0.441347	0.261347	2.381347	1.421347	1.211347	1.771347	-0.428653	0.691347	1.141347	0.931347	1.171347	0.711347	0.801347	0.261347	1.241347	-0.008653	0.321347	0.751347	0.891347	-0.238653	0.781347	-0.738653	1.961347	2.231347	3.451347	2.161347	1.421347
GENE686X	hHC011967	A1CF	1.000000	0.985185	1.155185	0.305185	-1.234815	-0.944815	0.155185	0.055185	-0.314815	0.125185	1.615185	0.415185	0.305185	0.565185	0.405185	-0.084815	-0.654815	-0.884815	-0.484815	0.015185	-0.344815	-0.364815	2.135185	0.945185	0.685185	1.465185	0.075185	0.745185	0.785185	0.045185	1.035185	0.805185	0.955185	-0.214815	0.445185	-0.014815	-0.044815	0.545185	0.835185	-0.514815	1.505185	0.885185	1.535185	1.775185	3.105185	1.865185	1.485185
GENE1615X	hHA033654	DSCR8	1.000000	1.601294	1.451294	0.541294	-1.747278	-1.628706	0.071294	0.381294	-0.548706	0.131294	2.831294	0.571294	0.361294	1.261294	1.001294	-0.148706	-0.668706	-1.406484	-0.118706	-0.018706	-0.394421	-1.278706	2.821294	1.281294	1.421294	2.181294	-0.208706	1.061294	1.321294	0.781294	1.571294	1.651294	1.571294	-0.428706	0.921294	0.221294	0.961294	1.101294	0.881294	-0.768706	1.451294	-0.998706	2.281294	2.031294	4.801294	2.551294	1.751294
GENE1607X	hHC007638	NDST4	1.000000	1.424585	1.724585	0.794585	-2.985415	-2.115415	0.024585	0.104585	-0.835415	-0.015415	2.064585	0.324585	0.304585	0.964585	0.774585	0.734585	-0.525415	-3.635415	-0.485415	-0.165415	-0.835415	-1.735415	2.404585	1.394585	1.264585	2.354585	-0.545415	1.234585	0.934585	0.614585	1.174585	1.274585	1.404585	0.154585	1.114585	-0.075415	0.674585	1.074585	1.034585	-0.275415	2.214585	1.194585	2.244585	2.364585	4.394585	2.664585	2.204585
GENE2860X	hHA032422	NUF2	1.000000	0.718750	1.188750	0.828750	-1.451250	-0.711250	-0.171250	-0.241250	-0.881250	-0.301250	1.488750	-0.181250	0.228750	0.568750	0.318750	-0.361250	-0.721250	-1.351250	-0.971250	-0.221250	-0.481250	-1.011250	1.678750	0.708750	0.578750	1.288750	0.378750	0.438750	0.658750	-0.011250	0.778750	1.268750	1.278750	-0.281250	0.388750	-0.531250	-0.531250	1.158750	0.498750	-0.651250	0.918750	1.388750	1.718750	1.778750	3.318750	1.588750	1.098750
GENE3032X	hHC002602	CTCFL	1.000000	0.511533	1.661533	0.311533	-1.818467	-0.628467	0.441533	0.541533	0.041533	0.461533	1.621533	0.871533	0.591533	0.941533	1.081533	0.451533	-0.148467	0.011533	-0.008467	0.841533	0.131533	-0.398467	1.941533	1.521533	0.941533	1.661533	-0.748467	0.841533	0.301533	0.351533	1.851533	1.051533	1.141533	-0.358467	0.711533	0.611533	0.301533	0.481533	0.821533	-0.008467	0.681533	1.621533	1.721533	2.671533	2.971533	1.881533	1.541533
GENE2075X	hHR008743	POU3F2	1.000000	1.184383	0.884383	0.214383	-2.645617	0.020633	-0.435617	-0.045617	-1.135617	-0.245617	1.614383	0.464383	0.094383	0.304383	-0.225617	-0.395617	-1.595617	-0.472760	-0.040062	-1.685617	-0.337046	0.220633	2.514383	0.894383	0.384383	1.884383	-0.415617	0.184383	1.144383	0.044383	1.031049	0.704383	0.754383	-0.565617	-0.045617	-0.065617	-0.225617	0.554383	0.344383	-0.495617	1.006049	0.679383	1.274383	1.744383	2.994383	1.914383	1.364383
GENE1992X	hHC015871	LHX1	1.000000	0.870074	1.120074	0.021074	-2.059926	-1.819926	0.420074	0.200074	-0.339926	0.170074	1.540074	0.910074	0.430074	0.270074	0.620074	-0.279926	-1.149926	-1.833259	-0.189926	0.030074	-0.729926	-1.279926	2.230074	1.050074	0.850074	2.190074	-0.565926	0.364074	1.290074	0.890074	1.620074	0.220074	1.510074	-0.739926	0.770074	0.380074	-0.106926	0.780074	0.340074	-0.179926	-0.629926	-0.919926	1.349074	2.670074	2.900074	1.900074	1.460074
GENE3348X	hHC004608	MAGEB2	1.000000	1.082115	1.502115	-0.017885	-1.755028	-1.687885	0.542115	0.142115	-0.107886	0.262114	1.922115	0.722114	0.452114	0.842114	0.722114	-0.117886	-0.907886	-1.557885	-0.667886	0.402114	-0.772171	0.152115	1.842115	1.072115	0.572114	1.372115	-0.987885	1.242115	1.192115	0.442115	1.932115	0.122115	1.072115	-0.617885	0.632115	-0.547886	-0.797886	-0.117886	0.452114	-0.037885	0.332114	0.970448	2.152115	1.892115	3.382115	1.172115	1.092115
GENE2697X	hHC023445	GAS2	1.000000	0.476954	0.966954	0.246954	-1.383046	-0.173046	0.016954	0.156954	-0.653046	-0.003046	1.636954	0.446954	0.276954	0.826954	0.556954	0.306954	-0.183046	-0.863046	-0.823046	-1.223046	-1.813046	-1.543046	1.996954	0.886954	0.936954	1.616954	0.266954	0.326954	0.926954	1.096954	1.146954	1.386954	1.886954	-0.433046	0.546954	-0.123046	0.206954	0.676954	0.846954	-0.053046	-1.273046	-1.613046	2.186954	1.706954	3.066954	1.836954	1.056954
GENE79X	hHC007249	ODZ2	1.000000	0.079520	0.089520	0.279520	-0.660480	-2.110480	-1.320480	-1.140480	-1.990480	-0.830480	1.089520	-1.050480	-0.430480	-0.410480	-0.570480	-0.510480	-2.340480	-2.630480	-1.820480	-1.760480	-0.160480	-1.030480	1.659520	-0.090480	0.069520	1.219520	-0.740480	0.179520	0.209520	0.089520	0.139520	0.649520	0.599520	-1.030480	-0.220480	-0.010480	-0.790480	-0.040480	-0.040480	-2.260480	0.034520	1.523348	0.469520	0.739520	2.979520	1.889520	1.799520
GENE1032X	hHR005332	ODZ2	1.000000	0.202123	0.282123	0.212123	-0.777877	-2.167877	-1.357877	-1.217877	-2.117877	-0.757877	1.062123	-1.207877	-0.467877	-0.387877	-0.427877	-0.557877	-1.947877	-3.497877	-1.737877	-2.017877	0.082123	-2.147877	1.662123	-0.087877	0.152123	1.212123	-0.787877	0.012123	0.302123	0.122123	-0.137877	0.572123	-0.207877	-0.977877	-0.087877	0.052123	-0.767877	-0.103877	0.002123	-1.957877	0.168790	-0.277877	0.442123	0.892123	2.972123	1.992123	1.962123
GENE2025X	hHE040843		1.000000	0.788444	0.848444	0.448444	-3.521556	-1.480306	-0.411556	-0.341556	-1.891556	-0.751556	1.038444	-0.511556	-0.471556	0.198444	-0.271556	-1.761556	-1.381556	-1.883223	-1.311556	-1.671556	-1.293223	-1.241556	2.058444	0.328444	0.438444	1.428444	-0.703223	-0.101556	0.098444	-0.091556	-1.121556	0.308444	0.178444	-0.581556	-0.101556	-0.691556	-0.371556	0.278444	-0.061556	-0.591556	0.395110	0.378444	0.618444	1.228444	3.388444	1.688444	0.778444
GENE335X	hHC015062	LRRIQ1	1.000000	0.107650	0.437650	0.197650	-1.272350	-2.782350	-0.842350	-0.512350	0.117650	-0.502350	1.137650	-0.412350	0.567650	0.597650	0.577650	-1.122350	-1.312350	-1.133600	-1.072350	-0.342350	-1.128600	-1.358350	1.947650	-0.242350	0.547650	2.067650	-0.327350	1.257650	0.327650	-0.452350	0.592650	-0.142350	-0.462350	-0.412350	0.747650	-0.962350	0.427650	0.577650	0.487650	-1.032350	0.062650	-1.142350	1.017650	1.337650	4.027650	2.157650	2.037650
GENE789X	hHC019419	MARVELD3	1.000000	1.110842	1.100842	0.590842	-1.949158	-1.527491	0.270842	0.190842	-0.289158	0.030842	1.230842	0.598842	-0.019158	-0.529158	-0.129158	-0.129158	-0.749158	-2.079158	-0.159158	-0.229158	-0.675158	-0.725824	1.190842	1.190842	0.870842	1.320842	-1.789158	0.980842	1.230842	0.300842	0.574842	-0.809158	-1.599158	-0.469158	0.170842	0.260842	-0.059158	0.720842	0.300842	-0.569158	0.075842	0.095842	1.540842	1.950842	2.282509	1.360842	0.696398
GENE238X	hHC024589	UGT2B15	1.000000	0.560002	0.950002	0.460002	-2.383332	-3.209998	-0.849998	-0.129998	-0.869998	-0.299998	2.010002	-0.249998	0.460002	1.120002	1.080002	-1.209998	-1.399998	-0.959998	-0.279998	0.670002	-1.245998	-1.829998	2.380002	0.760002	0.730002	1.900002	-0.325998	0.730002	0.890002	0.230002	1.480002	1.210002	0.688002	0.400002	0.620002	0.170002	0.710002	0.640002	1.010002	-0.299998	-0.139998	0.363335	1.550002	1.300002	3.630002	2.230002	1.660002
GENE2243X	hHR009188	CELF5	1.000000	0.727307	0.757307	0.477307	-1.979359	-1.095550	0.227307	0.427307	-0.302693	0.067307	1.917307	0.587307	0.627307	1.087307	0.477307	-0.152693	-0.132693	-2.084693	-0.402693	-0.252693	-1.220693	-0.932693	1.807307	0.897307	0.567307	1.177307	-1.291026	0.097307	0.717307	0.307307	0.688974	0.647307	0.067307	-0.592693	0.397307	-0.112693	-0.242693	0.307307	0.377307	-1.172693	-0.279359	-0.970193	1.457307	1.627307	3.367307	1.297307	1.017307
GENE180X	hHC013273	RASEF	1.000000	0.209244	1.169244	-0.600756	-1.970756	-2.320756	-1.110756	-0.430756	-1.670756	-0.510756	1.389244	-0.100756	-0.180756	0.419244	-0.090756	-1.040756	-2.160756	-1.657899	-1.000756	-1.160756	-1.159090	-1.700756	2.269244	0.399244	0.739244	1.909244	-0.500756	0.569244	0.119244	-0.160756	0.719244	0.209244	0.469244	-0.730756	1.329244	-0.260756	0.339244	0.019244	0.199244	-2.130756	0.175244	-0.550756	1.119244	1.699244	3.779244	1.859244	1.459244
GENE2925X	hHR016462	C8orf85	1.000000	-0.388097	-0.128098	0.461902	0.731903	-3.588097	-0.918098	-0.808098	-1.988097	-1.258097	2.311903	-0.268097	-0.098097	-0.018097	0.401903	-0.598097	-1.268097	-1.378097	-0.978097	-1.158097	-2.058097	-3.368097	1.851903	0.081903	0.721903	1.001903	-0.978097	1.151903	1.391903	1.141903	1.971903	1.671903	1.711903	-1.628097	0.961902	-0.458097	-0.308098	0.371903	0.331902	-0.859209	-0.008097	0.361903	2.681903	2.751903	3.641903	1.501903	0.721903
GENE2576X	hHA033957	NRG1	1.000000	0.445459	0.995459	0.695459	-2.524541	-2.524541	-0.874541	0.005459	-2.274541	-0.644541	2.085459	-0.544541	0.585459	0.182125	0.163237	-0.144541	-0.174541	0.037125	-0.484541	-0.864541	-1.134541	-1.894541	2.295459	0.975459	1.275459	2.025459	-0.244541	1.465459	1.655459	1.305459	1.295459	1.415459	1.655459	-0.864541	1.595459	-0.374541	-0.024541	0.525459	1.025459	-0.323541	0.705459	-0.117875	2.765459	3.435459	4.415459	2.585459	0.965459
GENE125X	hHC005053	MEGF10	1.000000	1.060772	0.790772	0.650772	-0.849228	-0.800894	-0.569228	-0.559228	-1.879228	-0.229228	0.270772	-0.149228	0.290772	-0.149228	0.490772	-1.179228	-1.679228	-1.675228	-1.279228	-1.989228	-1.075228	-1.340478	1.900772	0.530772	1.030772	1.890772	-0.429228	1.150772	0.630772	0.130772	0.459344	-0.119228	0.070772	-0.799228	0.400772	0.430772	1.100772	1.100772	0.350772	-0.879228	0.273272	-0.624228	2.960772	1.210772	4.250772	2.290772	1.420772
GENE2904X	hHC008974	ELAVL2	1.000000	-0.101104	0.578896	0.958896	-0.741104	-0.811104	-0.981104	-1.151104	0.018896	0.588896	0.398896	-0.761104	-0.881104	0.079896	0.200324	-1.351104	-1.851104	-0.486104	-1.761104	-2.001104	0.108896	-0.451104	1.938896	0.378896	0.538896	1.788896	-1.231104	0.358896	0.158896	-0.301104	0.938896	0.268896	0.138896	-0.751104	0.758896	-0.411104	-0.491104	0.028896	0.288896	-1.041104	1.468896	-0.641104	2.088896	1.708896	3.128896	1.778896	1.608896
GENE532X	hHR028898	LOC389773	1.000000	0.656698	0.776698	0.776698	-2.493302	-1.353302	-0.403302	-0.393302	-1.443302	-0.033302	1.216698	0.216698	0.196698	0.076698	0.366698	-0.483302	-0.623302	-0.903302	-0.803302	-0.873302	-0.073302	-1.073302	1.836698	0.506698	1.316698	1.856698	-0.373302	1.536698	0.756698	1.096698	0.380032	-0.354302	1.866698	-0.563302	0.886698	-0.003302	0.016698	0.536698	0.656698	-0.203302	0.306698	-0.333302	2.326698	2.346698	3.446698	1.646698	1.196698
GENE2365X	hHR004076	CCDC34	1.000000	0.878124	0.888124	1.328124	-0.521876	0.898124	-0.251876	0.898124	-1.541876	0.338124	0.428124	0.248124	0.468124	0.598124	0.572124	-0.671876	0.018124	0.053124	0.048124	0.068124	-0.047432	-0.861876	2.438124	0.818124	0.768124	2.108124	-0.161876	0.338124	0.838124	0.898124	1.116695	0.968124	0.538124	1.328124	1.128124	-0.001876	0.678124	1.198124	0.248124	-0.331876	0.880981	0.249790	1.528124	1.428124	3.668124	2.098124	0.816874
GENE3255X	hHC018479	NRG4	1.000000	0.879474	0.889474	0.449474	0.149474	-1.070526	-0.060526	-0.180526	-0.190526	-0.240526	0.689474	0.219474	0.719474	1.549474	0.389474	0.749474	-0.030526	-1.160526	-0.140526	-0.320526	0.709474	0.829474	1.729474	0.749474	0.839474	1.499474	1.089474	1.099474	1.469474	0.329474	1.079474	0.669474	0.939474	-0.200526	0.619474	-0.210526	0.069474	0.679474	0.879474	-0.280526	1.149474	-0.790526	1.369474	1.579474	3.229474	1.849474	1.229474
GENE2879X	hHA038554		1.000000	0.547218	0.377218	0.407218	-2.782782	-1.542782	-0.292782	-0.252782	-1.112782	-0.522782	1.847218	-0.042782	0.027218	-0.182782	-0.172782	-0.602782	-1.040782	-2.902782	-0.732782	-1.222782	-1.102782	-1.310282	1.071218	1.007218	-0.072782	1.467218	-0.932782	0.117218	0.687218	0.337218	0.285789	0.877218	-0.262782	-1.162782	0.047218	-0.182782	-0.272782	0.687218	-0.072782	-1.172782	-0.192782	-0.627782	1.747218	1.467218	1.778468	1.867218	0.399218
GENE3209X	hHR009155	KIF24	1.000000	0.736074	0.566074	0.166074	-1.511426	-1.096148	-0.803926	-0.753926	-1.593926	-0.523926	1.486074	-0.193926	0.016074	0.016074	0.035074	-0.304926	-1.133926	-1.753926	-1.393926	-0.495926	-1.132498	-1.231426	2.096074	0.446074	0.276074	1.386074	-0.756783	0.916074	0.476074	0.316074	0.714824	0.806074	-0.493926	-1.663926	0.036074	-0.833926	0.496074	0.546074	0.486074	-1.043926	-0.041926	-0.545593	1.896074	1.416074	2.581629	2.076074	0.916074
GENE1314X	hHC007829	NTNG1	1.000000	1.133157	0.633157	1.273157	-2.756843	-1.416843	-1.346843	-0.744843	-1.676843	-0.816843	1.703157	-1.056843	0.363157	0.923157	0.433157	-0.316843	-0.626843	-1.472399	-1.196843	-1.076843	-0.816843	-2.246843	2.213157	0.253157	0.623157	2.093157	0.233157	0.243157	0.923157	0.243157	-0.411843	1.663157	1.533157	-0.016843	0.923157	-0.516843	-0.666843	0.443157	0.403157	-1.346843	-0.454343	-0.856843	2.263157	2.203157	3.863157	1.853157	1.653157
GENE2371X	hHC008492	CDH2	1.000000	0.633720	1.373720	-0.226280	-2.796280	-1.236280	-0.286280	-0.276280	-0.706280	-0.486280	1.343720	-0.096280	-0.426280	0.373720	0.063720	-0.706280	-1.136280	-1.066280	-0.676280	-0.016280	-1.486280	-1.326280	1.833720	0.823720	0.333720	1.563720	-0.896280	0.353720	0.213720	-0.246280	0.973720	0.363720	0.563720	-0.726280	0.363720	-0.456280	-0.336280	0.183720	0.253720	-0.866280	0.383720	1.553720	1.343720	1.333720	4.363720	1.703720	1.503720
GENE3400X	hHC010080	FBXO16	1.000000	0.483445	0.593445	-0.076555	-2.686555	-1.259412	0.023445	-0.006555	-0.576555	-0.536555	1.063445	-0.316555	-0.246555	-0.316555	-0.696555	-1.036555	-1.326555	-1.716555	-0.756555	-0.896555	-1.262555	-1.986555	1.693445	0.613445	0.443445	1.193445	-0.993221	0.493445	0.493445	0.693445	0.445445	-0.696555	-0.146555	-1.166555	0.503445	-0.556555	-0.366555	0.213445	0.443445	-1.916555	0.233445	-0.671555	2.313445	2.003445	1.977445	1.433445	1.213445
GENE3582X	hHR023916	LOC390680	1.000000	0.911717	1.251717	0.001717	-2.238283	-0.778283	0.341717	0.581717	-0.438283	0.131717	1.421717	0.791717	0.021717	0.541717	-0.008283	-0.068283	-1.398283	-2.858283	-0.798283	-0.138283	-2.128283	-1.208283	1.941717	1.311717	0.741717	1.231717	-0.358283	0.641717	0.811717	-0.008283	0.881717	0.741717	1.071717	-0.698283	0.431717	0.011717	-0.228283	0.351717	0.701717	-0.628283	-0.068283	-2.038283	1.221717	1.661717	2.741717	1.691717	1.211717
GENE1598X	hHC008898	RIMS2	1.000000	2.441278	1.201278	-0.638722	-2.478722	-1.858722	-0.228722	0.951278	4.381278	-0.628722	1.651278	0.281278	0.741278	0.116278	1.251278	0.111278	-1.188722	0.371278	-0.258722	-0.368722	2.031278	-1.218722	1.841278	0.581278	0.821278	1.351278	0.891278	0.341278	0.791278	0.151278	0.076278	0.401278	0.301278	-1.608722	0.191278	1.701278	0.011278	0.201278	0.251278	1.191278	0.487944	0.461278	2.001278	2.281278	3.161278	1.591278	0.597944
GENE958X	hHR029752	DKFZP547L112	1.000000	0.570237	0.960237	0.820237	-1.929763	-4.109763	-0.209763	-0.139763	-0.509763	-0.109763	0.320237	0.240237	-0.099763	-0.519763	-0.441763	-0.399763	-1.293096	0.960237	-0.749763	-0.319763	-2.529763	0.830237	1.840237	1.320237	0.840237	0.957237	3.056095	2.060237	0.590237	0.070237	-0.199763	-2.809763	-0.219763	-1.266430	0.093237	0.440237	-0.049763	0.590237	0.390237	-0.839763	3.200414	0.500237	1.180237	2.440237	3.080237	0.927237	1.890237
GENE338X	hHR003638	NOVA1-AS1	1.000000	-0.289651	0.560349	0.000349	-1.789651	-4.109651	-0.069651	0.090349	-0.689651	0.220349	0.940349	0.350349	-0.149651	-0.769651	0.180349	0.140349	-2.589651	0.960349	-0.649651	-1.359651	-1.994651	-1.173401	1.470349	0.400349	0.230349	1.100349	3.056207	1.110349	0.520349	1.920349	2.020349	-1.919651	1.550349	-2.839651	0.210349	-0.169651	-0.589651	0.320349	-0.299651	-0.959651	3.200526	-0.969651	3.010349	2.860349	2.060349	1.250349	1.780349
GENE1964X	hHC003895	CCDC150	1.000000	-0.672682	0.047318	0.327318	-1.978682	-1.666682	-0.012682	-0.592682	-3.262682	-0.072682	2.037318	-0.372682	0.127318	-0.142682	0.957318	-0.302682	-2.042682	-1.746015	-0.403682	-0.592682	-0.702682	-0.567682	1.617318	-0.112682	0.507318	1.117318	-2.692682	0.957318	1.007318	1.897318	1.051318	-0.342682	1.517318	-1.186682	1.387318	-1.272682	-0.352682	0.577318	0.027318	-0.912682	2.697495	-1.472682	3.867318	2.667318	3.967318	1.387318	0.827318
GENE471X	hHR009050	PRO0478	1.000000	0.828280	0.478280	1.188280	0.461280	-0.711720	-0.291720	-0.031720	-2.521720	-1.031720	2.098280	-0.471720	0.598280	0.444530	0.381613	-0.641720	0.178280	-1.326720	-0.611720	0.150502	-1.561720	0.547030	2.978280	0.958280	1.048280	1.798280	0.828280	0.488280	1.868280	1.088280	1.213280	1.388280	2.408280	-0.421720	0.678280	-0.151720	0.358280	0.788280	0.998280	-0.831720	1.968280	2.538280	2.518280	2.338280	3.898280	2.268280	1.377030
GENE716X	hHR003891	C17orf104	1.000000	1.620566	1.630566	1.660566	-2.469434	-2.949434	-0.139434	-0.109434	-1.589434	0.430566	2.170566	0.560566	0.590566	1.460566	1.250566	-0.609434	-0.039434	-1.529434	-0.239434	-1.034434	-0.909434	-0.729434	2.950566	1.830566	1.650566	2.860566	0.800566	1.730566	1.610566	1.400566	2.570566	1.960566	1.880566	-0.039434	1.580566	0.440566	1.460566	1.220566	1.590566	-0.099434	0.230566	1.870566	2.710566	2.980566	5.300566	3.190566	2.490566
GENE2236X	hHA033464	MLL3	1.000000	0.995510	1.495510	1.575510	-1.244490	0.105510	0.155509	0.045510	-1.744490	0.515509	1.105510	0.265510	0.365509	0.755509	1.025510	-0.284490	-0.044490	-0.114491	-0.214491	-0.324491	0.975510	0.325510	2.285510	1.335510	2.235510	2.075510	0.635509	2.105510	1.425510	0.885509	1.855510	1.875510	1.865510	-1.024490	0.665509	0.065510	0.395510	1.225510	1.155510	-0.334491	1.925510	2.435510	2.145510	2.215510	3.865510	2.055510	1.395510
GENE2905X	hHC016174	MYBL1	1.000000	0.866183	0.146183	0.596183	-2.103817	-1.688817	-0.823817	-0.083817	-2.143817	-0.483817	1.196183	-0.173817	-0.353817	0.126183	-0.248817	-0.913817	-0.753817	-1.048817	-0.293817	-1.026817	-2.693817	-1.107817	1.926183	0.546183	1.336183	2.446183	-1.046317	1.246183	1.486183	0.586183	0.692850	2.436183	1.166183	-0.343817	1.296183	0.456183	0.916183	1.656183	0.986183	-0.053817	-1.623817	2.650012	1.746183	1.486183	4.476183	2.346183	2.076183
GENE557X	hHR029570	LINC00328	1.000000	-0.035203	0.714797	0.714797	-1.500203	-1.735203	-1.365203	-0.225203	-2.225203	-0.205203	1.084797	-0.275203	0.354797	0.224797	-0.048953	-2.005203	-1.275203	-0.231869	-0.715203	-0.345203	-2.040203	0.014797	1.974797	0.204797	1.124797	1.974797	-0.725203	1.514797	-0.235203	0.434797	0.848797	-1.685203	0.732297	0.164797	0.514797	1.124797	1.274797	1.224797	0.574797	-0.775203	1.434797	-0.250203	1.344797	1.384797	3.994797	1.154797	1.774797
GENE170X	hHC028921	C7orf30	1.000000	1.226761	0.745761	0.896761	-1.393239	-1.083239	-0.013239	0.156761	-0.243239	0.566761	0.938761	0.546761	0.476761	-0.203239	-0.023239	-0.283239	-0.113239	-1.093239	-0.213239	-0.763239	-1.853239	-0.053239	2.156761	1.166761	0.956761	1.426761	-2.413239	1.076761	0.536761	0.316761	0.546761	0.096761	0.616761	-0.453239	0.606761	0.256761	-0.013239	0.626761	0.386761	-0.573239	-1.243239	3.030590	1.536761	1.514761	3.176761	1.116761	0.746761
GENE553X	hHC007886	ONECUT1	1.000000	1.390710	1.070710	0.810710	-2.051290	-1.289290	0.080710	0.070710	-0.259290	0.020710	0.760710	0.720710	0.730710	0.160710	0.370710	-0.909290	-1.239290	-0.989290	-0.279290	-0.729290	-1.379290	-1.529290	2.770710	0.930710	0.840710	1.890710	-1.859290	1.500710	0.950710	0.430710	1.130710	-0.179290	0.720710	-0.989290	0.570710	0.290710	0.470710	1.000710	0.830710	-0.719290	-1.269290	3.004538	1.100710	1.900710	3.900710	2.550710	1.770710
GENE2818X	hHR011578	LOC284191	1.000000	0.926546	0.616546	0.206546	-2.020954	-1.763454	-0.593454	-0.173454	-1.703454	-0.733454	1.886546	0.076546	0.266546	0.006546	-0.063454	-1.213454	-1.313454	-1.493454	-1.363454	-1.333454	-1.910121	-1.680597	2.706546	0.756546	0.416546	2.326546	-1.233454	0.776546	1.056546	0.206546	0.652260	1.136546	-0.453454	-1.153454	0.956546	0.006546	0.176546	0.816546	0.396546	-1.983454	-0.158454	3.200375	1.626546	1.726546	3.786546	2.206546	1.596546
GENE2843X	hHC004858	GABRB1	1.000000	0.046692	0.776692	1.576692	-2.060808	-1.803308	-0.653308	-0.083308	-2.433308	-0.563308	2.506692	-0.083308	0.566692	0.216692	0.616692	-0.673308	-0.984308	-1.533308	-1.043308	-0.853308	-1.949975	-3.203308	2.516692	0.396692	1.106692	2.596692	-1.413308	1.676692	1.206692	1.056692	2.146692	1.346692	0.946692	-0.723308	1.166692	-0.163308	0.146692	0.636692	0.256692	-2.333308	0.716692	3.160521	2.826692	2.986692	4.686692	2.326692	2.266692
GENE3548X	hHA033228	DEPDC1	1.000000	0.028233	0.738233	-0.191767	-2.069767	-1.694267	-0.291767	0.588233	-0.941767	-0.101767	1.228233	0.128233	0.228233	0.668233	0.058233	-0.300767	-1.421767	-1.851767	-0.351767	-1.771767	-1.521767	-1.731767	1.658233	0.838233	0.778233	1.518233	-1.788434	0.898233	0.758233	0.678233	0.289483	0.368233	1.138233	-1.491767	0.668233	-0.051767	0.338233	0.538233	0.578233	-0.701767	-1.081767	-1.031767	1.968233	1.828233	2.316983	2.028233	1.288233
GENE2433X	hHC006836	DCDC2	1.000000	0.241449	0.961449	0.551449	-0.971885	-2.948551	-0.548551	0.521448	-1.128551	0.021449	1.201449	-0.028551	-0.238552	0.241449	-0.078551	-0.638552	-0.818551	-0.823551	-0.888552	-1.508551	-1.875218	-1.550218	2.031449	1.351449	1.851449	1.101449	0.781448	1.431449	2.061449	1.091449	0.921449	-1.488551	1.591449	-1.668551	2.231449	-0.458552	-0.358552	0.901448	0.841449	0.441449	-0.123551	-0.988552	1.461449	3.451449	3.165199	1.811449	0.541449
GENE2701X	hHR004905	LOC340109	1.000000	0.706494	1.316494	0.006494	-1.763506	-2.633506	0.656494	0.426494	0.126494	0.806494	1.356494	1.226494	0.326494	0.546494	0.986494	1.586494	-1.393506	-1.733506	-0.043506	-0.552506	-0.963506	-1.423506	2.286494	1.246494	1.536494	1.936494	-0.963506	0.846494	1.076494	0.556494	1.376494	0.966494	1.056494	-1.683506	0.526494	1.446494	0.916494	0.886494	0.656494	-0.703506	-1.313506	2.960323	1.666494	2.176494	3.496494	2.066494	1.576494
GENE2714X	hHC005097	SLC23A1	1.000000	0.756788	0.846789	0.106788	-2.653211	-2.113211	-0.243212	-0.053211	-0.763212	0.196789	0.696789	0.446788	-0.203211	0.166789	-0.553211	-0.943211	-1.243211	-2.063211	-0.883212	-0.793211	-3.253211	-0.268926	1.662789	0.896788	0.536789	1.616789	-1.083211	0.406789	0.736788	0.246788	-0.093211	0.946789	0.546789	-0.253211	0.586789	-0.063211	0.096789	0.626788	0.606788	-0.373211	-1.293211	2.980617	0.736788	1.556789	2.566789	1.716789	1.186789
GENE1577X	hHR004374	SIM2	1.000000	0.607197	1.147197	0.357197	-2.872803	-2.862803	1.207197	0.867197	-0.712803	-0.532803	1.607197	0.597197	0.367197	0.367197	1.027197	-0.422803	0.217197	-1.224053	-0.132803	-0.912803	-0.442803	-1.132803	1.467197	0.647197	0.757197	0.849197	0.537197	0.917197	1.457197	0.627197	0.553447	-0.362803	-0.022803	-0.762803	0.067197	-0.082803	0.367197	0.417197	0.327197	-0.842803	0.207197	-0.652803	1.417197	1.307197	1.941483	1.197197	0.307197
GENE1366X	hHC031721	CXorf48	1.000000	0.467905	1.307905	-0.822095	-1.323206	-0.531095	0.227905	-0.272095	-1.472095	-0.342095	1.117905	0.327905	0.617905	0.887905	0.067905	0.707905	-0.452095	-0.242095	-1.432095	0.219905	-0.016540	-0.322095	1.197905	0.617905	-0.152095	0.287905	-0.750845	0.037905	0.327905	0.587905	-0.212095	-0.592095	0.497905	-2.912095	-0.172095	-0.312095	-0.592095	-0.072095	0.037905	0.047905	0.616794	1.014571	1.507905	1.567905	2.117905	0.993905	-0.082095
GENE3116X	hHC014399	ABCG5	1.000000	1.845327	1.025327	-0.714673	-1.090228	-0.754673	0.775327	0.365327	-0.794673	0.355327	1.345327	2.005327	0.765327	0.265327	1.105327	0.255327	1.095327	2.765327	0.555327	0.505327	-0.106339	-1.634673	1.245327	1.115327	0.315327	1.245327	-0.764673	1.515327	0.695327	0.655327	0.304216	-2.364673	-1.244673	0.855327	0.745327	-0.654673	0.105327	0.675327	0.045327	0.215327	0.839077	1.273899	0.945327	1.585327	2.255327	1.225327	0.915327
GENE635X	hHC012459	SCG2	1.000000	-0.308138	0.451862	-1.288138	-1.393138	-1.639804	-0.208138	-0.278138	-0.418138	-0.338138	0.121862	-0.088138	-0.938138	-0.978138	-1.308138	0.031862	-1.808138	-1.093138	-0.099249	1.251862	0.148529	-1.668138	0.521862	0.101862	-0.678138	0.141862	-1.523138	-0.578138	0.556307	0.122973	-0.812138	-0.748138	-1.878138	-0.528138	-0.668138	-0.848138	-0.211888	-0.588138	-0.358138	-0.928138	-1.728138	-2.428138	1.021862	0.861862	1.781862	1.141862	0.241862
GENE1519X	hHC003162	KIAA1199	1.000000	-0.696091	0.033909	-1.616091	-2.376091	-0.536091	-0.506091	-0.656091	-0.786091	-0.806091	-0.316091	-0.726091	-1.306091	-0.966091	-1.056091	-0.446091	-1.636091	-1.716091	-0.736091	0.343909	-0.896091	-0.936091	0.083909	0.183909	0.133909	0.013909	-2.396091	-1.126091	-0.826091	-0.736091	-1.356091	0.923909	-0.236091	-1.206091	0.353909	0.403909	1.123909	-0.996091	-0.966091	-0.476091	0.533909	0.153909	0.073909	-0.106091	6.493909	-0.006091	-0.786091
GENE445X	hHC031550	POM121L8P	1.000000	-0.710413	-0.040413	-0.460413	-1.200413	-0.656413	-1.460413	-1.190413	-3.390413	-1.870413	0.229587	-1.430413	-1.030413	-0.286413	-0.710413	-1.450413	-1.740413	-0.063746	-2.020413	-0.577079	-2.070413	-0.965413	0.989587	-1.130413	-0.020413	0.319587	-0.400413	-0.400413	0.109587	-1.140413	0.659587	0.339587	0.309587	-0.260413	-1.220413	-1.400413	-1.490413	-0.790413	-0.940413	-1.660413	0.629587	0.632921	0.389587	1.079587	2.139587	0.899587	0.649587
GENE2869X	hHC006682	HTRA4	1.000000	-0.672011	-1.052011	0.557989	-0.694868	-0.530583	-1.512011	-0.882011	-1.782011	-0.582011	-0.182011	-0.656297	-1.202011	-0.602011	-0.525344	-0.342011	-0.925011	-0.178678	-1.185761	-0.474011	-0.387011	-0.578678	0.667989	-0.852011	-0.752011	0.137989	-0.112011	-0.832011	-0.542011	-1.622011	-0.102011	0.057989	0.056560	-0.552011	-0.912011	-0.972011	-1.372011	-0.472011	-0.212011	-0.519011	-0.472011	-2.608183	0.337989	0.087989	2.047989	0.877989	-0.162011
GENE2330X	hHC006176	DEPDC7	1.000000	-0.818491	0.231509	-0.098491	-0.918491	-2.148491	-0.988491	-0.728491	-1.018491	-0.498491	-0.328491	-0.928491	-1.198491	-1.338491	-1.338491	-1.248491	-1.978491	-0.198491	-1.228491	-0.608491	-1.598491	-1.908491	-0.388491	-0.828491	-0.268491	-0.698491	-2.768491	0.101509	0.111509	0.471509	-0.068491	-0.748491	1.061509	0.381509	-0.038491	-0.308491	-0.048491	0.881509	-0.918491	-0.678491	0.461509	0.711509	0.031509	0.281509	1.591509	0.281509	0.091509
GENE2612X	hHC014625	IL7	1.000000	-1.483000	-1.033000	-0.693000	-1.763000	-1.293000	-2.023000	-1.633000	-2.723000	-1.303000	-0.173000	-2.843000	-1.603000	-1.463000	-0.763000	-0.883000	-1.143000	-1.263000	-0.343000	0.267000	-2.893000	-2.353000	0.127000	-0.973000	-0.933000	-0.413000	-2.573000	-1.593000	-0.683000	-2.033000	-0.391333	-0.553000	0.107000	-2.163000	-0.583000	-0.963000	-0.233000	0.617000	-1.123000	-0.993000	0.143667	-0.126333	0.277000	-0.153000	1.857000	0.347000	-0.373000
GENE707X	hHR006591	HS3ST3A1	1.000000	-0.152982	0.357018	-0.932982	-1.812982	-3.372982	-0.732982	-0.632982	-0.842982	0.587018	0.307018	-1.042982	-0.702982	-0.732982	-0.532982	-1.592982	-2.752982	-3.722982	-1.882982	-1.202982	0.097018	-1.522982	0.567018	-0.322982	-0.292982	0.457018	-0.972982	-0.462982	-0.672982	-0.992982	-0.702982	-1.182982	-1.092982	-1.832982	-0.542982	-1.412982	-1.012982	-0.672982	-0.782982	-1.062982	-0.462982	0.897018	0.237018	0.157018	2.827018	0.677018	0.537018
GENE3422X	hHC010620	PTPRR	1.000000	0.390631	0.570631	-0.189369	-1.219369	-1.044369	-0.419369	-1.179369	-0.829369	-0.219369	-0.049369	-0.829369	-0.409369	0.070631	-0.889369	-1.839369	-2.329369	-1.787147	-1.949369	-1.889369	-1.039369	-0.819369	1.370631	0.400631	0.510631	1.220631	-1.124369	0.360631	0.100631	-0.529369	-0.349369	-0.259369	-0.094924	-1.519369	-0.309369	-1.459369	-0.259369	-0.166369	0.400631	-1.249369	0.195631	0.123964	0.550631	1.000631	3.220631	1.520631	0.990631
GENE1780X	hHR026310	SALL1	1.000000	-0.125608	1.654392	0.224392	-1.691163	-0.960608	-0.145608	-0.605608	-0.735608	1.194392	0.254392	0.444392	-0.545608	1.124392	-0.685608	2.224392	-3.585608	-1.384358	0.324392	0.574392	-0.545608	-0.896719	1.254392	0.684392	-0.535608	1.054392	-1.030608	-0.445608	-0.525608	-1.065608	0.361535	-1.028108	0.008142	-1.905608	-0.555608	-0.855608	-0.415608	-0.245608	2.474392	-1.645608	0.634392	1.244392	0.824392	1.084392	1.934392	1.314392	0.144392
GENE287X	hHC008353	NUDT11	1.000000	-0.370021	0.079979	-0.290021	-0.820021	-2.160021	-0.870021	-0.860021	-0.970021	-0.130021	0.299979	-0.680021	-0.650021	-0.560021	-0.850021	-0.560021	-2.450021	-1.610021	-0.850021	-0.950021	-1.480021	-0.640021	0.469979	-0.620021	-1.040021	0.459979	-2.960021	-0.230021	-0.670021	-1.040021	-0.410021	-0.730021	-0.240021	-1.650021	-0.380021	-0.870021	-1.530021	-0.820021	-0.400021	-0.640021	3.539979	-0.900021	0.749979	0.389979	2.159979	0.399979	-0.020021
GENE3025X	hHC005290	NDP	1.000000	0.250837	0.830838	-0.509162	-1.729163	-1.029163	-0.219163	-0.349162	-0.529162	-0.269163	0.620838	0.060837	-0.669162	-0.369163	-0.559163	-0.359163	-1.809163	-2.509163	-1.439163	-0.469162	-1.929163	-1.409163	0.930837	0.370837	-0.469162	0.530837	-1.949163	-0.369163	-0.479162	-0.809163	-0.339162	-0.469162	0.220837	-1.119163	-0.139162	-0.679163	-0.889162	-0.329163	-0.039163	-0.779162	-0.619162	-0.719163	0.820838	1.120837	1.490837	0.660837	0.350838
GENE3460X	hHC018492	NR0B1	1.000000	-0.172654	1.507346	0.917346	0.207346	-1.272654	-0.992654	-1.132654	-1.912654	1.947346	0.517346	-0.122654	-0.822654	0.117346	-0.952654	-0.492654	-2.252654	-1.748368	-2.162654	-1.952654	-0.644876	-2.562654	0.827346	-0.072654	-1.082654	0.597346	-1.512654	-0.252654	-1.262654	-1.392654	-0.274876	-0.022654	-0.878210	-1.972654	-0.682654	-0.322654	-0.762654	0.237346	0.127346	-1.902654	0.969846	-0.522654	1.377346	0.087346	1.867346	1.277346	1.527346
GENE579X	hHC006830	PCSK1	1.000000	0.012627	0.562627	-0.127373	-0.127373	-3.107373	-1.447373	-0.647373	0.412627	-0.647373	0.122627	-1.217373	-0.527373	-0.257373	-0.277373	-0.487373	-2.737373	-2.957373	-0.817373	-0.427373	0.782627	-1.497373	1.052627	0.032627	-0.347373	0.572627	-1.437373	-0.537373	-1.117373	-1.147373	-0.387373	0.002627	-0.147373	-1.317373	-0.337373	-0.707373	-1.027373	-0.507373	-0.117373	-1.607373	-1.197373	-0.037373	2.592627	0.632627	2.492627	2.612627	1.602627
GENE2436X	hHC002612	CYP19A1	1.000000	-1.513902	-0.783902	-1.343902	-3.033902	-1.565902	-1.843902	-0.993902	-2.223902	-2.463902	-1.673902	-2.393902	-2.533902	-2.413902	-2.273902	2.916098	-2.473902	-2.135152	1.696098	2.256098	-1.068902	-3.083902	-0.903902	-1.823902	-2.023902	-0.453902	-1.050902	-2.533902	-1.913902	-2.883902	-2.373902	-1.503902	-1.663902	-2.733902	-1.813902	-1.623902	-0.793902	-1.803902	-1.523902	-1.463902	1.126098	-2.243902	2.786098	2.376098	1.016098	2.626098	1.276098
GENE1526X	hHC020634	GAL	1.000000	-0.689815	0.670185	-1.289815	-1.359815	-1.159815	-0.379815	-0.619815	-0.949815	-0.489815	-0.259815	-0.889815	-1.039815	-0.769815	-1.289815	-1.089815	-1.419815	-1.909815	-0.039815	0.540185	-0.729815	-1.119815	0.510185	0.180185	-0.969815	-0.119815	-1.289815	-0.919815	-1.459815	-1.769815	-0.759815	-0.059815	-0.109815	-0.839815	-0.519815	-0.619815	-1.629815	-0.679815	0.320185	-1.139815	0.330185	0.800185	0.510185	0.600185	0.420185	0.080185	-0.159815
GENE1680X	hHC007530	KCNK2	1.000000	-0.319143	0.190857	-1.669143	0.170857	-1.392893	-0.839143	0.950857	-0.279143	-0.159143	0.330857	-0.149143	-0.939143	-1.349143	-1.329143	0.990857	-0.659143	-1.580571	2.090857	2.060857	-1.046643	-0.879143	-0.379143	-0.459143	-0.299143	-0.259143	-1.460571	-0.899143	-0.379143	-0.539143	-0.786286	-1.216143	-3.279143	0.790857	-0.919143	-0.969143	-0.349143	-0.829143	-1.639143	-1.819143	0.659191	-0.460809	1.790857	1.130857	0.913714	0.590857	-0.289143
GENE2292X	hHC012644	HS6ST3	1.000000	-0.502110	-0.052110	-0.692110	-1.006110	-0.832110	-1.752110	-1.312110	-2.552110	-1.522110	0.747890	-0.772110	-0.762110	-0.356554	-0.862110	0.267890	-2.412110	-0.737824	-1.232110	-1.172110	-1.140681	-0.664332	1.537890	0.127890	-0.343110	1.417890	-1.215110	0.297890	0.147890	-0.522110	-0.232110	-0.342110	0.427890	-0.680998	-0.072110	-0.712110	-0.622110	0.107890	-0.452110	-2.492110	0.035390	-0.423360	1.317890	1.967890	2.657890	1.987890	0.045033
GENE3192X	hHR026147	S100A7	1.000000	0.056145	0.966145	0.256145	-1.583855	-0.933855	-0.013855	-0.093855	-0.353855	0.326145	0.096145	0.396145	-0.443855	-0.863855	-0.793855	0.236145	-1.163855	-1.065283	-0.583855	-0.423855	-0.425855	-0.791855	0.816145	0.626145	-0.343855	0.156145	-1.127188	-0.313855	-0.283855	-0.193855	0.746145	0.066145	-0.197188	-1.483855	-0.053855	-0.773855	-0.683855	-0.313855	0.146145	-0.633855	0.628645	0.699479	0.196145	1.106145	0.706145	0.956145	0.066145
GENE3600X	hHC005592	HOXC13	1.000000	0.192478	0.742478	-0.017522	-1.602522	-0.908522	-0.147522	-0.207522	-0.537522	-0.247522	0.312478	0.252478	-0.397522	-0.007522	1.072478	-0.137522	-1.787522	-0.995300	0.852478	1.422478	-0.527522	-0.987522	1.422478	0.492478	0.012478	1.132478	-0.972522	0.232478	-0.617522	-1.107522	-0.197522	-2.157522	-0.157522	-0.527522	0.022478	-0.167522	-0.897522	0.102478	0.852478	2.102478	1.862478	0.542478	1.032478	1.492478	2.182478	1.682478	1.972478
GENE1114X	hHR028360	LTF	1.000000	1.865441	0.275441	0.505441	1.805441	-1.214559	-0.624559	0.325441	0.035441	-1.414559	-1.224559	-1.844559	-1.154559	-1.214559	-1.784559	-1.204559	-1.154559	1.445441	3.745441	3.355441	0.745441	-0.874559	-1.104559	-0.784559	-0.274559	-0.794559	-0.334559	0.695441	-0.244559	-1.064559	1.455441	-1.814559	-0.354559	-1.684559	-0.458309	-0.914559	-0.264559	-0.824559	-0.104559	-0.664559	-0.557892	0.705441	0.775441	-0.744559	-0.624559	-0.444559	-0.004559
GENE1299X	hHC031925	LTF	1.000000	1.680845	0.120845	0.280845	1.600845	-1.289155	-0.014155	0.330845	-0.169155	-1.629155	-1.609155	-2.229155	-1.449155	-1.389155	-2.469155	-1.359155	-1.309155	1.210845	3.600845	3.180845	0.470845	-0.939155	-1.439155	-0.939155	-0.449155	-0.829155	-0.939155	0.720845	-0.789155	-1.409155	1.350845	-1.999155	-0.519155	-1.759155	-0.839155	-1.069155	-0.569155	-0.979155	2.920845	-0.729155	0.090845	0.680845	0.640845	-0.939155	-1.069155	-0.539155	-0.019155
GENE1249X	hHR002297	CLDN10	1.000000	0.322205	0.552205	0.192205	-1.677795	-1.767795	-0.917795	-1.227795	-1.787795	-0.777795	1.212205	0.042205	-0.537795	-0.497795	0.582205	-0.697795	-1.117795	-1.747795	0.572205	0.532205	-1.737795	-1.177795	2.022205	0.232205	0.992205	1.632205	-1.841129	1.312205	0.282205	0.142205	0.972205	0.012205	-0.247795	-1.447795	0.142205	-0.617795	-0.097795	0.242205	-0.317795	-0.457795	0.702205	0.382205	1.572205	1.862205	3.592205	1.682205	1.332205
GENE1301X	hHC003221	CLDN10	1.000000	-0.676476	0.223524	-0.786476	-1.036476	-1.196476	-0.086476	-1.176476	-0.616476	-0.776476	0.463524	0.903524	-0.596476	-0.696476	1.193524	0.353524	1.413524	0.693524	2.183524	2.583524	-0.545365	-1.696476	0.053524	-0.416476	0.293524	0.473524	-0.876476	-0.376476	-1.356476	-1.406476	1.283524	-0.336476	-1.526476	-1.346476	-0.486476	-0.336476	-0.266476	-0.186476	-1.526476	0.513524	1.703524	-1.426476	0.353524	0.203524	0.603524	0.303524	0.263524
GENE1238X	hHA033773	DNAJC12	1.000000	-0.609419	0.800581	-0.409419	-1.189419	-2.039419	-1.219419	-0.679419	-0.729419	-0.889419	-0.259419	-0.719419	-2.049419	-2.149419	-0.524419	-1.569419	-2.369419	-0.967990	-0.669419	-2.509419	0.830581	-0.819419	-0.119419	0.150581	-0.599419	-0.449419	-0.896085	-2.049419	0.030581	-0.639419	-0.072752	-1.929419	-0.337752	-0.009419	-0.649419	-1.139419	-0.365419	-0.539419	-0.979419	-1.199419	0.532248	1.034867	-0.159419	0.140581	0.400581	-0.629419	-0.519419
GENE1401X	hHC008093	HS6ST2	1.000000	-0.723094	2.036906	-1.163094	-0.453094	-2.683094	-0.823094	-1.073094	-1.343094	-0.843094	-0.293094	-0.903094	-1.453094	-1.863094	-1.733094	-1.773094	-0.073094	-1.453094	-2.003094	-1.873094	-0.828094	-0.896427	0.496906	1.036906	-1.443094	-0.653094	-1.973094	-2.493094	-0.573094	-1.563094	-0.499344	-2.493094	-0.633094	2.026906	-0.473094	-1.163094	-1.473094	-0.713094	-0.873094	-0.633094	0.330656	2.256906	1.606906	0.386906	0.516906	-0.583094	-0.703094
GENE751X	hHC004359	LRRN1	1.000000	-0.386146	0.513854	0.283854	-0.813289	0.403854	-0.716146	-0.706146	-1.406146	-0.836146	0.123854	-0.506146	-0.856146	-2.216146	-3.156146	-1.626146	-2.876146	-1.361146	-1.666146	-0.253146	-0.997813	-1.166146	1.573854	0.583854	-0.176146	0.589854	-1.243289	-0.776146	-0.076146	0.083854	-1.496146	-1.186146	-0.513646	1.223854	0.543854	-0.486146	-0.066146	-0.032146	-0.856146	-2.006146	0.162604	0.610997	0.643854	0.723854	1.503854	-0.006146	-0.206146
GENE3165X	hHC008231	ATRNL1	1.000000	-0.114245	0.785755	-0.614245	-1.199245	-1.382817	-0.534245	-0.474245	-1.154245	0.075755	0.275755	-0.284245	-0.894245	-3.014245	-2.774245	-1.034245	-1.434245	-1.138245	-0.924245	-1.424245	-0.352245	-0.932817	0.465755	0.275755	-0.384245	-0.014245	-0.811745	-0.664245	-0.254245	-0.544245	-0.074245	-3.454245	-0.289245	-1.164245	0.405755	-1.164245	-0.874245	1.295755	-0.594245	-1.014245	0.384088	0.679755	0.655755	0.415755	1.535755	0.535755	-0.134245
GENE880X	hHC002307	TRIM9	1.000000	-1.476183	-0.326183	-2.106183	-1.172183	-0.721183	-2.556183	-0.276183	-2.466183	0.223817	-0.343183	-2.426183	-2.706183	-0.829183	-0.859183	-2.076183	-1.608183	-1.366183	-3.056183	-0.637183	-0.895183	-1.052183	-1.156183	-1.296183	-2.066183	-0.966183	-1.006183	-2.816183	-0.806183	-1.226183	-1.048183	-0.566183	-0.549183	-1.896183	-0.396183	-0.356183	-0.166183	-1.086183	-1.476183	-3.016183	-0.529517	0.100483	-0.283183	-1.656183	0.439817	-0.226183	-1.386183
GENE435X	hHC004094	TOX	1.000000	-1.386806	0.193194	-1.256806	-1.664806	-1.592806	-1.946806	-1.596806	-3.106806	-1.296806	-0.096806	-1.496806	-1.186806	-2.696806	0.033194	-2.146806	-1.775556	-1.261806	-2.196806	-0.387918	0.236527	-2.866806	0.383194	-0.516806	-0.506806	0.453194	-0.796806	-1.736806	-0.246806	-1.016806	-0.686806	-1.616806	-1.161806	-1.096806	-0.286806	-1.146806	-0.336806	0.213194	-1.256806	-2.386806	1.106527	0.808194	0.513194	0.533194	2.813194	0.533194	0.093194
GENE940X	hHC013528	CELSR1	1.000000	-1.383797	-0.173797	-0.983797	-1.182130	-1.843797	-1.843797	-1.573797	-1.753797	-1.353797	-1.313797	-1.613797	-2.963797	-1.319352	-1.139352	-1.683797	-1.827547	0.426203	-2.093797	-0.705047	0.186203	-1.609797	-0.903797	-0.783797	-2.303797	-0.953797	-1.893797	-3.313797	-1.213797	-1.883797	-0.708797	-1.277797	-2.023797	-1.873797	-1.243797	-1.923797	-1.253797	-1.493797	-2.533797	-4.053797	2.216203	3.440032	-1.283797	-0.723797	-1.653797	-0.883797	-0.413797
GENE1567X	hHR008538	ARL9	1.000000	-0.623685	-0.353685	-0.193685	-0.663685	-2.913685	-0.573685	-0.333685	-1.073685	0.096315	-0.323685	-0.703685	-1.403685	-2.423685	-2.173685	-0.353685	-1.923685	-1.419241	-1.323685	-1.353685	-2.713685	-0.672685	0.306315	-0.473685	-0.513685	0.716315	-1.044685	-0.403685	-0.563685	-0.473685	-0.761463	-1.413685	-2.693685	-0.993685	-0.343685	0.566315	-1.343685	-0.643685	-0.823685	-1.853685	0.377426	0.068815	-0.233685	-0.063685	0.246315	0.496315	0.086315
GENE1692X	hHE040842		1.000000	-1.243448	-0.033448	-0.843448	-0.801226	-3.193448	-1.793448	-0.763448	-1.463448	-0.923448	-0.083448	-2.063448	-1.223448	-1.073448	-0.853448	-1.163448	-3.043448	-1.090591	-2.243448	-1.083448	-1.010114	-0.973448	0.156552	-0.953448	-0.863448	-0.403448	-1.788448	-0.923448	-1.223448	-2.043448	-0.935114	-2.433448	-1.272198	-1.303448	-0.483448	-0.483448	-0.613448	-0.793448	-1.003448	-1.423448	0.196552	0.686552	-0.483448	-0.573448	2.506552	0.016552	-0.133448
GENE2544X	hHC001881	KCNK1	1.000000	-0.765955	0.204045	-1.165955	-0.195955	-3.785955	-1.235955	-0.675955	-0.905955	-0.635955	0.164045	-0.995955	-1.755955	-2.235955	-1.515955	-1.155955	-2.775955	-1.693455	-2.035955	-0.985955	-0.889705	-0.585955	0.574045	-0.195955	-1.075955	0.174045	-1.898812	-0.675955	-0.765955	-1.445955	-0.754705	-0.475955	-2.095955	0.464045	-0.005955	-0.505955	-0.975955	-0.815955	-0.635955	-0.975955	0.244045	-0.225955	-0.045955	0.404045	1.654045	0.174045	0.194045
GENE3432X	hHC009288	CDS1	1.000000	-0.932420	-0.162420	-0.792420	-1.652420	-0.894642	-1.052420	-0.682420	-1.352420	-0.922420	0.327580	-1.352420	-1.462420	-1.122420	-1.012420	-1.072420	-2.562420	-1.162420	-1.932420	-0.223420	-0.718420	-2.472420	0.037580	-0.482420	-0.522420	-0.012420	-1.058420	-0.762420	-1.012420	-1.072420	-0.382420	-0.072420	-1.562420	-1.132420	-0.542420	-0.802420	-0.932420	0.197580	-0.492420	-0.692420	-0.082420	0.078580	0.227580	0.147580	1.837580	0.617580	0.087580
GENE481X	hHR017882	OXTR	1.000000	0.481141	0.941141	0.281141	0.351141	-1.548859	-0.428859	-0.578859	-0.698859	-0.568859	-0.078859	0.261141	0.041141	0.212252	-0.638859	-0.438859	0.071141	-0.698859	-0.228859	-1.048859	-0.741359	-1.358859	1.251141	0.581141	0.035141	0.471141	1.181141	0.278141	0.841141	-0.018859	-0.101081	-0.248859	-1.268859	-0.398859	-0.598859	-0.258859	-0.278859	-0.238859	0.081141	-1.068859	0.342808	-0.473144	0.161141	0.671141	3.951141	0.471141	0.246697
GENE542X	hHR006254	CCDC64B	1.000000	0.488831	1.468831	0.308831	0.098831	-1.511169	-0.181169	-0.291169	-0.681169	-0.821169	0.768831	-0.191169	-0.791169	0.358831	0.238831	-0.701169	-1.061169	-1.601169	-0.301169	-0.121169	-0.875455	-1.731169	1.498831	0.738831	1.658831	1.068831	1.688831	2.258831	1.558831	0.288831	0.878831	-0.851169	0.138831	-1.041169	-0.171169	0.208831	-1.051169	0.788831	0.548831	-1.061169	-0.341169	-1.801169	0.758831	0.918831	1.868831	1.048831	0.808831
GENE861X	hHC006255	CCDC64B	1.000000	0.781369	2.051369	0.521369	0.331369	-0.738631	0.071369	-0.118631	-0.748631	-1.448631	0.961369	-0.858631	-0.078631	0.941369	0.771369	-0.728631	-0.168631	-0.918631	0.301369	0.321369	-2.048631	-0.858631	1.721369	0.971369	2.661369	1.011369	2.801369	2.971369	2.251369	0.671369	1.481369	-1.298631	0.781369	-0.578631	-0.088631	0.161369	-1.328631	0.911369	1.121369	-0.918631	0.901369	0.611369	0.551369	1.031369	2.061369	1.171369	1.011369
GENE1580X	hHC024534	ATP2C2	1.000000	0.384373	0.684373	0.034373	-1.345627	-1.024377	-0.275627	-0.575627	0.204373	-0.285627	0.294373	0.224373	-0.035627	0.046595	-0.905627	-0.255627	0.114373	-1.211342	0.064373	-0.985627	-0.881627	-1.001877	0.764373	0.724373	0.694373	1.204373	0.424373	0.944373	1.334373	0.694373	-0.052770	-0.645627	-0.048485	-0.665627	-0.045627	0.554373	-0.225627	0.174373	0.141373	-2.635627	0.264373	-0.722294	0.894373	1.114373	1.267706	0.604373	0.333123
GENE437X	hHC009854	ATP6V0A4	1.000000	0.655875	0.715875	-0.594125	0.245875	-1.597459	0.345875	0.195875	-0.204125	0.225875	0.765875	0.605875	0.105875	0.755875	-0.324125	-0.144125	-1.084125	-0.991268	-0.474125	0.305875	-0.842125	-1.814125	1.545875	0.795875	0.215875	0.525875	-1.484125	-0.004125	0.645875	0.325875	-0.347459	-2.414125	-0.514125	-1.234125	-0.804125	0.075875	-0.114125	0.495875	0.105875	-1.184125	0.369875	-0.064125	0.995875	1.515875	0.970875	0.545875	0.254763
GENE2765X	hHR007474	C2orf72	1.000000	0.721768	1.331768	-1.168232	-1.274232	-0.428232	0.591768	0.261768	0.081768	0.461768	0.721768	0.951768	0.211768	-0.298232	-1.458232	-0.008232	-1.138232	-1.922232	-0.028232	0.521768	-0.321565	-1.289343	1.611768	1.211768	0.201768	1.051768	-1.614898	-1.018232	0.041768	0.231768	-0.318232	-1.023232	-0.558232	-0.978232	0.531768	0.081768	-0.388232	0.481768	0.241768	-1.268232	0.167768	0.105768	0.541768	1.571768	1.101768	1.121768	0.941768
GENE1335X	hHC013877	MUCL1	1.000000	-0.593338	0.096662	3.916662	5.816662	-3.343338	-0.823338	-0.903338	-1.073338	-0.853338	0.566662	-0.593338	0.136662	-0.323338	-1.343338	-0.813338	-2.343338	4.386662	-0.683338	-0.233338	-1.623338	-2.463338	0.286662	-0.202338	-0.823338	-0.153338	-2.233338	-0.723338	-1.373338	-1.283338	-1.563338	-2.413338	-2.693338	-2.083338	-0.773338	-1.293338	-1.263338	-0.093338	0.067662	-1.227338	-0.640481	-0.563338	-0.163338	0.406662	0.326662	0.076662	-0.203338
GENE1436X	hHC013073	TACSTD2	1.000000	-0.875278	0.484722	0.254722	0.504722	-0.695278	-0.855278	-0.395278	-0.935278	-0.675278	-1.005278	-0.905278	-1.455278	-1.245278	-1.775278	-0.485278	-3.155278	-2.045278	-2.365278	-1.865278	-1.285278	-0.735278	-0.425278	-0.435278	-1.305278	-0.175278	-1.605278	-2.165278	-1.915278	-1.855278	-1.705278	-0.715278	-1.175278	-1.615278	-1.145278	-0.105278	-0.585278	-0.555278	-0.035278	-0.855278	-0.455278	0.554722	-0.435278	-0.415278	-1.195278	0.724722	0.844722
GENE462X	hHC013190	PVRL4	1.000000	0.479223	0.349223	0.539223	0.379223	-1.590777	-0.200777	-0.350777	-0.060777	0.299223	0.389223	0.379223	-0.410777	-0.150777	-0.570777	1.079223	-0.660777	0.049223	1.179223	0.889223	-2.030777	-1.130777	0.829223	0.439223	-0.470777	-0.060777	-2.430777	-0.530777	-0.160777	0.329223	0.004938	-1.610777	-0.750777	-0.450777	0.209223	-0.140777	-0.880777	-0.200777	0.385890	-1.080777	0.794223	-0.472443	0.279223	0.869223	0.809223	0.139223	-0.040777
GENE1139X	hHC015952	PRSS22	1.000000	-0.103179	0.836821	0.426821	0.076821	-1.537623	-0.843179	-0.473179	-0.803179	-0.443179	-0.713179	-0.383179	-2.323179	-2.643179	-2.933179	-1.963179	-3.813179	-1.268179	-1.423179	-0.204179	-1.164607	-1.090956	0.116821	0.276821	-1.293179	-0.803179	-1.478179	-1.613179	-0.403179	-1.183179	-0.124845	-1.138179	-0.635679	-1.703179	-1.363179	-1.213179	-1.033179	-0.243179	2.496821	-0.513179	0.033964	0.196821	0.553821	0.796821	-1.713179	-0.683179	-0.643179
GENE2482X	hHC009309	ZG16B	1.000000	-0.091898	0.278102	-0.191898	0.478102	-1.421898	-0.321898	-0.731898	-0.771898	-0.521898	-0.271898	-0.301898	-0.921898	-0.841898	-0.991898	-0.831898	-1.151898	-1.251898	-1.291898	-0.561898	-0.881898	-1.191898	0.368102	0.018102	-0.671898	-0.371898	-1.621898	-0.701898	-0.451898	-1.631898	-0.761898	-1.511898	-0.441898	-1.081898	-0.421898	-0.651898	-1.211898	0.018102	-0.291898	-1.111898	-0.121898	0.028102	0.168102	0.518102	0.328102	-0.371898	-0.311898
GENE2184X	hHC012368	OVOL1	1.000000	-0.412452	0.777548	1.227548	0.937548	-1.096738	-0.342452	-0.282452	-0.132452	-0.192452	0.007548	-0.042452	-0.832452	-0.502452	-2.152452	-0.342452	0.167548	-0.817452	-1.232452	-0.912452	-1.387452	-1.832452	0.487548	0.457548	-0.652452	-0.082452	-2.222452	0.007548	-0.342452	-0.622452	-0.101202	-1.172452	-0.241024	-1.112452	-0.512452	-0.192452	-0.532452	-0.142452	-0.012452	-1.322452	0.030881	0.018798	-0.072452	0.607548	0.117548	-0.102452	-0.522452
GENE250X	hHC003361	FOXA1	1.000000	0.271370	1.521370	0.071370	-0.138630	-0.358630	-0.028630	0.011370	-0.058630	-0.028630	0.671370	0.291370	0.151370	0.451370	-0.048630	-0.068630	-1.738630	-0.668630	-0.838630	-0.078630	-1.528630	-0.518630	1.261370	1.011370	0.171370	0.691370	-1.316963	-0.108630	-0.428630	-0.868630	-0.018630	-1.298630	0.091370	-0.368630	0.171370	-0.258630	-0.908630	-0.218630	0.511370	-0.118630	-1.488630	1.531370	0.581370	1.141370	1.351370	0.591370	0.571370
GENE971X	hHC007000	AGR2	1.000000	0.583722	2.003722	0.453722	0.033722	-0.946278	0.373722	0.013722	0.003722	-0.046278	0.693722	0.263722	-0.206278	-0.146278	-0.396278	-0.186278	-1.976278	-0.516278	-1.246278	-0.096278	-0.516278	-0.856278	1.473722	1.503722	-0.226278	0.673722	-2.336278	-0.006278	-0.446278	-1.236278	-0.076278	-1.986278	-0.746278	-0.776278	-0.026278	-0.506278	-1.046278	-0.146278	0.043722	-0.826278	1.043722	2.993722	0.613722	1.313722	1.533722	0.693722	0.653722
GENE2083X	hHC027559	EPCAM	1.000000	0.305799	1.945799	0.545799	1.175799	-0.744201	-0.134201	0.165799	-0.144201	-0.164201	0.405799	0.235799	-0.434201	-0.014201	-0.544201	-0.074201	-1.874201	-0.764201	-1.144201	-0.294201	-1.104201	0.095799	0.835799	1.145799	0.015799	0.545799	-2.264201	-0.854201	-1.024201	-1.354201	-0.364201	-1.924201	-0.614201	-0.744201	-0.144201	-0.474201	-0.504201	-0.164201	0.925799	-0.434201	-0.474201	2.255799	0.415799	0.965799	0.735799	0.735799	0.355799
GENE2593X	hHC024249	AGR3	1.000000	0.318739	1.768739	2.038739	1.448739	-0.934594	0.118739	0.208739	-0.271261	-0.091261	0.688739	0.478739	-0.171261	-0.421261	-1.261261	-0.311261	-2.261261	-0.651261	-1.021261	-0.341261	-0.347261	-0.175705	1.408739	1.108739	-0.051261	0.988739	-2.031261	0.308739	-0.201261	-0.331261	0.000739	-1.313483	-0.425261	-1.421261	-0.011261	-0.801261	-1.861261	0.288739	1.138739	-1.331261	0.244989	0.588739	1.008739	1.718739	1.608739	1.098739	0.608739
GENE1515X	hHR021870	EPCAM	1.000000	0.639102	1.639102	0.329102	0.619102	-0.680898	0.159102	0.029102	0.029102	-0.020898	0.619102	0.609102	-0.460898	0.139102	-0.810898	-0.000898	-1.440898	-0.430898	-0.840898	-0.010898	0.729102	-0.400898	1.119102	1.019102	0.139102	0.859102	-1.200898	-0.580898	-0.530898	-0.720898	-0.139231	-1.630898	-0.600898	-0.670898	-0.020898	-0.550898	-0.520898	-0.100898	0.759102	-0.490898	0.199102	0.579102	0.449102	1.379102	0.579102	0.789102	0.629102
GENE1708X	hHC020874	TFAP2B	1.000000	0.095580	1.845580	0.145580	0.115580	-1.540670	-0.654420	-0.654420	-1.804420	-0.324420	0.395580	-0.154420	-0.384420	-0.204420	-0.834420	-1.244420	-1.754420	-2.084420	-0.864420	-1.404420	-2.654420	-1.401920	1.805580	0.165580	-0.194420	1.155580	-1.604420	0.145580	0.225580	-0.454420	-1.024420	-0.524420	0.035580	-1.324420	-0.694420	-0.714420	-0.854420	0.045580	0.185580	-0.204420	-0.154420	-0.632420	0.135580	1.235580	2.275580	1.225580	0.995580
GENE135X	hHC025309	KIAA1324	1.000000	-0.314606	0.585394	0.285394	0.805394	-1.334606	-0.284606	-0.474606	-0.324606	-0.624606	0.055394	-0.294606	-0.434606	-0.564606	-0.824606	-0.264606	-1.824606	-0.804606	-0.984606	0.135394	-1.294606	-1.404606	0.545394	0.185394	0.085394	-0.044606	-1.394606	0.015394	-0.454606	-1.254606	0.045394	-0.284606	-0.464606	-0.844606	-0.694606	-0.304606	-1.114606	-0.864606	-0.154606	-1.234606	0.565394	0.335394	0.045394	0.645394	0.515394	-0.044606	-0.214606
GENE1163X	hHC006436	SERPINB5	1.000000	0.070200	1.390200	0.800200	1.360200	-0.936943	-0.569800	0.160200	-0.659800	-0.209800	0.770200	0.240200	0.120200	-0.049800	-0.669800	-0.499800	-4.199800	-1.899800	-0.499800	-0.759800	-0.963133	-0.352022	1.340200	0.920200	0.480200	1.040200	-0.971466	0.300200	0.450200	-0.109800	-0.329800	-1.779800	-0.174800	-1.239800	0.100200	-0.539800	-0.399800	-0.139800	0.340200	-0.809800	0.264645	0.735756	1.060200	1.680200	2.350200	1.030200	0.750200
GENE215X	hHC012517	CDH1	1.000000	0.351296	1.061296	0.151296	0.191296	-0.798704	0.161296	-0.388704	-0.408704	-0.318704	0.381296	0.031296	-0.348704	-0.038704	-0.268704	-0.308704	-1.728704	-0.638704	-0.978704	-0.078704	-0.548704	-0.908704	1.111296	0.701296	-0.128704	0.671296	-0.628704	0.081296	0.021296	-0.958704	0.251296	-1.268704	0.031296	-0.668704	-0.018704	-0.868704	-1.268704	-0.668704	0.231296	-0.768704	0.751296	1.011296	0.471296	1.041296	1.231296	0.651296	0.351296
GENE2300X	hHC022820	PRSS8	1.000000	0.395093	0.805093	0.135093	0.195093	-1.174907	0.095093	-0.054907	-0.084907	0.015093	0.185093	0.295093	-0.344907	-0.284907	-0.644907	-0.214907	-1.004907	-1.004907	-0.804907	-0.244907	-0.224907	-1.124907	0.825093	0.605093	-0.454907	0.025093	-1.094907	-0.084907	-0.324907	-0.814907	-1.054907	-1.494907	-0.684907	-0.784907	-0.364907	-0.344907	-0.784907	0.005093	0.065093	-0.804907	0.095093	-0.184907	0.345093	0.875093	0.715093	0.315093	-0.024907
GENE803X	hHR026823	ROPN1	1.000000	0.551765	1.111765	1.521765	1.671765	-0.861235	0.271765	-0.248235	-0.178235	-0.058235	0.401765	0.411765	-0.358235	-0.438235	-0.648235	-0.248235	-1.528235	-1.118235	-0.558235	-0.398235	-0.668235	-1.448235	1.401765	0.671765	-0.038235	0.371765	-1.016985	0.041765	-0.148235	-0.488235	-1.208235	-0.827124	-0.319346	-1.088235	-0.348235	-0.458235	-0.828235	-0.198235	0.631765	-0.958235	0.336209	-2.078235	0.551765	1.281765	1.241765	0.771765	0.231765
GENE2948X	hHR026926	ROPN1B	1.000000	0.585186	0.655186	1.395186	2.205186	-2.044814	0.345186	-0.064814	-0.594814	-0.154814	0.348186	0.585186	-0.264814	-0.234814	-0.544814	-0.764814	-0.914814	-0.714814	-0.834814	-0.384814	-2.064814	-1.034814	1.005186	0.425186	-0.234814	0.345186	-1.294814	-0.364814	-0.114814	-0.554814	-0.904814	-1.674814	-0.520814	-0.894814	-0.114814	-0.564814	-0.664814	0.025186	0.415186	-0.824814	-0.774814	-0.214814	0.415186	0.985186	1.045186	0.475186	0.095186
GENE2245X	hHC029348	ROPN1	1.000000	0.472442	1.092442	2.172442	3.392442	-1.093273	0.522442	-0.407558	-0.617558	-0.437558	0.222442	0.462442	0.242442	0.242442	0.042442	-1.097558	-1.347558	0.612442	-1.117558	-0.507558	-0.695892	0.362442	1.042442	0.632442	-0.447558	-0.077558	-1.347558	-0.117558	-0.427558	-0.387558	0.077442	-2.527558	-1.247558	-1.727558	-0.307558	-0.877558	-1.037558	0.092442	0.882442	-1.387558	0.612442	-0.917558	0.552442	0.882442	1.162442	0.342442	-0.457558
GENE1149X	hHC027664	VTCN1	1.000000	0.217038	0.217038	1.087038	1.747038	-1.972962	-1.082962	-0.272962	-0.322962	-0.212962	-0.292962	0.277038	-0.472962	-0.162962	-0.922962	-0.722962	-1.922962	-1.292962	-0.462962	-0.052962	-1.191712	-1.020462	0.617038	0.277038	-0.112962	0.037038	-1.227962	-0.132962	-0.532962	-0.122962	-0.577407	-1.302962	-0.336712	-0.902962	-0.272962	-0.182962	-0.988962	0.557038	1.267038	-0.602962	-0.097962	-0.394391	0.407038	0.647038	0.672038	0.187038	-0.002962
GENE2771X	hHC011986	KRT15	1.000000	-0.084169	-0.084169	0.975831	2.215831	-1.204169	-0.254169	-0.784169	-0.294169	-0.584169	-0.144169	-0.164169	0.275831	0.645831	-0.704169	-0.414169	-1.834169	0.515831	-1.124169	-0.084169	-0.914169	-0.904169	0.225831	0.035831	-1.094169	-0.164169	-3.724169	-0.954169	-1.124169	-1.534169	-1.514169	-2.554169	-0.874169	-0.714169	-0.414169	-0.674169	-1.374169	1.165831	2.725831	-0.974169	-0.194169	-0.524169	-0.004169	0.295831	0.135831	-0.084169	0.015831
GENE165X	hHR025945	KRT17	1.000000	0.109182	0.499182	0.389182	1.159182	-0.930818	0.129182	-0.190818	-0.160818	-0.110818	0.109182	0.289182	-0.360818	-0.280818	-0.760818	-0.130818	-1.590818	-0.970818	-0.900818	-0.870818	-0.780818	-0.960818	0.789182	0.389182	-0.500818	-0.030818	-1.780818	-0.760818	-0.880818	-1.190818	-0.800818	-1.490818	-0.250818	-0.830818	-0.180818	-0.280818	-1.000818	-0.270818	0.189182	-0.700818	-0.180818	-0.460818	0.149182	0.809182	0.239182	0.189182	-0.090818
GENE3055X	hHR027539	LOC440421	1.000000	0.305417	0.775417	0.745417	1.325417	-1.004583	0.345417	-0.044583	-0.164583	-0.004583	0.345417	0.365417	-0.004583	-0.034583	-0.554583	-0.104583	-1.334583	-0.704583	-0.584583	0.015417	-1.444583	-0.914583	1.075417	0.555417	-0.274583	0.265417	-1.374583	-0.404583	-0.284583	-0.954583	-1.134583	-1.644583	-1.394583	-0.764583	-0.094583	-0.394583	-0.954583	-0.214583	0.365417	-0.774583	0.045417	-0.404583	0.265417	1.145417	0.685417	0.455417	0.245417
GENE3132X	hHC030491	KRT17	1.000000	0.412735	0.252735	0.302735	0.612735	-0.477265	0.432735	-0.367265	0.122735	0.182735	0.152735	0.212735	0.042735	0.242735	-0.257265	0.362735	-0.087265	-0.037265	-0.480598	0.582735	0.242735	-0.417265	0.712735	0.452735	-0.287265	-0.157265	-0.367265	-0.347265	-0.237265	-0.467265	-0.407265	-1.177265	-0.117265	-0.737265	0.602735	1.082735	-0.767265	-0.337265	0.392735	-0.427265	0.402735	-0.247265	0.202735	1.042735	0.332735	0.802735	0.192735
GENE2686X	hHC030537	KRT16	1.000000	0.210701	0.140701	-0.119299	0.430701	-0.449299	-0.229299	-0.479299	0.100701	0.150701	-0.019299	0.030701	-0.439299	0.430701	-0.599299	0.590701	-0.309299	-0.219299	-0.109299	0.420701	-0.113744	-0.719299	0.450701	0.400701	-0.649299	-0.299299	-0.159299	-0.569299	-0.409299	-0.649299	-0.459299	-0.989299	0.350701	-0.819299	0.540701	1.790701	-0.489299	-0.299299	0.680701	-0.339299	-0.009299	-0.369299	-0.129299	0.900701	0.150701	1.120701	0.190701
GENE2764X	hHC031870	KRT14	1.000000	0.301417	0.211417	-0.158583	0.111417	-0.438583	0.371417	-0.298583	0.171417	0.201417	0.141417	0.021417	-0.178583	0.081417	-0.248583	0.171417	0.291417	-0.068583	0.541417	0.691417	-0.138583	-0.358583	0.561417	0.461417	-0.588583	0.131417	-0.238583	-0.158583	-0.218583	-0.298583	-0.068583	-0.848583	0.201417	-0.548583	0.801417	0.871417	-0.508583	-0.178583	0.271417	-0.408583	-0.038583	0.201417	0.061417	0.741417	0.061417	0.541417	0.241417
GENE2140X	hHC005852	BNIPL	1.000000	-0.224770	0.285230	-0.374770	-0.054770	-0.992270	-0.564770	-0.264770	-0.964770	-0.454770	-0.614770	-0.054770	-0.874770	-2.104770	-2.404770	-1.184770	-3.104770	-0.764770	-0.964770	-0.414770	-0.633104	-0.837270	0.385230	-0.004770	-0.754770	-0.794770	-0.813342	-0.684770	-0.644770	-0.834770	-0.579215	-3.054770	-0.423104	-1.824770	-0.654770	-0.424770	-0.354770	-0.004770	-0.614770	-0.564770	0.378563	-0.050770	-0.274770	0.555230	-1.154770	-0.184770	-0.184770
GENE842X	hHC001731	C1orf210	1.000000	-0.081902	0.768098	-0.081902	-0.721902	-1.101902	-0.241902	0.418098	-0.231902	0.238098	0.458098	0.778098	0.378098	0.258098	0.048098	-0.661902	-3.011902	-0.598152	-0.171902	-2.321902	-0.728152	-0.838569	1.148098	0.528098	0.228098	0.658098	-0.706902	0.108098	-0.261902	-0.281902	-0.279680	-1.181902	-2.121902	-0.171902	0.158098	0.148098	0.048098	0.538098	0.228098	-0.511902	0.278098	0.002543	-0.211902	0.928098	-0.441902	0.378098	0.028098
GENE1907X	hHR008443	GRHL2	1.000000	0.448724	0.828724	0.048724	-0.841276	-1.521276	0.738724	0.648724	0.468724	0.728724	0.708724	0.938724	0.238724	0.318724	-0.131276	0.098724	-1.721276	-1.201276	0.328724	0.188724	0.028724	-0.271276	0.878724	0.538724	-0.521276	0.558724	-1.084609	0.118724	-0.521276	-0.541276	-0.135720	-1.421276	-0.498276	0.198724	0.438724	-0.401276	-0.191276	-0.211276	0.438724	0.318724	-0.011276	0.008724	0.698724	0.718724	0.548724	0.478724	0.328724
GENE117X	hHC013585	FABP7	1.000000	0.713469	1.333469	-0.046531	-0.646531	-1.006531	0.533469	0.293469	0.283469	0.373469	1.093469	0.703469	-0.066531	0.213469	-0.156531	0.013469	-0.916531	-0.906531	-0.116531	0.493469	-3.196531	-0.846531	1.663469	1.053469	0.333469	1.023469	-1.026531	0.213469	0.193469	-0.336531	-0.156531	-1.386531	-0.366531	-0.316531	0.143469	-0.236531	-0.716531	-0.146531	0.573469	-0.326531	1.533469	0.203469	1.153469	1.633469	1.523469	1.063469	0.683469
GENE3044X	hHC005674	ESRP1	1.000000	0.583322	1.273322	0.103322	-0.276678	-0.896678	0.363322	0.243322	0.083322	0.093322	0.863322	0.663322	-0.256678	0.273322	-0.276678	-0.066678	-1.576678	-1.166678	-1.016678	0.063322	-1.076678	-0.966678	1.543322	1.053322	0.023322	0.773322	-1.436678	-0.276678	-0.156678	-0.606678	0.113322	-0.866678	0.243322	-0.606678	0.153322	-0.376678	-0.746678	0.083322	0.643322	-0.216678	-0.186678	0.273322	0.993322	1.513322	1.593322	1.023322	0.853322
GENE2871X	hHC003814	SLC6A14	1.000000	0.385333	0.915333	-0.344667	-0.824667	-1.964667	0.425333	-0.044667	-0.374667	0.005333	0.645333	0.405333	-0.454667	-0.454667	-0.674667	-0.244667	-1.284667	-1.661810	-0.744667	-0.294667	-1.264667	-1.794667	1.405333	0.625333	0.015333	0.975333	-1.209667	-0.134667	0.135333	-0.124667	-0.774667	-2.974667	-0.544667	-0.644667	0.245333	-0.384667	-0.804667	0.075333	0.256333	-0.504667	-1.394667	-0.594667	1.185333	1.455333	1.745333	0.895333	0.715333
GENE2997X	hHC004714	ZNF750	1.000000	-0.701259	-0.461259	0.598741	-0.272259	-1.041259	-0.391259	-0.221259	-1.621259	0.268741	-0.991259	-0.801259	-1.161259	-2.051259	-0.675259	-2.531259	-1.791259	-1.393482	-2.221259	-0.400259	-0.621259	-1.761259	0.498741	0.838741	0.058741	1.248741	-1.452370	-1.271259	-0.641259	-0.571259	-0.385704	-1.561259	-0.517509	-1.231259	0.568741	0.238741	0.118741	0.178741	0.968741	0.038741	0.095407	-0.317926	0.237741	-0.291259	0.465407	0.278741	1.038741
GENE2174X	hHC020828	IRX4	1.000000	-1.141159	0.618841	-0.041159	-0.421159	-1.016159	-0.901159	-0.781159	-1.291159	-0.911159	-0.921159	-0.431159	-1.621159	-1.321159	-1.511159	-1.341159	-1.159159	0.015507	-1.661159	-1.251159	-1.066159	-0.937159	0.178841	0.048841	-0.791159	-0.601159	-0.147826	-1.181159	-0.551159	-1.281159	-0.737159	-0.702826	-0.331159	-0.641159	-1.141159	-1.531159	0.094841	-0.701159	0.354841	-0.348937	0.218841	3.732669	-0.031159	0.688841	0.288841	-0.201159	-0.381159
GENE72X	hHC002773	GPR98	1.000000	0.338764	1.248764	0.218764	-1.051236	-0.514986	0.258764	0.158764	0.618764	-0.021236	0.608764	0.588764	-0.441236	-0.821236	-0.091236	0.158764	-1.381236	-0.364570	-0.311236	0.378764	-0.107236	-0.721236	1.538764	0.858764	-0.381236	0.548764	-0.829236	0.348764	0.428764	-0.171236	0.054478	-0.921236	0.042514	-0.981236	0.638764	1.268764	0.208764	0.038764	0.068764	-0.971236	-0.421236	0.797097	1.158764	1.138764	0.988764	0.618764	-0.041236
GENE3015X	hHR005014	SOX11	1.000000	0.698340	1.268340	-0.391660	-1.614517	0.528340	0.148340	0.188340	-0.271660	-0.041660	0.648340	0.768340	0.068340	-1.201660	-0.239660	-0.441660	-1.651660	-1.501660	-0.751660	-1.031660	-0.665410	-1.088660	1.628340	1.068340	0.458340	1.528340	-1.979994	0.068340	0.028340	-0.041660	0.178340	-0.761660	0.088340	-0.791660	0.238340	-0.041660	-0.511660	0.548340	-0.381660	-0.691660	0.444590	0.757090	1.378340	1.798340	0.778340	0.978340	0.968340
GENE3360X	hHC003456	C4BPA	1.000000	0.497439	1.487439	-0.442561	-0.825061	-2.432561	0.437439	0.157439	-0.142561	0.137439	0.717439	0.457439	0.127439	0.387439	-0.152561	-0.372561	-1.372561	-1.398811	-0.592561	0.257439	-0.589704	-0.992561	1.117439	0.787439	0.177439	0.627439	-1.461133	0.267439	1.517439	0.177439	-0.012561	-1.052561	0.327439	-0.492561	0.377439	0.017439	-0.562561	0.587439	0.417439	-0.862561	0.536010	0.677439	0.707439	0.807439	0.947439	0.577439	0.607439
GENE1620X	hHC022242	NLRP2	1.000000	0.107974	0.797974	-0.032026	-1.474248	-2.272026	0.277974	-0.282026	-0.392026	-0.252026	0.347974	0.067974	-0.552026	-0.772026	-0.752026	-0.432026	-1.952026	-2.132026	-0.802026	-0.462026	-1.862026	-1.402026	1.027974	0.547974	-0.612026	0.447974	-1.810776	-0.422026	-0.102026	-0.972026	-0.582026	-0.672026	-3.332026	-0.912026	0.187974	0.057974	-0.832026	-0.102026	-0.312026	-1.422026	-0.082026	-0.712026	0.367974	1.167974	1.007974	0.667974	0.357974
GENE2231X	hHC023288	GYLTL1B	1.000000	0.201609	0.601609	-0.358391	-0.938391	-1.468391	0.161609	-0.158391	-0.188391	-0.218391	0.171609	0.651609	0.051609	0.091609	-0.338391	-0.088391	-1.348391	-2.218391	-0.948391	-0.098391	-0.428391	-0.928391	1.201609	0.401609	-0.468391	0.611609	-2.738391	-0.318391	-0.158391	-0.788391	-1.168391	0.151609	-0.948391	-0.588391	0.551609	-0.358391	-0.378391	0.051609	-0.078391	-0.738391	0.501609	-1.708391	0.151609	0.901609	0.971609	0.481609	-0.138391
GENE3011X	hHC019402	RASAL1	1.000000	0.485358	0.695358	-0.394642	-1.554642	-1.509642	-0.084642	0.325358	-0.064642	0.105358	0.185358	0.535358	-0.584642	-0.944642	-1.284642	-0.424642	-0.984642	-1.320642	-0.884642	-0.424642	-0.394642	-0.904642	1.025358	0.755358	-0.404642	0.534358	-1.484642	-0.244642	-0.644642	-0.484642	-0.458642	0.785358	-0.801785	-0.689642	-0.514642	-0.294642	-0.434642	0.025358	-0.314642	-0.704642	0.495358	0.175358	0.405358	1.295358	0.845358	0.335358	0.315358
GENE2424X	hHC005288	MYB	1.000000	-0.258898	2.141102	-0.458898	-1.008898	-1.023898	-0.258898	0.211102	-0.338898	0.041102	0.941102	0.081102	-0.958898	-0.708898	-0.848898	-0.708898	-1.040898	-0.480898	-1.658898	-0.948898	-0.928898	-0.574453	1.341102	1.311102	-0.088898	0.931102	-1.164898	-1.088898	-0.848898	-0.998898	-1.178898	1.391102	-1.338898	-0.838898	-0.108898	-0.528898	-0.968898	0.361102	-0.068898	-1.238898	-1.148898	1.521102	0.641102	1.481102	0.581102	0.961102	0.541102
GENE272X	hHC009505	FAM3B	1.000000	-0.487233	-0.207233	0.502767	0.882767	-1.167233	-1.207233	-0.647233	-0.147233	-0.107233	0.112767	-1.217233	-0.527233	-0.557233	-0.747233	-1.707233	-2.717233	-1.877233	-1.987233	-1.797233	-3.557233	-1.987233	-0.287233	0.132767	-2.207233	-0.897233	-1.372233	-1.837233	-1.417233	-1.467233	-2.447233	-0.664733	-0.997233	-2.187233	-0.657233	-1.977233	0.172767	-0.987233	-0.877233	-1.427233	-0.557233	-0.048661	-0.137233	0.512767	0.642767	-0.757233	-1.157233
GENE1046X	hHC024340	GLB1L2	1.000000	0.162892	0.242892	-1.167108	-1.257108	-2.507108	-0.557108	-0.747108	-0.497108	-0.397108	-0.327108	-0.237108	-0.357108	-0.377108	-0.577108	0.592892	-1.067108	-0.917108	-0.257108	0.262892	-0.447108	-0.767108	0.122892	0.002892	-1.197108	-0.647108	-3.757108	-1.137108	-0.727108	-0.837108	-0.535441	-2.787108	-3.347108	-0.867108	-0.517108	-0.917108	-1.527108	-0.887108	-0.607108	-1.347108	-1.167108	-1.877108	-0.177108	0.232892	0.062892	0.142892	0.152892
GENE2713X	hHA036693	MUC1	1.000000	-0.248103	0.601897	-0.938103	-1.808103	-1.388103	-0.348103	-0.238103	-0.058103	-0.638103	-0.128103	-0.038103	-1.068103	-1.008103	-1.118103	-0.418103	-2.268103	-2.248103	-0.938103	-0.468103	-2.568103	-0.488103	0.431897	0.151897	-0.808103	-0.058103	-1.028103	-1.618103	-0.888103	-1.458103	-1.578103	-1.528103	-1.038103	-0.448103	-0.488103	-0.478103	-1.038103	-0.358103	-0.358103	-1.038103	-0.538103	-0.578103	-0.108103	0.591897	0.501897	0.021897	-0.048103
GENE1663X	hHA034590	TRIM29	1.000000	-0.114615	0.715385	-0.714615	-0.584615	-1.854615	0.035385	-0.124615	-0.174615	-0.644615	-0.094615	-0.334615	-0.664615	-0.224615	-0.804615	0.705385	-2.234615	-2.144615	-0.754615	-0.234615	0.885385	-0.144615	0.605385	0.025385	-0.924615	-0.024615	0.585385	-0.954615	-1.184615	-1.494615	-1.244615	-1.984615	-1.654615	-1.354615	-0.374615	-0.734615	-0.304615	-0.564615	-0.144615	-0.064615	-0.124615	-0.714615	-0.224615	0.735385	0.515385	0.085385	-0.074615
GENE2459X	hHC017565	TRIM29	1.000000	0.007565	0.237565	-0.912435	-0.862435	-1.102435	0.117565	-0.332435	-0.462435	-0.372435	0.057565	-0.112435	-0.642435	-0.432435	-0.582435	0.067565	-1.422435	-1.152435	-0.742435	-0.222435	0.937565	-0.382435	0.437565	-0.012435	-0.702435	-0.002435	0.117565	-0.792435	-0.552435	-1.272435	-0.882435	-1.662435	-0.742435	-0.703435	-0.372435	-0.832435	-0.852435	-0.692435	-0.442435	-0.402435	0.307565	-0.052435	0.037565	0.577565	0.557565	0.097565	-0.012435
GENE1312X	hHC002069	THSD4	1.000000	1.305389	0.395389	-0.454611	-1.527611	-2.654611	-0.214611	0.405389	-0.174611	-0.414611	0.805389	1.165389	-0.434611	-0.594611	-0.224611	-0.404611	-1.954611	-1.540166	-1.164611	-0.224611	-0.425861	-0.284611	1.015389	0.435389	-0.294611	0.575389	-1.478896	-0.004611	0.095389	-0.224611	-0.206039	-1.096611	-0.494611	-0.214611	0.265389	-0.454611	-0.344611	-0.174611	0.005389	-1.584611	0.076639	0.213389	0.495389	1.005389	1.145389	0.825389	0.645389
GENE1095X	hHR029512	MYO5BP3	1.000000	-0.421446	0.108554	-0.881446	-0.921446	-1.321446	-1.171446	-0.871446	-1.011446	-1.041446	0.458554	-0.561446	-1.181446	-0.861446	-0.544446	-0.741446	-1.121446	-2.601446	-0.906446	-0.621446	-1.341446	-2.061446	0.228554	-0.121446	-0.081446	0.078554	-0.907446	0.208554	-0.761446	0.028554	-0.721446	-1.691446	-1.491446	-1.521446	0.628554	-0.891446	-0.591446	-0.471446	-0.661446	-1.111446	-0.349779	0.202554	0.313554	0.568554	1.848554	0.318554	0.008554
GENE2081X	hHC007399	LYPD6	1.000000	-0.523644	-0.013644	-0.563644	-0.163644	-2.693644	-1.333644	-1.173644	-1.243644	-1.213644	-1.833644	-0.723644	-1.563644	-2.833644	-0.952533	-1.483644	-3.523644	-1.449644	-0.753644	-2.463644	-1.046978	-1.139359	-0.113644	0.316356	-0.603644	-0.733644	-1.963644	-0.433644	0.346356	-0.203644	-0.940311	-0.473644	-2.753644	-0.203644	0.406356	-1.753644	-0.573644	-0.383644	-1.823644	-0.773644	0.096356	0.074689	-0.273644	-0.263644	1.246356	-0.833644	-0.133644
GENE1820X	hHC006918	VSNL1	1.000000	0.268584	1.298584	-0.311416	-0.331416	-0.652845	-0.081416	-0.121416	0.958584	-0.351416	0.748584	0.338584	-0.431416	0.188584	0.078584	-0.831416	-0.421416	1.028584	0.878584	1.788584	-0.937416	-0.811416	1.448584	0.818584	-0.001416	0.758584	-1.023416	0.808584	0.278584	0.528584	-0.391416	-0.892527	-0.501416	0.988584	0.588584	-0.771416	-0.471416	-0.111416	0.078584	-1.101416	-0.681416	-1.101416	1.068584	1.258584	2.378584	0.848584	0.758584
GENE441X	hHA034418	3-Sep	1.000000	0.210162	0.960162	-1.059838	-1.079838	-1.377338	-0.009838	-0.109838	-0.229838	-0.029838	0.220162	0.340162	0.260162	-2.289838	-1.439838	-0.749838	-1.689838	-1.169838	-1.069838	0.070162	-0.107838	-2.799838	0.840162	0.590162	-0.679838	-0.249838	-0.957338	-0.149838	-0.239838	-0.129838	-0.314838	-0.504123	-0.537615	-1.199838	-0.619838	-0.359838	-0.159838	-0.339838	-1.089838	-1.539838	0.070162	0.473496	0.090162	0.820162	0.600162	-0.409838	-0.129838
GENE1118X	hHC002536	3-Sep	1.000000	0.332548	0.962548	-1.097452	-1.747452	-3.267452	0.092548	-0.217452	-0.257452	0.092548	0.252548	0.222548	-0.397452	-1.077452	-0.692452	-0.727452	-1.787452	-1.529952	-0.697452	-0.237452	-0.363452	-2.157452	0.802548	0.632548	-0.237452	-0.067452	-2.227452	-0.307452	-0.507452	-0.547452	-0.647452	-1.100785	-1.247452	-1.137452	-0.137452	-0.487452	-0.557452	-0.277452	-0.517452	-0.727452	0.056548	-1.467452	0.322548	0.862548	0.302548	0.282548	-0.117452
GENE1497X	hHC017093	GPR143	1.000000	0.019760	0.289760	-0.220240	-0.240240	-1.890240	-0.850240	-0.770240	-1.070240	-0.110240	-0.490240	-0.230240	-0.840240	-0.720240	-1.420240	-0.660240	-1.560240	-3.320240	-0.930240	-1.530240	-2.080240	-1.420240	1.149760	0.199760	-0.430240	0.529760	-0.250240	0.119760	0.779760	-0.270240	-0.560240	-0.660240	-0.080240	-0.820240	0.069760	-0.670240	-0.350240	-0.380240	0.279760	-1.160240	-0.030240	-0.271907	0.409760	0.469760	1.349760	0.389760	-0.080240
GENE111X	hHR016369	ALOX12P2	1.000000	0.618191	0.958191	-1.231809	-1.479309	-1.268476	0.168191	-0.191809	-0.391809	-0.251809	0.728191	0.648191	-0.601809	-1.151809	-0.941809	-0.511809	-1.451809	-1.064309	-0.281809	-1.111809	-0.841809	-1.148476	1.698191	0.988191	0.108191	0.738191	-0.689309	0.178191	0.808191	0.198191	-0.657523	-0.923237	-1.221809	-1.011809	0.028191	-0.301809	-0.111809	0.198191	0.038191	-1.251809	0.704858	0.528191	0.748191	1.668191	1.226941	0.698191	0.678191
GENE809X	hHC012519	CDH3	1.000000	-0.020322	0.459678	-0.470322	-0.350322	-0.720322	-0.480322	-0.580322	-0.840322	-0.570322	0.019678	-0.050322	-0.630322	-0.780322	-0.640322	-0.780322	-1.760322	-1.070322	-1.170322	-0.190322	-1.340322	-1.220322	0.639678	0.039678	-0.520322	-0.000322	-1.230322	-0.460322	0.849678	-1.080322	-0.600322	-1.102822	-1.410322	-1.110322	0.569678	-0.800322	-1.020322	-0.610322	-0.200322	-1.050322	-0.656988	-0.290322	-0.010322	0.559678	1.149678	0.059678	-0.160322
GENE1934X	hHC007639	TMPRSS3	1.000000	0.206071	0.806072	-0.353928	-0.793929	-1.013928	-0.043929	-0.243928	-0.483928	-0.253929	0.266072	0.306072	-0.423928	-0.103928	-0.713928	-0.413928	-1.203928	-1.543928	-1.043928	-0.113929	-0.613928	-1.193928	0.906072	0.326072	-0.343929	0.426071	-0.543929	-0.193929	0.276072	-0.803929	-1.143928	-1.223928	-0.573928	-0.633929	0.306072	-0.643929	-0.983928	-0.303928	-0.093928	-0.663929	0.446072	0.246072	0.286071	0.936071	1.206072	0.496072	0.346071
GENE2968X	hHC005698	CGN	1.000000	0.392447	0.252447	-0.547553	-0.947553	-1.387553	-0.007553	-0.227553	-0.337553	-0.317553	0.312447	0.372447	-0.327553	-0.437553	-0.557553	-0.377553	-1.547553	-1.417553	-0.887553	-0.147553	-0.627553	-0.757553	1.152447	0.302447	-0.437553	0.352447	-2.057553	-0.287553	0.902447	-0.437553	-0.057553	-0.947553	-0.027553	-0.577553	1.102447	-0.657553	-1.137553	-0.427553	0.092447	-0.397553	-0.057553	-0.117553	0.182447	0.822447	1.902447	0.362447	0.272447
GENE2791X	hHC012466	PRR15L	1.000000	0.268315	1.198315	-0.841685	-0.651685	-1.821685	0.118315	-0.001685	-0.071685	-0.111685	0.298315	0.318315	-0.211685	-0.371685	-0.951685	-0.281685	-1.241685	-1.555971	-1.001685	-0.151685	-0.794542	-1.251685	1.068315	0.838315	-0.391685	0.178315	-1.265685	-0.351685	0.678315	-0.991685	-0.490435	-1.511685	-0.726129	-1.141685	0.518315	-0.531685	-0.861685	-0.351685	-0.421685	-1.121685	0.024029	0.150815	0.328315	0.988315	0.968315	0.627315	-0.021685
GENE3404X	hHC013116	RIPK4	1.000000	0.095502	1.275502	-0.284498	-0.644498	-1.904498	0.265502	0.015502	-0.354498	-0.314498	0.425502	0.115502	-0.284498	-0.324498	-0.804498	-0.424498	-1.574498	-2.444498	-1.314498	0.255502	-2.964498	-1.094498	1.155502	0.935502	-0.594498	0.575502	-2.534498	-0.194498	0.075502	-1.234498	-0.134498	-0.684498	-1.004498	-0.824498	0.295502	-0.324498	-1.224498	-0.374498	0.025502	-0.944498	-0.174498	0.235502	0.495502	1.015502	1.105502	0.525502	0.165502
GENE3505X	hHR027876	CXADR	1.000000	0.188552	0.628552	-0.271448	-1.461448	-2.511448	-0.281448	0.048552	-0.211448	-0.291448	0.758552	-0.121448	-0.651448	-0.211448	-0.441448	-0.391448	-1.811448	-0.916448	-1.121448	-0.021448	-0.530198	-0.741448	1.378552	0.308552	-0.281448	0.818552	-2.341448	-0.211448	-0.211448	-0.781448	0.028552	-0.441448	-0.451448	-0.931448	0.698552	-0.631448	-0.721448	-0.431448	0.068552	-0.711448	0.298552	0.208552	0.958552	1.428552	2.258552	0.828552	0.488552
GENE3226X	hHC012227	PLEKHG4B	1.000000	0.288158	0.638158	0.258158	-1.001842	-1.391842	0.098158	-0.061842	0.018158	0.018158	-0.111842	0.398158	-0.251842	-1.381842	-2.281842	-0.081842	-1.901842	-0.901842	-0.381842	-0.531842	-0.305175	-2.241842	1.428158	0.738158	0.108158	1.158158	-1.411842	0.078158	0.018158	-0.251842	-2.751842	-0.221842	-0.384699	-0.651842	0.058158	0.048158	-0.161842	0.178158	0.238158	-0.251842	0.568158	0.251491	0.308158	1.328158	1.418158	1.078158	0.448158
GENE2880X	hHC002566	RHPN2	1.000000	-0.829465	0.220535	-0.719465	-0.429465	-1.359465	-0.589465	-0.269465	-0.799465	-0.629465	-0.129465	-0.809465	-1.219465	-1.309465	-1.279465	-1.089465	-2.059465	-2.419465	4.540535	-1.009465	-1.059465	-0.009465	0.140535	-0.229465	-0.619465	-0.669465	-3.759465	-1.539465	-0.759465	-1.489465	-1.189465	-1.239465	-0.669465	-1.189465	-0.179465	-0.139465	0.080535	0.320535	-0.769465	-0.779465	-0.819465	0.840535	0.340535	0.080535	0.720535	-0.199465	-0.339465
GENE3125X	hHC003035	DSP	1.000000	-0.378472	0.881528	-0.168472	-0.298472	-2.218472	-0.318472	-0.468472	-0.488472	-0.318472	0.061528	-0.328472	-0.898472	-0.778472	-0.848472	-0.778472	-1.598472	-1.728472	-1.428472	-0.348472	-1.568472	-0.408472	0.561528	0.321528	-1.048472	0.231528	-1.118472	-0.838472	-0.578472	-0.798472	-0.538472	-1.308472	-0.898472	-0.868472	0.271528	-0.678472	-0.808472	-0.628472	-0.338472	-0.618472	0.151528	1.091528	0.101528	0.281528	1.011528	0.321528	0.211528
GENE1479X	hHC002417	KIAA1804	1.000000	0.142707	0.202707	0.032707	-0.517293	-2.137293	-0.477293	0.132707	-1.087293	1.072707	0.952707	-0.887293	-0.347293	-0.757293	-0.557293	-0.497293	-3.137293	-1.371738	-1.837293	-3.407293	-0.187293	-0.757293	1.342707	0.292707	0.582707	1.262707	-0.117293	0.532707	0.302707	1.112707	1.022707	0.692707	1.452707	-1.247293	0.252707	0.312707	0.742707	0.302707	-0.087293	0.352707	-1.477293	-1.997293	1.762707	1.662707	1.532707	0.802707	0.982707
GENE1840X	hHC002971	NSUN7	1.000000	-1.789103	-0.699103	-0.149103	-0.023103	-3.019103	-1.009103	-0.499103	-1.809103	-0.909103	1.210897	-1.169103	-0.189103	-0.289103	0.550897	-0.169103	-1.879103	0.450897	-0.989103	-0.659103	-1.059103	-1.089103	0.370897	-0.539103	0.360897	1.160897	-0.558103	0.750897	0.390897	0.710897	0.579469	0.380897	0.890897	-1.859103	0.690897	0.340897	0.450897	1.340897	0.200897	0.330897	0.157564	0.594231	2.080897	2.170897	2.860897	1.300897	1.250897
GENE1378X	hHC022013	KRT23	1.000000	0.146926	0.536926	-0.153074	0.126926	-1.003074	-0.123074	-0.393074	-0.133074	-0.313074	0.186926	0.106926	-0.523074	-0.153074	-0.433074	-0.463074	-1.323074	-1.183074	-1.043074	-0.473074	-0.993074	-0.663074	0.816926	0.246926	0.566926	0.546926	-1.183074	0.376926	0.236926	-0.073074	0.786926	1.026926	0.506926	-0.663074	0.086926	0.996926	-0.323074	-0.143074	0.256926	-0.523074	-0.083074	-0.143074	0.386926	0.726926	0.946926	0.536926	0.306926
GENE1695X	hHA036606	KRT23	1.000000	-0.437922	0.930078	0.262078	1.262078	-0.899589	-0.637922	-0.857922	-0.427922	-0.587922	-1.077922	-0.267922	-0.537922	-0.957922	-0.954922	-2.207922	-1.837922	-1.067922	-0.857922	-1.797922	-0.810422	-0.984172	0.502078	0.352078	1.222078	0.532078	-1.091256	1.052078	0.722078	0.892078	0.162078	2.342078	1.202078	-1.737922	-0.057922	1.872078	0.022078	-0.277922	-0.157922	-2.437922	-0.037922	0.232078	-0.167922	0.702078	-0.187922	-0.147922	-0.127922
GENE3568X	hHC012108	TFAP2C	1.000000	-1.111981	0.188019	0.408019	0.618019	-0.321981	-0.291981	-0.341981	-1.251981	-0.951981	-0.511981	-1.141981	-0.171981	-0.181981	-0.721981	-1.261981	-1.481981	-1.423981	-2.081981	-1.911981	-0.866981	-1.891981	0.568019	0.298019	-0.481981	-0.341981	-2.051981	-1.291981	0.019019	-1.051981	-0.171981	0.278019	1.798019	-1.211981	0.628019	0.118019	0.838019	1.438019	0.898019	0.868019	-3.291981	-2.941981	-0.151981	0.258019	0.498019	0.118019	-0.531981
GENE1874X	hHC015067	PRSS12	1.000000	0.321516	0.471516	-2.158484	-1.388484	-1.034039	0.001516	-0.218484	-0.848484	0.061516	1.511516	-0.148484	0.041516	-0.808484	0.061516	-1.598484	-2.038484	-1.078484	-0.888484	-0.358484	-0.828484	-1.138484	0.751516	0.281516	-0.988484	-0.448484	-1.368484	-0.498484	-0.398484	-1.068484	-0.344734	-1.478484	-0.707372	0.131516	-0.328484	-1.298484	-1.138484	-0.998484	-0.788484	-0.268484	-1.498484	0.004850	-0.328484	0.931516	1.461516	-0.278484	-0.508484
GENE2755X	hHC005854	CTNND2	1.000000	-0.716512	0.884488	-0.226512	-1.806512	-0.713512	0.223488	0.093488	-0.866512	-0.016512	0.273488	-1.156512	-0.346512	-0.156512	-0.076512	0.473488	-3.186512	-0.904289	-1.246512	-1.356512	-0.453178	-0.455401	-0.156512	-0.396512	-0.406512	-0.536512	-1.387762	-1.006512	-0.656512	-1.216512	-0.433512	-0.785262	-0.520956	-0.322512	-0.266512	-0.596512	-0.256512	-0.226512	-0.506512	-0.006512	-0.246512	0.712377	0.388488	0.123488	0.563488	-0.466512	-0.706512
GENE1744X	hHC020106	C1orf64	1.000000	0.312408	1.172408	-0.287592	-0.817592	-1.237592	0.405408	-0.197592	0.025408	-0.217592	-0.117592	0.352408	-0.187592	-0.087592	-1.077592	-0.467592	-0.657592	-2.757592	-0.137592	-0.547592	3.169745	-1.707592	1.002408	0.712408	-0.027592	0.572408	0.652408	0.222408	0.742408	0.032408	0.072408	-0.587592	-0.067592	-0.367592	-0.217592	-0.047592	-0.317592	0.132408	-0.037592	-0.727592	-0.037592	3.276236	0.332408	0.802408	0.472408	0.712408	0.242408
GENE1984X	hHC005719	FOXL2	1.000000	-0.404240	0.325760	-0.274240	1.515760	-3.884240	-0.474240	-0.544240	-1.244240	-0.714240	0.455760	-0.264240	-0.694240	-0.604240	-0.734240	-1.074240	-1.014240	-1.194240	-0.814240	0.325760	-0.414240	-1.172811	0.835760	0.205760	-0.084240	0.185760	1.215760	0.275760	-0.214240	-0.554240	-0.624240	0.365760	-2.824240	-0.734240	-0.674240	-0.424240	1.655760	-0.464240	-0.524240	1.735760	-0.004240	2.489589	-0.134240	0.925760	0.525760	0.125760	-0.444240
GENE1072X	hHC011836	MYOM3	1.000000	-0.324124	0.115876	0.455876	0.485876	-1.594124	-1.174124	-1.054124	-1.294124	-0.894124	-0.844124	-0.424124	-0.514124	-0.804124	-1.264124	-0.944124	0.035876	-1.550374	0.015876	-0.424124	-0.775553	-1.484124	0.135876	-0.214124	0.345876	0.025876	1.915876	0.815876	1.345876	0.315876	-0.132124	0.105876	-0.944124	-0.054124	-0.754124	-0.024124	0.235876	-0.094124	0.035876	-0.524124	0.344626	-1.044124	2.925876	-0.134124	0.963876	0.325876	-0.184124
GENE1132X	hHC018724	CYP2J2	1.000000	0.325691	0.585691	0.205691	0.345691	-0.974309	-0.704309	-0.664309	-0.704309	-0.604309	-0.204309	0.365691	0.125691	-0.294309	-0.504309	-0.534309	0.435691	-1.704309	-0.404309	-0.664309	-1.384309	-2.634309	0.775691	0.325691	0.505691	0.075691	1.665691	1.035691	1.375691	0.275691	0.015691	0.055691	-0.354309	-0.274309	0.115691	-0.354309	-0.344309	-0.004309	-0.274309	-0.854309	0.316941	0.327691	0.865691	0.275691	1.025691	0.325691	-0.644309
GENE2652X	hHC005325	JPH1	1.000000	-0.036258	0.573743	1.813742	0.413743	0.493742	-0.076258	0.013742	0.433742	0.523743	-0.226258	0.283743	0.983742	0.773743	0.533743	-0.866258	0.213743	1.033742	-1.036258	-1.016258	-0.526258	1.093742	0.283743	1.003742	-0.056258	0.683743	0.033742	-0.286258	-0.376258	0.153743	-0.946257	0.763742	0.013742	1.693742	0.743742	-0.156257	0.173742	0.113743	0.753742	0.483743	0.066242	-1.306258	2.753742	-0.706257	1.563742	0.383742	0.193743
GENE2548X	hHR007653	TTN	1.000000	-2.145701	-2.025701	-1.375701	-2.445701	-0.185701	-1.475701	-0.785701	-3.845701	-1.825701	-2.375701	-2.835701	-2.765701	-5.685701	-1.250701	-3.405701	-1.495701	-3.030701	-2.985701	-2.485701	-2.835701	-0.457701	-0.215701	-0.905701	0.014299	-0.595701	-2.035701	-1.095701	-0.935701	-1.155701	0.224299	1.504299	1.354299	-1.765701	0.164299	0.704299	1.204299	2.754299	-0.225701	-0.155701	-0.675524	1.294299	4.044299	-1.555701	0.994299	-2.525701	-1.025701
GENE3594X	hHC002616	TXLNB	1.000000	-1.836436	-1.806436	-0.276436	-0.761436	-0.793436	-0.796436	-0.286436	-2.496436	-0.536436	-1.446436	-2.646436	-1.235436	-1.209436	-1.179436	-1.316436	-3.856436	-2.274436	-3.206436	-2.856436	-0.848659	-1.005436	-0.686437	-1.286436	-0.476436	-0.606437	-0.714437	-1.398436	-1.134436	-1.286436	-1.052436	1.023564	1.173564	-0.793436	-0.196437	0.663563	1.023564	2.043564	-0.326437	0.283564	-0.937437	-0.693103	1.923564	-1.456436	-0.973103	-1.146436	-0.320437
GENE780X	hHC009243	TRIM63	1.000000	0.491182	0.187182	-0.978818	-0.668818	-2.848818	-0.688818	0.491182	-1.308818	1.481182	1.521182	-0.258818	-0.678818	-0.998818	0.101182	-1.108818	-1.878818	-0.340818	-1.298818	-0.948818	0.047182	-1.168818	0.501182	-0.288818	-0.548818	0.021182	-2.168818	-0.321818	-0.078818	-0.458818	-0.384374	0.451182	-0.078818	-1.478818	-0.668818	-0.808818	-0.708818	-0.398818	-0.628818	-1.398818	0.281182	0.309932	1.721182	1.221182	0.192432	0.001182	-0.158818
GENE1555X	hHC006810	ART3	1.000000	-1.291257	-0.211257	-0.421257	-0.491257	-1.401257	-0.611257	-0.261257	-0.291257	-0.731257	0.028743	-0.791257	-0.641257	-1.021257	-0.631257	0.048743	-2.611257	-2.371257	-1.741257	-1.411257	-1.221257	0.118743	-0.211257	-0.711257	-0.731257	-0.261257	-2.561257	-0.051257	-1.241257	-0.321257	0.058743	-0.401257	0.048743	-1.151257	-0.441257	-0.461257	-0.021257	-0.601257	-0.421257	-1.371257	1.428743	-0.751257	2.148743	1.038743	-0.351257	0.288743	0.138743
GENE1652X	hHA034338	ART3	1.000000	-0.057883	0.322117	0.302117	-0.487883	-0.767883	0.062117	0.882117	0.302117	-0.097883	0.410117	0.012117	-0.017883	-0.367883	-0.307883	0.742117	-1.307883	-0.272327	-0.287883	-0.977883	-0.481633	-0.517883	0.432117	0.082117	-0.477883	0.122117	-0.337883	0.122117	-0.247883	-0.307883	0.014117	0.192117	-0.272327	-1.327883	-0.477883	0.062117	1.042117	0.192117	-0.647883	-0.937883	0.214617	0.064974	1.992117	0.862117	0.741006	0.862117	0.252117
GENE3170X	hHR003995	FAM40B	1.000000	-0.238981	0.921019	-0.088981	-3.288981	-0.835981	-0.378981	0.141019	-0.228981	0.261019	0.261019	0.061019	-0.318981	-0.878981	-1.128981	0.051019	-0.418981	-0.388981	-0.498981	-0.118981	-0.736124	-0.368981	0.291019	0.761019	-0.198981	-0.128981	-1.432314	-0.518981	-0.628981	-0.338981	-0.287731	0.671019	-0.757731	0.241019	0.131019	0.611019	0.211019	-0.708981	-1.038981	-0.798981	-0.998981	-0.598981	0.861019	0.001019	0.371019	-0.088981	-0.148981
GENE244X	hHA034861	ARPP21	1.000000	0.417692	0.767692	1.507692	-1.207863	-0.496058	0.247692	0.557692	0.827692	0.337692	0.177692	1.167692	0.797692	0.127692	-0.204308	-0.422308	-1.952308	-0.777308	-0.752308	-0.402308	-1.972308	1.427692	1.877692	0.977692	1.257692	1.337692	-0.703736	1.017692	0.227692	0.597692	0.105192	0.317692	-0.087308	0.407692	0.797692	1.647692	1.637692	-0.152308	0.887692	-0.282308	0.360549	-0.203736	1.667692	1.127692	1.316442	0.437692	0.514692
GENE2633X	hHC015105	ARPP21	1.000000	1.018777	1.298777	1.618777	-1.708366	-0.751223	0.028777	-0.021223	0.508777	-0.141223	0.238777	1.308777	-0.011223	-0.571223	-0.591223	-1.441223	-2.281223	-1.661223	-1.121223	-1.211223	-2.051223	1.248777	2.778777	1.168777	1.538777	2.078777	-0.241223	1.568777	0.508777	0.158777	0.958777	0.838777	0.088777	0.848777	0.828777	1.518777	1.718777	0.528777	1.128777	-1.061223	0.288777	0.038777	1.808777	1.488777	3.228777	1.498777	1.028777
GENE2336X	hHC020672	TNNC1	1.000000	-0.061335	0.158665	-0.291335	-0.941335	-1.471335	-0.551335	-0.571335	-0.331335	-0.721335	-0.681335	0.258665	-0.061335	-0.101335	-0.351335	0.688665	-0.671335	-1.551335	-0.871335	-0.671335	-1.501335	-0.621335	0.268665	-0.041335	-0.421335	-0.521335	0.028665	-0.421335	-0.861335	-1.091335	-0.651335	-1.081335	-0.831335	-0.991335	-0.701335	0.028665	0.388665	-0.631335	-0.711335	-0.261335	0.008665	-0.243557	3.298665	0.518665	0.354221	-0.081335	0.408665
GENE2297X	hHC012728	MB	1.000000	0.026204	0.536204	-0.213796	-0.483796	0.516204	0.226204	0.036204	-0.213796	-0.363796	-0.023796	0.146204	-0.053796	0.176204	0.026204	0.676204	-1.123796	-1.153796	-0.983796	-0.533796	-0.183796	-0.683796	0.606204	0.006204	-0.453796	0.196204	-1.613796	-0.503796	-0.903796	-1.353796	-1.003796	-0.823796	-0.873796	-0.873796	0.036204	0.546204	0.496204	0.186204	0.556204	-0.003796	0.376204	-0.173796	3.786204	0.886204	0.496204	0.156204	0.336204
GENE2887X	hHR021478	ENO3	1.000000	1.195356	0.735356	0.405356	0.355356	0.235356	0.675356	0.565356	0.355356	0.545356	0.415356	1.215356	0.805356	0.765356	0.995356	0.495356	0.905356	0.565356	1.095356	1.065356	0.675356	0.155356	0.745356	0.615356	0.015356	0.145356	-0.024644	0.495356	0.135356	0.255356	0.295356	-0.504644	-0.094644	0.705356	0.775356	0.585356	0.145356	0.615356	0.255356	0.415356	0.505356	0.105356	2.915356	0.545356	0.345356	0.315356	0.515356
GENE3054X	hHC018899	MYPN	1.000000	0.386816	1.146816	-0.853184	-0.223184	-0.723184	0.216816	-0.183184	-0.573184	-0.113184	0.446816	0.156816	-0.593184	-0.313184	-1.573184	-0.503184	-0.713184	-0.637628	-0.633184	-0.463184	-0.354434	-0.226184	1.416816	0.716816	0.066816	0.936816	-1.563184	0.206816	0.556816	-0.353184	0.323816	-2.763184	0.037927	-0.473184	-0.443184	-0.933184	-0.623184	-0.173184	-0.273184	-0.433184	-0.483184	0.924594	3.256816	1.366816	1.196816	1.046816	0.506816
GENE3565X	hHC009132	DUSP13	1.000000	0.792285	1.012285	-0.827715	-2.147715	-1.977715	0.452285	0.112285	0.012285	0.262285	0.692285	0.742285	0.212285	0.052285	-0.267715	0.032285	-1.877715	-1.817715	-0.977715	0.222285	-1.577715	-0.597715	1.392285	0.902285	-0.067715	0.882285	-2.247715	0.112285	0.232285	-0.737715	0.432285	-1.657715	0.162285	-0.167715	0.082285	0.082285	-0.607715	-0.047715	0.102285	-0.227715	-0.697715	-0.527715	3.212285	1.202285	1.092285	0.672285	0.772285
GENE3552X	hHC008844	PPP1R14C	1.000000	-0.368561	0.751439	-0.728561	-1.294561	-1.014561	0.051439	0.401439	-0.038561	-0.128561	-0.048561	-0.038561	-0.718561	-0.888561	-1.998561	-0.788561	-0.728561	-1.259672	-1.128561	-0.708561	-0.808561	-0.953561	0.701439	0.401439	0.701439	0.211439	-1.353561	-0.178561	-1.358561	0.651439	-1.808561	-0.598561	0.861439	-1.628561	-0.588561	-0.708561	0.371439	-0.548561	-0.458561	-0.778561	0.058581	0.449439	1.641439	0.781439	0.361439	0.321439	0.031439
GENE1403X	hHA036989	KCNN3	1.000000	0.056795	0.526795	-0.003205	-0.713205	-1.113205	0.116795	-0.093205	-0.563205	0.016795	0.276795	0.276795	-0.833205	-1.083205	-1.853205	-0.233205	-2.153205	-1.541538	-0.743205	-0.983205	-0.990348	-1.853205	1.306795	0.446795	-0.073205	0.826795	-1.223205	-0.593205	0.686795	0.626795	-0.411955	0.076795	-2.503205	0.056795	-0.123205	0.326795	-0.083205	0.116795	-0.053205	-0.853205	-0.178205	-1.148205	0.786795	0.996795	0.936795	0.926795	0.766795
GENE3528X	hHC024048	JSRP1	1.000000	0.438935	0.828935	-0.941065	-1.377732	-1.302732	0.148935	0.068935	-0.071065	0.018935	0.038935	0.558935	-0.231065	-1.821065	-0.508065	-0.381065	-1.401065	-3.451065	-0.361065	-0.641065	-0.565065	-1.026065	0.758935	0.778935	-0.471065	-0.211065	-1.504399	-0.351065	0.578935	-0.821065	-0.561065	-0.971065	-1.209065	-0.861065	-0.341065	-0.581065	-0.791065	-0.161065	-0.341065	-1.101065	-0.261065	-0.501065	2.148935	0.828935	-0.391065	-0.371065	-0.571065
GENE483X	hHC009254	PSPHP1	1.000000	3.859254	-0.350746	4.999254	4.119254	-4.180746	-2.450746	3.449254	-2.830746	5.139254	-1.550746	5.309254	-2.930746	-2.800746	-2.520746	-3.070746	-4.800746	-4.520746	-3.650746	-1.900746	0.759254	4.329254	-1.040746	-1.100746	3.489254	-1.700746	3.579254	4.099254	-3.040746	-3.390746	-2.030746	3.659254	-3.900746	5.299254	-2.160746	-3.100746	4.849254	-0.690746	4.069254	-3.510746	4.469254	0.009254	3.679254	-1.240746	3.729254	-1.570746	-2.100746
GENE3158X	hHR026747	PSPHP1	1.000000	2.809094	-0.220906	3.209094	2.639094	-1.310906	-0.460906	2.049094	-0.660906	3.299094	-0.430906	3.729094	-0.750906	-0.860906	-0.900906	-0.530906	-1.240906	-1.230906	-1.160906	-0.530906	-1.650906	2.299094	-0.170906	-0.320906	1.969094	-0.710906	2.579094	2.289094	-1.210906	-1.630906	-1.690906	2.209094	-2.400906	3.649094	-0.790906	-1.130906	3.069094	-0.650906	2.549094	-1.200906	2.419094	-3.260906	2.099094	-0.090906	1.979094	-0.540906	-0.640906
GENE443X	hHO048818		1.000000	1.558848	-0.101152	0.778848	1.088848	-0.681152	0.288848	-0.901152	-0.091152	-0.671152	0.158848	1.138848	0.598848	0.828848	0.498848	0.218848	0.648848	0.158848	0.318848	0.268848	1.908848	0.348848	0.728848	0.138848	0.378848	0.558848	1.418848	1.138848	0.938848	0.168848	0.818848	0.668848	1.408848	0.548848	-0.021152	-0.281152	-0.491152	-0.671152	0.488848	0.268848	0.209959	0.191848	0.888848	0.858848	1.198848	0.808848	-0.251152
GENE813X	hHA034215	VSIG4	1.000000	1.718665	-0.581335	0.598665	0.898665	-0.001335	-0.561335	-1.531335	-0.801335	-0.871335	-0.571335	0.358665	0.148665	0.598665	-0.171335	-0.121335	0.298665	-0.373835	-0.591335	-0.511335	0.402665	0.338665	0.358665	-0.401335	0.458665	0.428665	1.428665	0.958665	0.558665	0.478665	0.108665	0.938665	1.548665	0.018665	-0.371335	-0.421335	-0.151335	-0.291335	0.278665	0.398665	0.891999	1.286665	0.198665	0.558665	0.538665	0.418665	-0.051335
GENE333X	hHR023690	HLA-DRB4	1.000000	0.920125	-1.259875	0.810125	0.317902	-0.366875	-1.459875	-2.339875	-1.479875	-2.639875	-0.690987	-0.243209	-0.220875	-0.128625	-0.372733	-0.049875	0.660125	-0.919875	-1.699875	-1.119875	1.550125	-0.139875	0.760125	0.160125	0.770125	-1.669875	2.090125	0.840125	1.460125	0.570125	0.630125	-2.089875	1.660125	-0.313209	-0.547653	-1.739875	0.890125	-1.519875	-0.005431	-1.619875	2.090125	0.563458	-0.202098	-1.539875	0.022625	1.010125	0.670125
GENE449X	hHC004286	MYOC	1.000000	0.915370	-0.924630	0.445370	0.805370	-0.423519	-0.514630	-1.834630	-0.994630	-1.474630	-1.184630	-0.994630	-0.304630	-0.474630	-0.414630	-0.324630	-0.472630	-1.118380	-0.624630	-0.464630	2.015370	-0.774630	0.245370	-1.174630	0.025370	0.035370	0.918370	-0.305630	0.112370	0.365370	-0.311296	0.355370	1.011370	-0.564630	-0.664630	-2.254630	-0.434630	-2.024630	0.055370	0.415370	0.265370	0.410370	-0.869074	-0.854630	-0.104630	0.425370	-0.324630
GENE2807X	hHR014110	TRD@	1.000000	1.291238	-1.318762	0.831238	1.001238	0.010127	0.111238	-1.628762	-0.628762	-1.138762	-0.338762	0.711238	0.681238	-0.228762	-0.078762	-0.577762	0.351238	-0.188762	0.181238	-0.428762	0.301238	-0.158762	0.571238	-0.268762	0.231238	0.311238	1.831238	1.221238	-0.608762	0.011238	0.481238	0.831238	3.041238	0.441238	-0.498762	-0.738762	-0.878762	-1.378762	-0.178762	0.181238	0.339809	0.324571	0.271238	0.911238	0.771238	0.131238	-0.608762
GENE2152X	hHC004688	ELTD1	1.000000	0.389159	-0.548286	0.386159	0.516159	-0.163841	-0.454841	-2.163841	-2.243841	-1.723841	-0.689841	-3.213841	-0.253841	-0.133841	-0.733841	-2.433841	-0.183841	-1.183841	-0.783841	-1.163841	1.086159	-1.013841	-0.084841	-0.624841	0.096159	0.436159	1.536159	0.206159	0.736159	-0.003841	-0.513841	0.406159	1.146159	-0.533841	-0.603841	-0.663841	-0.283841	-0.563841	0.026159	0.366159	0.046159	-0.313841	-3.563841	-0.555841	-0.023841	0.346159	0.076159
GENE412X	hHC015122	ADH1B	1.000000	0.909104	-0.870896	0.569104	1.269104	0.909104	0.179104	-1.200896	-0.590896	-0.400896	-0.320896	-2.727146	0.649104	0.889104	-0.310896	0.069104	0.409104	-0.490896	-2.516610	-0.510896	0.669104	-0.930896	0.279104	-0.440896	0.829104	1.219104	3.019104	1.199104	1.819104	0.889104	0.029104	1.249104	2.699104	0.569104	0.059104	-0.090896	-0.030896	-0.350896	0.519104	0.649104	0.159104	-0.330896	0.219104	-0.020896	-0.050896	1.529104	0.139104
GENE3230X	hHC009359	F13A1	1.000000	0.279977	-1.973023	-0.053023	-0.113023	-0.403023	-0.683023	-1.583023	-1.723023	-1.053023	-1.213023	-0.913023	-0.433023	-0.523023	-0.783023	-0.503023	0.266977	-1.603023	-0.173023	-0.843023	-2.253023	-1.913023	-0.393023	-0.753023	0.246977	-0.523023	1.546977	-0.453023	0.886977	-0.343023	-0.563023	1.596977	1.846977	-0.083023	-0.073023	0.116977	0.326977	1.256977	0.206977	0.546977	-0.433023	-0.193023	0.476977	0.046977	-0.403023	-0.973023	-1.363023
GENE3358X	hHR017844	TMEM233	1.000000	-0.552469	-1.926219	-0.966219	1.263781	-0.316219	-1.136219	-1.401219	-0.940219	-0.981219	-1.296219	-0.832469	-0.589553	1.803781	0.033781	-0.743719	-1.986219	-0.321219	-1.046219	-0.536219	-0.594219	0.993781	-0.446219	-1.086219	-1.776219	-0.316219	0.507114	-1.786219	-1.396219	-2.306219	-2.487685	2.493781	1.483781	2.163781	1.673781	-1.586219	-2.086219	-1.876219	1.773781	-0.428219	-2.426042	1.803781	-0.746219	-1.396219	0.743781	-0.356219	1.553781
GENE433X	hHR016958	EIF5	1.000000	-0.091656	-0.531656	0.108344	-0.461656	0.528344	0.208344	-0.521656	0.008344	-0.261656	-0.051656	-0.251656	-0.191656	-0.351656	-0.731656	-0.711656	-1.021656	-0.011656	-0.861656	-1.261656	0.298344	-1.771656	0.018344	-0.311656	0.408344	1.418344	0.558344	0.278344	0.598344	0.828344	0.458344	0.118344	1.028344	1.188344	0.768344	1.138344	0.158344	-0.051656	0.498344	1.248344	-0.764989	-1.061656	0.008344	-0.881656	-0.471656	0.148344	0.828344
GENE2261X	hHR009464	LOC401500	1.000000	-0.488739	-0.708739	-0.088739	0.151261	0.801261	-0.288739	-0.108739	-0.598739	-0.468739	0.021261	-0.288739	0.021261	0.011261	-0.108739	-0.018739	-1.258739	0.767928	-0.024739	-1.288739	-0.178739	-0.250961	0.061261	-0.368739	-0.148739	1.621261	0.313261	0.981261	0.501261	1.141261	1.721261	-0.928739	0.671261	0.671261	1.681261	1.471261	1.181261	0.691261	1.721261	0.101261	-0.246239	0.607928	0.331261	-0.378739	1.101261	1.641261	1.571261
GENE280X	hHR022573	RPPH1	1.000000	-1.036235	-1.016235	-1.016235	0.043765	-0.956235	-1.216235	-0.896235	-1.396235	-0.646235	-0.336235	-0.766235	-0.876235	-0.436235	-1.196235	-1.206235	-0.626235	-0.686235	0.823765	1.463765	-0.046235	-1.736235	-1.236235	-0.786235	-0.716235	0.913765	0.163765	0.273765	-0.066235	0.413765	0.633765	0.293765	0.403765	-0.936235	0.503765	1.133765	-0.536235	0.243765	0.393765	0.423765	-0.514807	-0.266235	-0.066235	-0.246235	-0.356235	0.613765	0.643765
GENE1518X	hHO047634		1.000000	-1.174300	-0.824300	0.265700	-0.044300	-1.044300	-0.324300	-0.044300	-2.134300	-2.764300	-0.474300	1.135700	1.795700	1.805700	1.785700	-0.494300	-0.284300	-0.142871	-0.234300	0.475700	-0.604300	-1.244300	-3.444300	0.335700	0.185700	1.165700	1.565700	1.025700	0.125700	1.325700	0.875700	-0.124300	2.575700	0.355700	0.825700	0.915700	-0.044300	0.685700	0.845700	-0.534300	0.110700	-0.490300	0.245700	-0.414300	0.415700	1.245700	1.405700
GENE2241X	hHO047972		1.000000	-0.082777	-0.432777	-1.172777	0.697223	-1.692777	-1.022777	-1.282777	-1.682777	-0.782777	0.067223	-0.432777	-0.552777	-0.212777	-0.772777	-0.762777	0.437223	-0.422777	0.067223	0.477223	-0.422777	-0.375277	-1.622777	-0.692777	-0.272777	1.217223	0.907223	0.507223	0.777223	0.537223	1.387223	0.067223	1.077223	0.537223	-0.162777	1.147223	-0.402777	-0.152777	0.427223	-2.032777	-0.340277	-0.277777	-0.252777	-0.582777	-0.340777	1.197223	1.267223
GENE2148X	hHO047636		1.000000	-1.572076	-0.872076	-1.462076	-1.372076	-2.652076	-1.452076	-1.312076	-0.982076	-1.422076	-1.332076	-0.222076	-0.112076	-0.162076	-0.362076	-1.452076	-1.252076	-3.342076	-1.522076	-1.142076	0.377924	-0.532076	-1.872076	-0.182076	-0.582076	3.747924	-0.172076	-0.352076	-0.812076	0.067924	-0.162076	-1.242076	0.767924	-0.562076	0.457924	1.917924	-0.002076	0.667924	1.267924	-1.262076	-1.352076	-1.922076	-0.412076	-0.872076	-0.832076	3.477924	3.587924
GENE2398X	hHR032072	RNU2-1	1.000000	0.114023	0.814023	-0.915977	-2.845977	1.004023	2.404023	-0.565977	-1.445977	0.104023	-1.185977	-1.125977	-1.735977	-1.505977	-0.775977	-0.915977	-1.605977	-0.145977	-1.665977	-2.015977	-1.325977	-1.625977	0.474023	-0.765977	-0.185977	1.144023	-1.375977	-0.365977	-0.115977	-1.275977	-1.075977	-0.825977	-0.665977	0.364023	0.124023	0.074023	-1.715977	0.834023	1.184023	1.984023	-1.645977	0.244023	-1.085977	0.384023	-1.515977	1.014023	1.894023
GENE163X	hHR028753	LOC440160	1.000000	-0.407168	-0.057168	-0.607168	-0.185168	-0.207168	-0.367168	-0.367168	-0.757168	0.602832	0.292832	-1.107168	0.032832	0.292832	0.362832	-1.307168	-0.847168	0.102832	-1.317168	-0.607168	-1.107168	0.262832	0.072832	-1.037168	-1.247168	-0.257168	-0.630168	-1.037168	-1.317168	-0.689168	-2.047168	0.182832	-0.947168	-0.857168	-0.337168	-1.107168	-0.917168	-0.357168	1.062832	-2.277168	0.212832	1.012832	-0.717168	-0.617168	0.852832	-0.827168	-0.757168
GENE1865X	hHC003451	SFRP2	1.000000	0.863843	-0.376157	1.543843	0.613843	0.233843	0.753843	-0.646157	1.473843	-2.316157	-0.346157	1.333843	-0.106157	-0.286157	-0.296157	-0.446157	-0.836157	0.783843	0.033843	0.283843	-0.336157	-0.276157	0.453843	-0.586157	-0.926157	-0.806157	-1.416157	-1.216157	-2.106157	-2.376157	-1.286157	2.003843	-0.696157	0.883843	-0.666157	-0.506157	-0.686157	0.123843	-0.096157	-0.086157	-0.286157	-0.116157	0.743843	-0.986157	0.643843	-1.136157	-1.836157
GENE2246X	hHC007832	FOXD1	1.000000	-1.478009	0.591991	-1.468009	-1.288009	3.381991	-1.078009	-1.198009	-1.678009	-1.148009	-1.368009	-1.828009	-0.698009	-0.548009	-0.478009	0.091991	4.081991	-2.348009	-0.938009	-0.048009	-1.378009	-0.418009	-0.618009	-0.268009	-0.758009	-0.968009	-0.778009	-2.058009	-1.788009	-2.528009	-1.678009	-0.218009	-0.248009	-2.488009	-1.358009	-1.138009	-1.968009	2.611991	-1.208009	-1.628009	0.861991	1.101991	1.491991	-0.908009	-0.278009	-0.128009	0.291991
GENE796X	hHC016647	DACT2	1.000000	-1.245898	-0.645898	-2.585898	-3.025898	-4.335898	-0.785898	-2.235898	-2.565898	-5.175898	-0.695898	-2.135898	-3.455898	-1.603676	-1.035898	-4.445898	-2.195898	-2.003041	-3.975898	-2.985898	-0.894898	-1.172565	-1.805898	-2.855898	-3.155898	-2.805898	-1.813398	1.274102	-0.915898	-1.755898	-2.164232	1.364102	-0.925898	2.284102	0.034102	-1.945898	-1.345898	-0.791454	-0.502898	1.854102	-0.014232	-0.108756	-2.245898	-0.255898	-1.127327	-3.695898	-1.310343
GENE1557X	hHC004014	BMP7	1.000000	-0.247123	0.882877	-1.917123	-2.047123	-1.678234	-0.487123	-0.937123	-0.867123	-1.467123	-0.647123	-1.217123	-1.407123	-2.117123	-0.917123	-1.767123	-1.987123	-4.477123	-2.377123	-1.937123	-1.066012	-2.047123	-0.167123	-0.267123	-1.257123	-1.167123	-2.282123	0.632877	-1.097123	-1.477123	-0.687123	-0.237123	-2.147123	1.322877	-0.237123	-1.587123	-1.327123	-1.437123	-1.807123	0.302877	0.522877	0.682877	-1.167123	-0.447123	-0.437123	-1.027123	-0.727123
GENE209X	hHA034009	C1QTNF3	1.000000	-0.489406	-0.299406	-1.709406	-2.329406	-1.999406	-0.949406	-1.089406	-2.169406	-1.989406	0.020594	-1.789406	-2.229406	-2.209406	-1.119406	-1.869406	-1.189406	-1.829406	-0.499406	-0.089406	-3.159406	-1.509406	-1.089406	-2.209406	-2.079406	-1.689406	-1.649406	-0.409406	-1.579406	-1.789406	-0.749406	0.600594	-0.719406	2.450594	-0.499406	-1.579406	-1.589406	-0.829406	-1.779406	0.200594	0.990594	0.310594	-1.169406	-1.039406	-0.239406	-1.899406	-1.899406
GENE917X	hHA036184	C1QTNF3	1.000000	0.562212	0.242212	-1.427788	-1.657788	-1.087788	0.112212	-0.417788	-0.737788	-1.177788	0.962212	-0.797788	-0.068788	-1.667788	-0.387788	-0.797788	-0.047788	-1.091788	0.632212	-0.483788	-0.211788	-0.217788	-0.220788	-0.927788	-1.227788	-0.315788	-0.967788	-0.870788	-0.147788	-0.227788	-0.682788	1.982212	-0.006788	2.812212	-0.127788	-0.887788	-0.947788	-0.457788	-1.547788	1.282212	0.043462	-0.093788	-0.667788	-0.194788	0.389212	-1.947788	-0.034788
GENE385X	hHA037598	C1QTNF3	1.000000	0.353959	0.273959	-1.306041	-1.746041	-1.276041	-0.046041	-0.386041	-1.146041	-1.506041	0.753959	-1.126041	-1.636041	-1.866041	-0.466041	0.050959	-0.276041	-1.566041	0.393959	0.063959	-2.346041	-1.356041	-0.116041	-1.256041	-1.466041	-0.966041	-1.306041	-0.006041	-0.436041	-0.686041	0.003959	1.593959	0.133959	2.493959	-0.216041	-1.096041	-1.166041	-0.336041	-1.186041	0.843959	-0.504929	-0.136041	-0.356041	-0.186041	0.403959	-1.286041	-1.546041
GENE2233X	hHA034820	C1QTNF3	1.000000	0.384907	0.264907	-1.325093	-1.865093	-1.205093	-0.115093	-0.445093	-1.335093	-1.635093	0.734907	-1.155093	-1.965093	-1.925093	-0.755093	-1.045093	-0.265093	-1.675093	0.474907	-0.045093	-2.745093	-1.945093	-0.535093	-1.495093	-1.635093	-1.065093	-1.225093	-0.055093	-0.605093	-0.795093	-0.925093	1.604907	-0.015093	2.704907	-0.265093	-1.295093	-1.225093	-0.295093	-1.455093	0.934907	0.614907	-0.975093	-0.625093	-0.565093	-0.105093	-1.515093	-2.205093
GENE2710X	hHC003573	FBN1	1.000000	-0.380333	-0.320333	-0.170333	-0.420333	-0.870333	0.209667	0.049667	-1.170333	-0.820333	-0.720333	-0.190333	-0.770333	-0.960333	-0.390333	0.089667	-1.490333	-0.990333	-1.260333	-0.940333	-1.060333	-0.570333	-1.140333	-1.740333	-1.070333	-0.950333	-1.560333	-0.760333	-2.200333	-1.920333	-1.210333	0.759667	-0.510333	1.249667	-0.900333	0.119667	-0.170333	0.339667	0.519667	0.979667	0.549667	-0.050333	-1.240333	-0.970333	-1.300333	-1.450333	-1.620333
GENE106X	hHR003325	NEGR1	1.000000	-1.321738	-1.031738	-0.831738	-0.721738	-1.071738	-0.871738	0.318262	-0.781738	0.268262	0.408262	-2.621738	-0.611738	-0.731738	1.038262	0.488262	-1.391738	-1.725488	-0.751738	-0.501738	-0.761738	-0.691738	-1.191738	-2.341738	-1.711738	-1.541738	-1.456182	-1.496738	-1.341738	-1.291738	-1.215738	1.098262	0.008262	0.398262	-0.481738	-1.091738	-0.761738	-1.861738	-1.361738	-0.111738	1.248262	0.183818	-1.001738	-1.561738	-0.448881	0.168262	-0.551738
GENE645X	hHA034155	DCN	1.000000	-0.931677	-0.201677	-0.631677	0.098323	-0.571677	-0.501677	0.438323	-0.141677	1.058323	1.278323	-2.651677	-0.501677	-0.101677	0.818323	0.318323	-1.451677	-0.381677	-1.961677	-0.441677	0.738323	-0.231677	-0.741677	-1.741677	-1.191677	-1.231677	-0.023899	-1.531677	-0.991677	-1.131677	-0.109677	1.448323	0.348323	0.218323	-0.501677	-1.311677	0.118323	-1.201677	0.248323	-0.791677	2.488323	0.460323	-1.741677	-1.351677	0.648323	-0.191677	-0.332677
GENE703X	hHC006579	ITM2A	1.000000	-0.750560	-0.030560	-0.690560	0.069440	-1.460560	-0.360560	-0.520560	-0.740560	0.249440	0.369440	-1.500560	-1.080560	-1.110560	-0.610560	-1.270560	-1.830560	-2.310560	-1.800560	-1.040560	-0.380560	0.199440	-1.000560	-1.190560	-0.850560	-1.130560	-0.870560	-1.740560	-1.360560	-1.570560	-1.070560	-0.380560	-0.310560	-1.210560	-1.580560	-1.400560	-0.680560	-0.940560	-1.250560	0.229440	0.979440	0.849440	-2.420560	-2.000560	-0.930560	-0.940560	-0.160560
GENE1183X	hHC003952	OMD	1.000000	-1.025833	-0.345833	0.074167	0.334167	-1.645833	-0.855833	0.134167	-1.125833	0.484167	0.614167	-1.825833	-0.195833	-0.535833	0.424167	-0.945833	-1.885833	-1.087500	-2.275833	-0.984583	0.634167	0.484167	-2.115833	-3.105833	-2.465833	-2.445833	-0.514583	-0.913611	-1.625833	-2.245833	-0.515833	-0.685833	-0.775833	-0.525833	-0.955833	-1.615833	-0.515833	-1.135833	-0.085833	-0.435833	2.274167	1.036167	-1.625833	-1.605833	-0.290833	0.294167	-0.425833
GENE975X	hHC004216	GAS1	1.000000	-0.984815	-0.964815	-0.454815	-0.184815	-0.704815	-0.504815	-0.564815	-1.334815	-0.174815	0.215185	-0.674815	-1.174815	-0.944815	0.025185	-1.054815	0.615185	-0.134815	-1.214815	-0.144815	-0.374815	-0.864815	-1.814815	-0.534815	-1.754815	-0.314815	-1.154815	-1.534815	-1.154815	-1.764815	0.265185	-1.464815	-1.084815	1.265185	-0.244815	-1.574815	-0.834815	-0.774815	-0.754815	-0.254815	0.445185	0.385185	-1.354815	-2.444815	0.275185	-0.844815	-0.524815
GENE1169X	hHC003664	OGN	1.000000	-0.852361	-0.632361	-0.162361	-0.052361	-1.812361	-0.872361	-0.222361	-2.282361	0.127639	0.987639	-1.852361	-0.782361	-1.632361	-0.132361	-1.212361	-2.782361	-1.292361	-1.972361	-1.492361	-1.322361	-1.552361	-1.672361	-2.362361	-2.042361	-1.862361	-1.952361	-2.752361	-0.642361	-1.842361	-1.572361	0.747639	-0.122361	0.617639	0.157639	-0.842361	-0.222361	-1.622361	-1.012361	0.137639	-0.272361	0.197639	-1.502361	-1.602361	0.477639	-2.392361	-2.112361
GENE1475X	hHA033905	OGN	1.000000	-1.121684	-0.593684	-0.381684	0.248316	-1.491684	-1.291684	-0.291684	-1.991684	-0.011684	0.638316	-2.001684	-0.651684	-1.381684	-0.051684	-0.811684	-1.663684	-1.081684	-1.191684	-0.861684	-1.681684	-1.891684	-1.521684	-2.551684	-1.921684	-1.711684	-1.861684	-1.336129	0.068316	-1.271684	-1.541684	0.748316	0.238316	-0.151684	0.228316	-1.121684	-0.381684	-1.911684	-0.771684	0.028316	-0.881684	-0.501684	-1.881684	-1.611684	0.698316	-2.021684	-2.021684
GENE1443X	hHC001733	SEMA3D	1.000000	-0.333977	-0.453977	-0.473977	-0.833977	-1.523977	-0.123977	-1.073977	-2.033977	0.566023	0.826023	-1.484977	-1.473977	-1.563977	-1.366834	-0.723977	-2.813977	-2.593977	-2.073977	-2.363977	-0.883977	-1.283977	-0.683977	-2.043977	-1.203977	-1.553977	-4.463977	-2.303977	-0.703977	-1.973977	-2.281120	-0.573977	-1.673977	0.306023	-0.513977	-1.773977	-1.553977	-1.260644	-1.073977	-0.833977	0.266023	0.386023	-1.923977	-0.853977	0.286023	-1.083977	-1.313977
GENE1317X	hHE040949		1.000000	-1.324985	1.025015	-0.904985	-0.374985	-1.304985	-0.344985	0.015015	-2.084985	1.505015	0.885015	-1.974985	-0.524985	-0.534985	-0.854985	-0.414985	-3.914985	-1.403735	-2.594985	-1.964985	-0.614985	-1.244985	-1.424985	-1.756985	-0.744985	-1.424985	-5.854985	-2.484985	-1.054985	-2.154985	-1.764985	-0.664985	-2.354985	-2.464985	-0.134985	-0.864985	0.615015	-1.344985	-0.514985	-1.194985	0.291682	2.405015	-2.564985	-2.724985	-0.809271	0.865015	-0.084985
GENE2994X	hHC008950	CCBE1	1.000000	-1.051205	0.648795	-0.701205	-0.351205	-1.051205	-0.321205	-0.191205	-0.526205	1.098795	0.628795	-1.341205	-0.651205	-0.761205	-1.131205	-0.341205	-3.241205	-0.193427	-2.301205	-2.301205	-1.141205	-0.191205	-0.591205	-1.065649	-0.571205	-1.231205	-2.861205	-2.031205	-0.711205	-1.371205	-0.436760	-0.221205	-0.901205	-2.241205	-0.141205	-0.861205	0.018795	-0.433427	-0.621205	-0.871205	-0.182633	1.258795	-0.671205	-1.351205	-0.211205	0.608795	-0.151205
GENE207X	hHC016645	DCN	1.000000	-0.429661	0.200339	-0.279661	0.180339	-0.819661	0.260339	-0.569661	-1.139661	-0.436661	0.160339	-1.619661	-1.039661	-1.279661	-1.089661	0.080339	-1.799661	-2.989661	-0.889661	-1.829661	-0.359661	-1.489661	-2.089661	-2.629661	-2.099661	-2.399661	-1.739661	-2.619661	-2.379661	-1.839661	-2.979661	1.700339	0.780339	-0.089661	-0.499661	-1.019661	-0.719661	-1.109661	0.150339	0.070339	0.570339	-0.639661	-1.839661	-1.509661	-2.549661	0.380339	-1.309661
GENE1905X	hHC017071	MGP	1.000000	-0.889627	0.050373	-0.609627	-0.559627	-0.809627	0.460373	-0.179627	-1.769627	0.290373	-0.849627	-0.659627	-2.089627	-2.369627	-0.949627	-1.359627	-2.449627	-3.729627	-2.389627	-2.529627	-0.239627	-1.209627	-1.759627	-1.709627	-0.569627	-0.959627	-2.109627	-1.099627	-1.929627	-2.359627	-1.759627	0.200373	-0.299627	-0.579627	-0.659627	-0.639627	0.000373	-0.299627	-0.579627	-0.039627	0.920373	0.450373	-2.359627	-2.309627	-1.689627	-0.309627	-1.409627
GENE630X	hHC020919	UST	1.000000	-0.859943	-0.359943	-0.709943	-0.849943	-2.249943	-0.099943	-0.678943	-1.499943	0.660057	0.680057	-1.117943	-1.119943	-1.789943	-1.269943	-0.519943	-2.549943	-3.379943	-2.149943	-2.279943	-0.059943	-1.279943	-1.799943	-2.029943	-2.109943	-2.429943	-1.789943	-2.389943	-1.999943	-2.029943	-2.259943	0.100057	-0.489943	-0.059943	-0.959943	-1.979943	-1.679943	-1.729943	-1.129943	0.250057	-0.039943	-0.409943	-1.469943	-2.009943	-0.739943	-0.779943	-0.669943
GENE2298X	hHC004100	UST	1.000000	-1.012958	0.067042	-0.252958	-0.572958	-1.912958	0.197042	0.287042	-0.612958	0.957042	1.477042	-1.342958	-0.702958	-1.162958	-0.362958	0.037042	-2.262958	-2.732958	-0.824958	-1.612958	-0.802958	-0.712958	-1.202958	-1.612958	-1.692958	-2.032958	-2.662958	-2.142958	-1.602958	-1.672958	-1.592958	0.417042	-0.322958	0.007042	-0.422958	-1.262958	-0.902958	-1.352958	-0.622958	0.477042	0.157042	-0.072958	-1.122958	-1.682958	-0.112958	-0.152958	-0.262958
GENE884X	hHA036867	FBLN1	1.000000	-1.460225	0.439775	0.099775	-0.090225	-1.060225	-0.150225	0.489775	0.372775	1.109775	0.599775	-1.040225	-0.350225	-0.980225	0.699775	0.049775	-1.600225	-1.900225	-0.350225	-0.370225	0.399775	0.279775	-0.220225	-1.180225	-1.180225	-0.970225	-1.540225	-1.060225	-0.110225	-1.270225	-0.361336	0.929775	0.059775	0.179775	-0.110225	-0.490225	-1.420225	-1.980225	-0.820225	1.039775	-0.037368	-0.010225	-1.500225	-1.000225	-0.280225	0.429775	0.239775
GENE1760X	hHC026118	FBLN1	1.000000	-0.680264	-0.170264	-0.660264	-0.520264	-1.550264	-0.100264	-0.410264	-0.970264	0.649736	-0.050264	-1.080264	-0.990264	-1.110264	-0.710264	-0.620264	-2.270264	-3.150264	-1.390264	-1.770264	-1.570264	-1.160264	-0.870264	-1.640264	-1.810264	-1.840264	-1.730264	-1.760264	-1.050264	-1.780264	-2.090264	0.269736	-0.620264	0.319736	-0.740264	-1.040264	-1.260264	-1.790264	-1.190264	0.429736	-0.300264	-0.470264	-0.530264	-1.470264	-1.980264	0.489736	-0.140264
GENE2124X	hHC019879	F10	1.000000	-0.258297	0.691703	-0.918297	-1.038297	-0.908297	-0.308297	0.001703	-1.088297	0.591703	0.901703	-0.578297	-1.398297	-1.668297	-0.198297	-0.148297	-1.798297	-0.205797	-1.128297	-1.108297	-0.828297	-0.268297	-0.998297	-1.178297	-0.868297	-1.008297	-1.948297	-0.808297	-1.388297	-1.288297	-0.598297	1.371703	0.271703	-1.058297	-1.078297	-0.098297	-0.028297	-1.228297	-1.468297	-0.138297	0.013132	0.153370	-1.638297	-0.138297	-1.128297	0.521703	-0.548297
GENE2806X	hHC004030	VASH2	1.000000	-0.552682	0.387318	-0.672682	-1.692682	-3.112682	-0.212682	-0.092682	-1.612682	0.467318	0.987318	-1.482682	-1.342682	-1.832682	-0.602682	-0.942682	-1.502682	-2.352682	-1.812682	-1.532682	-0.782682	-1.032682	-0.312682	-0.932682	-1.092682	-0.612682	-2.372682	-0.302682	-0.582682	-0.792682	-0.952682	1.427318	-0.312682	0.547318	-0.472682	-1.532682	-1.002682	-1.412682	-1.332682	-0.102682	-0.802682	0.697318	0.187318	0.137318	0.747318	-0.132682	-0.542682
GENE350X	hHR016874	FNDC1	1.000000	1.027895	-0.242105	-0.242105	-0.412105	-0.826549	-0.222105	-1.142105	-1.352105	-0.472105	-0.012105	-1.162105	-0.291105	-1.072105	0.257895	-1.172105	-0.282105	-0.876549	-1.172105	-0.912105	0.682181	-0.302105	-2.172105	-1.383105	-2.362105	-0.900105	-0.107819	-0.812105	-0.697105	-1.094327	-0.220676	0.207895	0.485673	0.397895	-2.402105	-1.187105	-2.082105	-2.692105	-0.452105	0.557895	1.174562	0.539324	-0.682105	-0.522105	0.847895	-0.270105	-1.422105
GENE3099X	hHC031283	CCRL1	1.000000	-0.012277	0.087723	-0.972277	-0.182277	-0.868944	0.677723	-1.132277	-0.902277	0.887723	0.177723	0.717723	-0.762277	-0.302277	0.877723	0.717723	-2.012277	0.147723	-1.252277	-0.752277	0.429151	-0.457277	-1.472277	-2.782277	-0.902277	-1.192277	-0.063706	-1.212277	-2.282277	-1.862277	-0.508944	0.137723	-0.212277	-0.782277	-1.112277	-1.792277	-0.742277	-2.452277	0.297723	-1.272277	3.367723	0.083723	-0.562277	-0.212277	0.267723	-0.692277	-1.212277
GENE1794X	hHR003474	MFAP5	1.000000	-0.398781	-0.808781	0.501219	-0.128781	-0.878781	-0.438781	-0.578781	-0.148781	-1.268781	-0.478781	-0.168781	-0.578781	-0.048781	-0.088781	0.551219	-0.888781	-2.118781	-1.138781	-1.088781	-0.258781	0.011219	-1.608781	-3.438781	-2.118781	-0.938781	-0.918781	-0.488781	-2.368781	-1.398781	-0.698781	0.641219	0.241219	0.451219	-0.588781	0.711219	0.871219	-1.148781	1.391219	1.091219	0.651219	0.471219	-0.168781	-0.188781	-0.588781	-0.038781	-0.748781
GENE3146X	hHC003515	CHL1	1.000000	-0.759134	-0.119134	-0.139134	-0.359134	-0.099134	0.420866	0.090866	-0.309134	1.200866	0.360866	-1.099134	-0.339134	-1.049134	-0.239134	-2.489134	1.580866	0.130866	0.150866	0.510866	0.110866	0.230866	-1.329134	-1.669134	-1.929134	-1.439134	-0.449134	0.360866	-1.069134	-0.699134	0.100866	-0.299134	0.280866	0.660866	-0.269134	-1.369134	-1.639134	-0.549134	-1.349134	-0.009134	1.690866	1.030866	-1.549134	-1.319134	-0.784134	-0.379134	-0.539134
GENE176X	hHO047737		1.000000	0.313393	-0.066607	-0.406607	0.953393	0.713393	0.273393	-1.376607	-0.216607	-0.956607	-1.346607	-2.106607	-1.026607	-1.036607	-1.246607	-0.736607	-0.176607	-2.576607	-0.846607	-1.736607	1.213393	-0.006607	-0.706607	-1.166607	1.163393	-1.256607	0.383393	-1.326607	-1.426607	-1.896607	-2.376607	0.093393	-0.156607	-1.026607	-0.926607	-0.556607	-0.406607	-0.446607	-0.656607	0.033393	-0.016607	-0.056607	-0.986607	0.473393	-1.626607	-0.866607	-0.686607
GENE944X	hHC002188	ENTPD3	1.000000	-0.305809	-0.305809	-1.245809	-0.645809	-0.555809	-0.315809	-1.495809	-0.875809	-0.875809	-0.225809	-0.725809	-0.415809	-0.300809	-3.550770	-1.385809	-0.955809	0.054191	-1.285809	0.114191	1.724191	-0.055809	-0.055809	-0.515809	-0.145809	-0.105809	0.054191	-0.365809	0.264191	-0.505809	0.624191	-1.655809	0.054191	-1.185809	-0.695809	-1.305809	-0.965809	-0.525809	-0.285809	-0.225809	-1.625809	0.984191	-0.575809	-0.325809	0.524191	-0.445809	0.664191
GENE731X	hHC014175	SCGN	1.000000	0.353480	0.683480	-0.286520	0.253480	-0.022770	-0.146520	0.453480	-2.216520	-0.286520	-1.246520	-0.791520	-0.306520	-0.056520	-0.266520	-3.926520	-1.246520	-0.672235	-2.826520	-1.263663	2.843480	-0.308520	-0.116520	0.093480	-1.186520	-1.836520	0.093480	-0.366520	-0.056520	-0.036520	-0.766520	-0.979520	0.123480	-0.736520	0.893480	-1.316520	-2.016520	0.043480	0.883480	2.163480	-0.626520	1.973480	-0.930520	-1.158743	-0.991520	-0.676520	0.843480
GENE791X	hHC007995	SUCNR1	1.000000	1.152070	0.462070	0.672070	0.592070	0.522070	-0.777930	-0.597930	-0.887930	-0.307930	-0.737930	-0.437930	-1.067930	-1.507930	-1.027930	-1.857930	-1.197930	-0.946263	-2.967930	-1.440787	0.472070	-0.767930	-1.007930	-1.297930	-1.097930	-1.557930	-1.597930	0.032070	0.692070	-0.057930	-0.006263	-0.057930	0.182070	-0.977930	-0.127930	-2.337930	-0.067930	-0.287930	-0.537930	1.172070	-0.641263	0.582070	-1.767930	-1.347930	-0.007930	-1.137930	-1.427930
GENE1205X	hHR007120	LOC284214	1.000000	-0.653882	-0.413882	-1.113882	-0.993882	-3.573882	-0.473882	-1.643882	-0.703882	0.546118	-0.523882	-1.053882	-0.953882	0.286118	-1.493882	-0.780882	-2.803882	-0.881659	-3.313882	-0.715882	-1.053882	0.126118	-0.173882	-0.283882	-0.923882	0.266118	0.366118	-1.073882	0.476118	-0.533882	-0.350548	-0.943882	0.226118	-1.383882	-0.243882	-0.403882	1.116118	-0.473882	-0.633882	0.626118	-0.513882	-0.011659	-1.273882	-1.123882	0.302785	-0.423882	0.956118
GENE1949X	hHC009367	SHANK2	1.000000	-0.074120	0.295880	0.595880	-0.034120	-1.024120	-0.444120	-0.694120	-2.194120	-0.354120	0.815880	-0.654120	-0.674120	-0.304120	-0.914120	-2.324120	-2.104120	-2.274120	-2.664120	-2.104120	0.165880	-0.684120	0.815880	-0.294120	-0.284120	0.985880	-0.454120	-0.194120	-0.244120	-0.804120	-0.034120	-0.054120	0.255880	-1.074120	0.025880	-0.984120	-0.174120	-0.164120	0.215880	0.505880	0.035880	1.035880	0.395880	0.255880	2.495880	0.615880	0.645880
GENE1236X	hHE040889		1.000000	-1.903064	1.266936	0.206936	-1.603064	-0.407064	-0.453064	-0.343064	-0.353064	0.726936	-1.193064	-0.113064	-0.213064	-0.203064	-0.753064	-1.723064	-1.313064	-2.123064	-3.003064	-0.409064	1.426936	0.096936	-0.103064	-0.093064	0.506936	-0.633064	-0.399064	0.026936	0.636936	-0.083064	-0.903064	-3.033064	-0.493064	-1.843064	1.336936	-0.173064	2.256936	-0.103064	0.206936	1.096936	0.113936	0.512936	-1.643064	-0.863064	0.516936	-1.203064	0.256936
GENE2134X	hHC005683	MCOLN3	1.000000	-1.098787	0.401213	-1.148787	-0.248787	-2.778787	-1.458787	-2.328787	-0.878787	-0.338787	-0.178787	-1.758787	-0.148787	0.381213	-1.078787	-3.448787	-1.578787	-0.898787	-2.050787	-4.558787	-1.018787	-0.468787	-1.798787	-1.338787	-0.328787	-1.018787	-0.158787	-0.188787	-0.858787	-0.028787	-0.118787	-1.738787	0.841213	-0.998787	0.441213	-2.108787	-0.128787	-0.048787	0.071213	0.661213	-4.348787	0.581213	-2.708787	-3.158787	-1.288787	-2.828787	-1.178787
GENE873X	hHA033807	NEDD9	1.000000	0.615012	0.185012	0.025012	-0.654988	1.085012	-0.394988	1.055012	-0.434988	0.875012	-1.064988	-0.244988	-2.464988	-2.314988	-2.034988	-0.904988	0.515012	-1.354988	-1.064988	-1.234988	0.635012	0.855012	-0.654988	0.385012	-0.234988	0.175012	-0.524988	-1.754988	-0.614988	-1.534988	-1.094988	0.435012	-0.734988	-1.174988	-0.234988	-1.274988	-0.114988	-0.474988	0.325012	-0.544988	-0.354988	0.475012	-0.884988	-0.244988	-3.324988	-0.084988	0.435012
GENE1328X	hHC020981	GPR3	1.000000	-0.332358	-0.542358	-0.782358	-1.282358	-0.002358	-0.392358	-0.402358	-0.642358	0.117642	-1.042358	-0.992358	-1.312358	-1.542358	-1.892358	-1.082358	-0.472358	-1.972358	-1.622358	-1.212358	1.047642	0.197642	-0.472358	0.737642	-0.402358	1.037642	-0.622358	-0.902358	-0.652358	-1.212358	-1.322358	-1.262358	-1.742358	-1.172358	-0.522358	-0.222358	-0.462358	-0.342358	-0.012358	-0.422358	-0.175691	0.002642	-0.672358	-0.412358	-0.502358	-0.552358	-0.632358
GENE1875X	hHC017947	ITPKC	1.000000	-0.239153	-1.029153	-0.649153	-1.349153	-0.519153	0.490847	-0.099153	-0.649153	0.150847	-1.479153	-1.469153	-1.169153	-0.969153	-0.589153	-0.739153	-0.389153	0.020847	-1.039153	-0.909153	-0.099153	0.830847	-1.069153	0.970847	-0.899153	0.880847	-0.019153	-1.889153	-1.049153	-1.559153	-0.529153	-1.659153	-1.049153	-0.029153	-0.559153	0.000847	-0.189153	-0.709153	0.410847	-0.109153	0.410847	-0.579153	-1.329153	-1.859153	-2.329153	-1.059153	-0.259153
GENE2590X	hHC008325	NPTX2	1.000000	-0.488476	-0.968476	-1.588476	-2.928476	0.181524	0.871524	0.291524	0.691524	0.671524	-1.258476	-1.298476	-0.418476	-1.048476	-1.218476	-0.048476	-0.798476	-4.408476	-2.428476	-1.938476	2.071524	1.521524	-0.298476	0.941524	-0.438476	2.291524	0.561524	-1.828476	-0.228476	-0.198476	-0.048476	0.601524	0.401524	-2.308476	0.881524	1.841524	1.841524	-0.318476	0.721524	0.551524	-1.818476	-3.448476	-0.558476	-1.178476	-0.718476	1.251524	2.961524
GENE723X	hHC011199	AMPH	1.000000	-0.519064	-0.219064	-1.259064	-1.519064	-0.944778	-1.969064	-0.889064	-1.249064	1.230936	0.210936	-0.859064	-1.639064	-0.866564	-0.761921	-2.239064	-1.281064	-1.076207	-2.299064	-1.196207	-0.382397	-0.309064	-1.426564	-2.259064	-2.009064	-1.089064	-0.529064	-1.080175	-1.979064	-1.239064	0.240936	-0.779064	0.760936	-1.199064	-1.629064	-1.099064	-0.779064	-1.779064	-0.769064	-0.079064	-0.271564	0.049270	-0.902814	-0.819064	-1.259064	0.740936	0.510936
GENE758X	hHR003015	CNR1	1.000000	-1.748644	-1.578644	-0.978644	-1.628644	-1.238644	-1.168644	0.271356	-1.708644	-0.268644	-1.408644	-2.688644	-2.488644	-2.538644	-1.061144	-2.658644	-1.398644	-1.905787	-3.868644	-1.812394	-0.018644	0.291356	-0.878644	-2.068644	-2.158644	-1.168644	0.071356	-1.998644	-1.018644	-1.858644	-1.438644	-2.158644	-0.445311	-1.718644	-0.128644	-1.908644	-0.588644	-0.708644	-0.528644	0.271356	-0.100644	0.835642	-2.648644	-1.799644	-1.558644	0.291356	-0.048644
GENE2531X	hHC018969	EDN1	1.000000	0.515904	-0.064096	-1.034096	-1.134096	-2.414096	-2.144096	0.185904	-1.384096	0.175904	-0.994096	-2.074096	-2.124096	-1.434096	-0.404096	-1.124096	-3.314096	-2.224096	-2.094096	-2.264096	-0.444096	-0.844096	-0.984096	-2.054096	-1.384096	-0.364096	1.255904	-1.794096	-0.904096	-1.002096	-1.974096	-0.964096	-1.674096	-2.704096	-1.914096	-1.174096	-1.494096	-1.154096	-0.124096	0.315904	-0.034096	0.315904	-1.464096	-1.714096	-1.314096	0.555904	-0.514096
GENE305X	hHC011606	ID3	1.000000	-1.478426	0.141574	0.291574	0.841574	-1.028426	-0.178426	-1.138426	0.181574	0.161574	-0.348426	-1.488426	-0.688426	-0.388426	-1.388426	-1.278426	-2.288426	-2.878426	-2.358426	-1.788426	0.891574	-0.478426	-0.458426	0.231574	-0.088426	-0.918426	0.081574	-1.398426	-1.808426	-0.968426	-1.088426	-0.508426	-0.528426	-1.358426	-0.718426	-0.688426	-0.188426	-1.068426	-0.778426	-0.158426	0.161574	0.971574	-1.388426	-1.218426	-0.038426	-0.408426	0.491574
GENE496X	hHC012314	ID1	1.000000	-0.512778	0.747222	0.737222	1.137222	-0.912778	-0.172778	-1.262778	0.707222	0.067222	0.067222	-0.532778	-0.202778	0.107222	-1.362778	-0.752778	-1.592778	-1.722778	-1.832778	-1.562778	1.287222	-1.002778	0.497222	1.347222	0.927222	-0.642778	0.447222	-0.882778	-0.772778	-0.312778	-0.592778	0.007222	0.447222	-1.112778	-0.022778	-0.772778	0.637222	-1.282778	-0.172778	0.017222	-1.762778	0.257222	-1.132778	-1.502778	-0.142778	-0.732778	-0.062778
GENE613X	hHC013419	PLAT	1.000000	-1.004815	-0.154815	-1.084815	-0.454815	0.655185	-0.574815	-1.534815	-1.004815	-1.524815	-1.104815	-1.244815	-1.534815	-1.264815	-1.474815	-0.614815	-1.934815	-2.604815	-2.354815	-1.804815	-0.454815	0.055185	0.595185	0.245185	-0.444815	0.315185	0.245185	-1.694815	-0.744815	-0.654815	-1.254815	0.915185	0.025185	0.335185	0.045185	-0.414815	-0.184815	-0.424815	-0.564815	-0.514815	-0.924815	-0.354815	-1.344815	-1.124815	-0.774815	-0.454815	-0.404815
GENE1279X	hHC002861	FOXF1	1.000000	-1.989702	0.360298	-1.029702	-1.969702	-1.929702	-0.329702	-1.919702	-0.469702	-2.839702	-1.659702	-1.829702	-2.289702	-2.279702	-2.669702	-0.839702	-3.239702	-5.759702	-2.199702	-1.969702	0.070298	-2.129702	0.670298	0.680298	0.180298	0.470298	0.140298	-1.259702	-1.589702	-1.199702	-1.239702	1.280298	-0.359702	-0.229702	0.890298	0.170298	-0.169702	-2.329702	-1.979702	-1.299702	-0.259702	0.700298	-1.249702	0.310298	-0.259702	-0.429702	-0.189702
GENE1664X	hHC011562	PCDH17	1.000000	-0.739756	-1.619756	0.330244	0.770244	1.050244	-0.259756	-0.399756	-0.319756	0.080244	-1.019756	-1.669756	-1.689756	-1.499756	-1.939756	-2.169756	-2.869756	-0.838090	-2.509756	-2.149756	1.330244	1.000244	0.700244	-0.659756	0.380244	0.350244	0.880244	-0.339756	-1.249756	-0.189756	-0.379756	-0.049756	-0.109756	-1.949756	-0.909756	-1.299756	-0.229756	-0.859756	-0.299756	-0.366756	-0.109756	-0.219756	-0.849756	-0.249756	0.330244	0.250244	0.700244
GENE1892X	hHR009595	MYCT1	1.000000	-1.235995	-0.725995	-0.415995	0.414005	0.354005	-0.845995	-0.395995	-0.475995	0.014005	-0.695995	-1.785995	-1.155995	-1.035995	-1.445995	-1.895995	-1.095995	-1.575995	-2.165995	-1.745995	1.284005	0.954005	-0.115995	-0.725995	0.074005	-0.135995	-0.245995	-0.785995	-0.735995	-0.685995	0.044005	0.564005	-0.045995	-1.435995	-0.635995	-0.105995	0.104005	-0.765995	-0.555995	-0.155995	1.574005	1.058005	-1.143773	-2.235995	-0.145995	0.394005	1.484005
GENE2414X	hHC004916	KCNJ2	1.000000	-1.221152	-0.091152	0.798848	0.068848	0.338848	0.018848	-0.641152	-0.611152	0.258848	-1.971152	-1.861152	-3.911152	-1.651152	-1.038930	-0.851152	-2.531152	-1.393652	-2.771152	-1.153652	-0.811152	-0.301152	-0.251152	-0.801152	0.288848	-0.471152	-1.151152	-1.831152	-1.761152	-1.181152	-0.928295	0.948848	-0.611152	-1.131152	-0.851152	-0.331152	0.108848	-0.451152	-0.661152	-0.771152	-0.249486	1.608848	-1.201152	-1.461152	-0.872581	0.208848	0.188848
GENE1070X	hHC004636	ABCB1	1.000000	-1.973086	-0.783086	-1.243086	-0.473086	-2.903086	-1.823086	-1.283086	-1.433086	-1.413086	-1.013086	-0.443086	-1.883086	-2.043086	-0.008641	-0.843086	-1.534086	-0.765308	-2.153086	-1.613086	-0.524197	0.766914	-0.273086	-0.543086	-0.253086	-0.033086	-0.073086	-0.988641	-1.117086	-1.463086	0.023164	0.246914	-0.610864	-0.463086	0.246914	0.346914	0.571359	-0.603086	-0.663086	-1.433086	4.206914	0.805664	-1.043086	-1.423086	-0.193086	0.686914	0.966914
GENE2692X	hHC006165	IL18R1	1.000000	-1.651351	-1.131351	-0.391351	-0.551351	-0.511351	-0.751351	-0.761351	-0.611351	0.208649	-0.521351	-2.571351	-1.231351	-0.822351	-1.023574	-1.771351	-1.491351	-1.439129	-2.311351	-1.129129	0.028649	0.798649	-0.331351	-0.191351	-0.181351	0.848649	0.288649	-1.047351	-0.661351	-1.131351	0.768649	-0.011351	-0.591351	0.018649	0.598649	0.088649	0.148649	-1.171351	-1.011351	-1.341351	0.001506	0.642649	-0.911351	-2.711351	-0.908494	-3.061351	0.418649
GENE2813X	hHC009970	ROPN1L	1.000000	-1.947919	-0.897919	-1.767919	-0.160919	-0.816919	-1.357919	-1.667919	-0.597919	-1.027919	-1.757919	-1.797919	-0.771919	-0.843919	-0.645697	-0.987919	-4.377919	-1.726808	-2.507919	-2.007919	-0.024586	-0.096919	-0.967919	-1.077919	-0.887919	0.462081	-0.412919	-0.870142	-0.767919	-1.627919	-0.572919	-0.897919	-0.145697	-0.763919	-0.277919	0.662081	0.312081	-1.357919	-0.797919	-1.247919	0.585831	0.493509	-1.117919	-1.107919	-0.387919	0.402081	0.585831
GENE1108X	hHC009628	CBLN1	1.000000	0.560870	0.300870	0.040870	0.150870	0.070870	0.200870	-0.369130	-0.059130	1.380870	0.290870	-0.289130	-0.189130	-0.159130	0.280870	-1.489130	0.550870	-0.949130	-0.649130	-0.619130	0.870870	0.120870	-0.289130	-1.159130	-0.349130	-0.939130	-0.189130	-1.139130	-1.509130	-1.069130	-2.529130	-2.049130	0.870870	-2.349130	-1.489130	-1.559130	-1.459130	-0.319130	0.500870	3.010870	-0.420797	0.203370	-1.649130	-1.249130	-1.169130	0.200870	0.020870
GENE303X	hHC004406	TMEM163	1.000000	0.501706	0.281706	0.011706	0.311706	-0.878294	0.191706	0.231706	-0.548294	0.421706	-0.278294	-1.748294	0.171706	0.211706	-0.298294	-1.958294	-0.618294	-0.858294	-2.128294	-1.318294	0.791706	-0.498294	-1.708294	-0.958294	0.571706	-0.278294	0.371706	-1.638294	-1.098294	-1.248294	-0.978294	-1.088294	-0.118294	-2.078294	-0.278294	0.251706	-0.138294	0.081706	0.781706	1.131706	-0.471627	0.411706	-3.318294	-1.538294	-1.530516	-0.208294	1.321706
GENE2011X	hHC008971	DNASE1L3	1.000000	1.301865	-0.518135	0.771865	1.681865	0.601865	-0.788135	-0.448135	0.151865	0.361865	0.291865	-1.468135	0.761865	1.231865	0.391865	-2.338135	-0.798135	-1.398135	-2.918135	-2.518135	1.941865	-0.238135	-1.528135	-1.268135	-0.568135	-1.028135	0.681865	-1.048135	-0.138135	-1.528135	-1.748135	-0.578135	0.401865	-3.168135	-0.458135	-0.778135	-0.398135	-0.148135	-0.248135	-0.508135	-0.298135	0.611865	-3.498135	-3.348135	-0.768135	-0.068135	-0.238135
GENE2019X	hHC010507	HSD17B13	1.000000	0.419208	0.609208	0.699208	1.899208	1.479208	0.959208	0.219208	0.669208	0.949208	1.019208	-0.130792	1.029208	1.289208	0.519208	-1.530792	-0.080792	-0.190792	-1.400792	-1.720792	1.219208	0.859208	0.609208	-0.590792	0.839208	-1.000792	1.589208	-0.530792	-0.520792	-0.260792	0.379208	-1.830792	1.239208	-1.520792	-1.720792	-0.170792	1.109208	0.139208	1.489208	-0.340792	-0.030792	1.019208	-1.840792	-2.390792	-0.210792	-0.270792	0.699208
GENE339X	hHC015158	ADAMTS18	1.000000	-0.235390	-0.105390	0.384610	-0.485390	0.344610	-0.325390	-0.975390	-0.735390	-0.855390	-1.175390	-1.195390	-1.825390	-1.835390	-2.105390	-3.015390	-0.155390	-1.715390	-2.965390	-2.345390	1.834610	-0.268247	-1.245390	-0.925390	-0.035390	0.024610	-1.105390	-0.795390	-1.805390	-1.195390	-1.575390	-0.515390	-0.675390	-1.705390	0.594610	-0.435390	0.674610	-0.175390	-0.715390	-0.205390	-0.245390	1.824610	-0.865390	-0.905390	0.204610	-0.035390	0.474610
GENE706X	hHC003711	ADAMTSL3	1.000000	-0.926865	-1.266865	-0.546865	-0.226865	-0.676865	-0.311310	-1.216865	-1.316865	-0.376865	-1.266865	-2.086865	-1.036865	-1.736865	-1.166865	-3.776865	-0.226865	-1.686865	-2.966865	-2.356865	2.093135	0.083135	-0.956865	-1.216865	-0.106865	-1.016865	-0.676865	-0.656865	-1.066865	-0.946865	-0.656865	0.923135	0.773135	0.313135	0.013135	-0.956865	-0.206865	-0.446865	-0.626865	-0.256865	0.097420	0.460277	-1.939365	-4.266865	-1.326865	-3.166865	-2.006865
GENE2466X	hHC004701	THBS4	1.000000	0.563056	-1.236944	-0.006944	0.683056	-0.556944	1.163056	0.103056	0.923056	-0.206944	-0.046944	-2.976944	0.163056	0.283056	-0.696944	-3.336944	-1.206944	-0.566944	-4.376944	-3.646944	2.193056	0.053056	-0.456944	-0.026944	1.573056	-0.046944	0.963056	-0.426944	-1.096944	0.353056	-2.556944	-1.096944	0.843056	-0.936944	-0.746944	-0.616944	0.533056	0.253056	0.993056	-1.296944	-0.986944	-0.016944	-1.736944	-4.426944	-0.366944	-2.736944	-0.496944
GENE423X	hHC023954	TCF15	1.000000	-0.573456	0.246544	-0.133456	1.106544	-0.573456	0.156544	-1.043456	0.406544	-0.133456	-0.533456	-0.763456	-0.913456	-0.783456	-1.853456	-2.703456	-0.693456	-2.573456	-2.443456	-2.263456	1.756544	0.206544	-0.073456	0.086544	1.266544	-1.263456	0.116544	-0.393456	-0.273456	-0.073456	-0.973456	-0.743456	0.746544	-0.463456	0.456544	-1.473456	0.626544	0.136544	-0.333456	0.336544	-0.013456	0.866544	-1.903456	-1.263456	0.676544	-0.083456	1.016544
GENE2158X	hHC011984	KIF25	1.000000	0.885364	0.515364	0.325364	1.205364	-0.024636	0.755364	-0.584636	0.095364	0.105364	-0.234636	-0.004636	0.435364	0.795364	-0.164636	-3.804636	-0.094636	-1.924636	-3.214636	-2.754636	1.805364	0.055364	0.505364	-0.384636	0.635364	-1.334636	0.335364	1.055364	0.325364	0.315364	-0.174636	-0.184636	1.505364	-1.224636	-0.294636	-0.244636	0.625364	0.215364	0.695364	1.255364	0.275364	1.205364	-1.516065	-3.784636	0.355364	-0.754636	0.635364
GENE2578X	hHC005241	ANXA3	1.000000	-0.366958	-0.186958	-0.226958	-0.036958	-1.406958	0.123042	-0.116958	1.013042	-0.326958	0.363042	-2.116958	0.873042	0.713042	0.363042	-4.096958	-0.826958	-2.456958	-2.916958	-2.036958	1.623042	1.913042	-0.046958	0.063042	0.413042	0.113042	0.303042	0.153042	-0.166958	-0.506958	0.843042	-2.146958	0.663042	-1.316958	1.013042	-0.846958	0.703042	-0.016958	0.373042	1.013042	-0.926958	1.083042	-3.126958	-3.656958	1.483042	0.003042	2.063042
GENE1869X	hHC003535	CRHBP	1.000000	0.117747	-0.192253	-1.882253	2.077747	-0.252253	-1.212253	-1.762253	-0.572253	-1.042253	-0.232253	-1.472253	-0.622253	0.057747	-0.645110	-2.792253	0.397747	0.127747	-2.452253	-1.172253	1.617747	1.237747	-0.652253	-0.712253	1.507747	-0.152253	1.437747	-0.282253	-0.362253	-0.242253	1.747747	-1.152253	1.657747	-0.952253	-0.502253	-0.702253	0.307747	0.867747	1.187747	0.917747	0.052747	1.372747	-2.212253	-3.142253	0.427747	-2.392253	0.317747
GENE2211X	hHC015740	CETP	1.000000	0.938259	0.078259	-1.251741	2.368259	0.338259	-2.031741	-1.381741	-1.781741	1.878259	1.238259	-3.671741	-0.791741	-1.251741	-1.041741	-3.401741	1.638259	-1.841741	-2.131741	-2.111741	1.398259	0.578259	-2.181741	1.398259	-0.571741	0.508259	3.218259	-0.391741	-0.101741	-0.131741	-0.809741	-0.231741	2.228259	-3.671741	1.978259	-0.511741	-1.161741	-1.041741	1.108259	-0.351741	-1.327991	0.918259	-2.921741	-2.711741	-0.421741	0.208259	0.538259
GENE193X	hHC003481	SPARCL1	1.000000	-0.830634	-0.150634	-0.260634	0.099366	-0.580634	-0.190634	-0.520634	-0.790634	-0.070634	-1.530634	-1.580634	-1.100634	-0.990634	-1.340634	-1.750634	-1.730634	-2.620634	-2.170634	-2.870634	2.529366	0.079366	-0.720634	-1.160634	-0.670634	-0.160634	0.309366	-1.610634	-1.380634	-1.840634	-1.810634	-0.190634	-0.550634	-1.290634	-0.730634	-0.360634	0.239366	-0.630634	0.129366	0.199366	0.569366	1.349366	-2.085634	-2.270634	-1.280634	0.929366	0.519366
GENE1213X	hHC001529	DOCK9	1.000000	-1.039759	-0.619759	-0.729759	-1.089759	-1.019759	-0.429759	-0.979759	-1.879759	-0.729759	0.230241	-1.769759	-0.089759	0.130241	0.420241	-1.759759	-1.959759	-0.883759	-1.951759	0.010241	-0.689759	0.270241	-1.709759	-2.499759	-1.689759	0.310241	-1.159759	-3.719759	-1.899759	-1.919759	-0.633759	-5.779759	-3.959759	-0.529759	-1.109759	0.640241	0.660241	-0.219759	-0.239759	0.850241	-0.918330	0.820241	-1.239759	-1.549759	-0.727759	-0.499759	0.690241
GENE1376X	hHR030569	CNTNAP3	1.000000	-0.627845	0.072155	-0.457845	-1.127845	0.472155	-0.487845	-0.187845	-1.227845	-1.057845	-1.107845	-0.987845	-0.777845	-0.787845	-1.077845	-2.567845	-1.617845	-1.167845	-3.807845	-3.647845	-1.757845	-0.727845	-0.837845	-1.217845	0.002155	0.482155	-0.707845	-0.787845	-1.527845	-1.007845	-0.067845	-2.197845	-0.707845	-1.207845	0.092155	-0.447845	0.432155	0.572155	0.372155	1.142155	-1.020703	0.462155	-1.447845	-1.227845	0.602155	-0.218845	0.852155
GENE455X	hHC020282	FAM107A	1.000000	-0.419716	-0.769716	-0.149716	-0.809716	-0.999716	-0.969716	-0.949716	-0.989716	-0.309716	-1.099716	-2.209716	-0.879716	-0.879716	-1.069716	-2.609716	-1.289716	-2.869716	-3.419716	-2.869716	0.700284	-0.119716	-0.259716	-0.009716	-0.329716	1.210284	0.310284	-0.779716	-0.649716	-1.589716	-0.349716	-1.809716	-0.479716	-0.879716	-0.109716	-0.129716	0.550284	-0.799716	-0.176716	0.340284	-0.659716	-0.149716	-3.039716	-3.349716	-0.799716	-0.099716	-0.249716
GENE618X	hHC003435	NLGN4X	1.000000	-1.091494	-0.461494	-0.531494	-1.141494	0.598506	-0.911494	-0.671494	-0.871494	-0.081494	-1.101494	-1.671494	-1.101494	-1.271494	-1.451494	-3.191494	0.008506	-1.311494	-2.531494	-1.691494	1.008506	-0.241494	-1.081494	-0.981494	0.158506	-0.131494	0.058506	-0.171494	-0.721494	-0.791494	-0.841494	-0.441494	-0.061494	-1.351494	0.078506	-0.361494	0.418506	-0.231494	-0.851494	0.378506	-1.531494	0.148506	-1.701494	-2.401494	-0.291494	-1.371494	0.128506
GENE27X	hHR006325	ST6GALNAC3	1.000000	-1.117186	-0.407186	-0.837186	0.222814	-0.707186	-0.467186	-0.207186	-0.897186	0.012814	-0.247186	-2.397186	-0.757186	-1.027186	-0.787186	-2.917186	-0.977186	-3.157186	-3.237186	-2.837186	1.282814	-0.447186	-0.567186	-0.567186	-0.157186	-0.027186	-0.417186	-1.227186	-0.477186	-1.487186	-0.297186	-1.297186	-0.597186	-1.537186	0.142814	-0.787186	0.742814	-0.167186	-0.297186	0.852814	-1.717186	0.472814	-2.407186	-2.417186	0.092814	0.162814	0.782814
GENE2252X	hHC013604	ST6GALNAC3	1.000000	-0.871660	-0.271660	-0.881660	0.028340	-0.791660	-0.521660	-0.501660	-1.021660	-0.101660	-0.521660	-2.381660	-1.081660	-1.241660	-1.291660	-3.091660	-0.691660	-3.771660	-3.381660	-3.041660	0.858340	-0.731660	-0.771660	-0.551660	-0.271660	-0.301660	-0.241660	-1.251660	-0.351660	-1.521660	-0.851660	-1.361660	-0.451660	-1.891660	-0.081660	-1.091660	0.598340	-0.131660	-0.361660	0.888340	-1.241660	0.288340	-1.817660	-2.551660	-0.816660	-0.041660	0.658340
GENE1321X	hHC005045	APOLD1	1.000000	-0.026124	-1.606124	-0.066124	-0.916124	0.273876	0.573876	0.253876	0.633876	1.243876	-2.226124	-2.736124	-2.076124	-2.186124	-2.286124	-2.376124	-0.756124	-1.856124	-3.676124	-3.096124	0.753876	1.873876	-1.396124	0.723876	0.613876	0.803876	0.443876	-1.676124	0.113876	-0.876124	0.043876	-1.346124	-0.146124	-0.826124	0.763876	0.143876	1.363876	-0.086124	-0.456124	0.873876	-1.296124	-0.966124	-3.976124	-3.376124	-2.416124	-1.346124	0.073876
GENE2138X	hHC013040	C2orf55	1.000000	0.082903	-1.687097	-0.647097	-0.377097	-0.707097	-0.587097	0.032903	-0.787097	0.812903	-1.497097	-3.237097	-1.807097	-1.497097	-1.817097	-2.767097	-1.207097	-1.377097	-3.547097	-3.017097	1.002903	0.502903	-1.887097	0.332903	-0.397097	0.872903	0.472903	-1.957097	-0.417097	-1.947097	-0.517097	-2.167097	-0.447097	-1.077097	0.052903	-0.677097	0.602903	-0.127097	0.782903	0.692903	-1.897097	-0.847097	-2.147097	-2.367097	-1.567097	-0.497097	0.302903
GENE819X	hHC005511	S1PR1	1.000000	-0.529306	-0.839306	-0.319306	-0.269306	-0.149306	-0.489306	-0.499306	-0.999306	0.330694	-1.309306	-2.529306	-1.449306	-1.069306	-1.539306	-2.479306	-1.109306	-2.449306	-3.119306	-2.589306	-0.459306	-0.209306	-1.669306	-0.599306	-0.759306	-0.179306	-0.019306	-2.049306	-1.699306	-2.039306	-1.139306	-0.699306	-0.749306	-1.819306	-0.409306	-1.149306	0.200694	-0.309306	0.130694	0.820694	-1.799306	-0.899306	-2.569306	-2.929306	-1.469306	0.070694	0.320694
GENE3250X	hHR005411	PIK3R3	1.000000	-0.659815	-0.679815	-0.289815	-0.209815	-0.749815	-0.159815	-0.669815	-1.439815	0.660185	-1.339815	-1.929815	-2.079815	-1.639815	-2.159815	-2.319815	-1.519815	-2.969815	-2.989815	-2.699815	-0.589815	-0.149815	-0.609815	-0.049815	-0.059815	0.810185	-0.069815	-1.279815	-1.209815	-1.389815	-1.009815	-1.899815	-0.279815	-0.629815	0.770185	-0.259815	-0.199815	0.610185	0.220185	0.350185	-2.519815	-0.549815	-1.759815	-2.079815	-1.469815	0.450185	1.280185
GENE963X	hHC002488	DENND2A	1.000000	-1.112879	-0.202879	-0.712879	-0.382879	-1.542879	-0.382879	-0.832879	-0.822879	0.047121	-0.612879	-2.242879	-0.992879	-0.928879	-1.116879	-2.932879	-1.952879	-1.587879	-3.282879	-1.741879	0.247121	-0.636879	-1.262879	-1.202879	-0.432879	-1.052879	-0.967879	-0.582879	-1.272879	-1.432879	-1.216213	-0.822879	-1.172879	-0.612879	0.197121	-0.572879	0.267121	-0.512879	-0.702879	0.447121	-0.842879	0.034121	-3.212879	-2.232879	-1.118435	-1.482879	-0.052879
GENE178X	hHR018949	C2CD4C	1.000000	-0.332691	-0.192691	-0.252691	0.287309	-0.212691	-0.392691	-1.522691	-0.082691	-0.432691	-1.312691	-1.282691	-1.492691	-1.912691	-2.582691	-3.802691	-1.402691	-2.233941	-3.392691	-2.872691	0.017309	-0.552691	-1.022691	0.197309	0.397309	0.167309	-0.672691	-0.522691	-1.932691	-1.212691	-1.415191	-2.892691	-1.017691	-1.832691	0.467309	-0.692691	-0.657691	-0.795691	-0.072691	-0.062691	-1.326441	-0.348941	-3.602691	-2.832691	-1.453941	-1.232691	0.537309
GENE621X	hHC010647	VIPR1	1.000000	0.227620	0.457620	-0.882380	-0.912380	-0.832380	0.377620	-0.332380	-0.972380	-0.062380	-1.072380	-1.052380	-1.562380	-1.792380	-1.472380	-2.432380	-0.552380	-2.262380	-2.322380	-2.392380	-0.042380	-0.762380	-2.112380	-1.412380	0.077620	-1.622380	-0.472380	-0.282380	-1.002380	-0.982380	-2.392380	-1.382380	-0.372380	-1.862380	-1.302380	-1.552380	-1.202380	-0.752380	-0.192380	0.707620	-1.412380	0.677620	-2.672380	-2.562380	-1.532380	-0.742380	0.097620
GENE2963X	hHC009922	SCN4B	1.000000	-0.232968	-0.412968	0.147032	-0.382968	-0.402968	-0.242968	-0.492968	-0.362968	-0.892968	-1.752968	-1.892968	-1.412968	-0.882968	-2.012968	-2.522968	-1.592968	-2.742968	-2.401968	-2.392968	0.997032	-0.182968	-1.602968	-1.082968	-0.372968	-1.792968	-1.102968	-1.582968	-1.892968	-0.982968	-3.162968	-1.322968	-0.652968	-1.622968	-1.132968	-1.082968	-0.282968	-0.212968	0.407032	0.587032	-1.072968	0.387032	-2.722968	-2.772968	-2.172968	-0.982968	-0.902968
GENE2063X	hHC018655	CXXC4	1.000000	0.573938	0.463938	-0.426062	-0.256062	-1.856062	-0.606062	-0.306062	-1.016062	0.373938	-0.956062	-0.306062	-0.946062	-0.486062	-1.326062	-3.186062	-1.546062	-0.886062	-2.816062	-2.896062	0.883938	-0.536062	-0.566062	-0.956062	0.093938	-0.426062	-0.736062	0.163938	-0.396062	-0.036062	-1.286062	-2.766062	0.033938	-1.486062	-0.766062	-1.676062	0.483938	-0.066062	-0.206062	0.943938	-0.376062	0.228938	-2.766062	-2.026062	-0.280507	-0.696062	0.173938
GENE3541X	hHC015792	NMNAT2	1.000000	-0.558556	0.161444	-0.198556	0.731444	-0.558556	-0.358556	0.281444	-0.588556	0.531444	0.031444	-1.118556	-0.268556	-0.278556	-0.828556	-2.498556	-0.598556	-0.988556	-2.348556	-1.998556	-0.608556	1.121444	-1.568556	-0.628556	-0.338556	0.611444	-0.308556	-0.608556	-0.358556	-1.318556	-0.098556	-1.168556	0.341444	-1.578556	0.891444	-0.408556	0.841444	-0.608556	-0.148556	0.791444	-0.322556	1.861444	-2.218556	-2.838556	-1.188556	-0.798556	1.231444
GENE1627X	hHC006582	CREB5	1.000000	-0.918449	-1.208449	-0.188449	-1.558449	-0.408449	0.011551	-0.038449	-1.958449	0.221551	-1.488449	-2.548449	-2.178449	-2.558449	-1.638449	-2.608449	-2.608449	-2.068449	-3.668449	-3.478449	-0.428449	-0.088449	-1.368449	-0.418449	-0.558449	0.611551	-0.738449	-1.188449	-1.568449	-1.468449	-1.158449	-0.678449	-1.208449	-0.918449	-1.008449	-0.658449	-1.338449	-1.888449	-0.658449	-0.408449	-0.996782	-1.088449	-2.308449	-1.078449	-1.708449	-1.708449	-0.588449
GENE1996X	hHC003007	KCTD12	1.000000	-2.550370	-1.420370	-1.010370	-1.060370	-0.720370	-1.480370	-0.500370	-0.930370	-0.670370	-1.290370	-2.850370	-1.230370	-0.660370	-0.930370	-1.530370	-1.740370	-2.350370	-1.930370	-1.060370	-0.020370	0.209630	-1.930370	-2.170370	-0.870370	-1.800370	-1.320370	-2.500370	-1.940370	-2.120370	-0.840370	-0.500370	-0.920370	-2.340370	-1.330370	-1.650370	-0.390370	-1.570370	-1.210370	-1.100370	-0.540370	-0.060370	-1.200370	-1.760370	-1.040370	-1.360370	-1.590370
GENE2979X	hHA033226	SEC14L1	1.000000	-1.511713	-1.341713	-1.051713	-1.071713	-0.861713	-1.711713	-0.801713	-1.981713	-0.731713	-1.831713	-2.681713	-1.931713	-1.641713	-1.321713	-3.021713	-2.071713	-1.901713	-3.251713	-2.261713	-0.161713	-0.361713	-2.241713	-1.681713	-0.851713	-0.301713	-0.071713	-0.591713	-2.711713	-1.701713	-0.141713	-1.611713	-1.381713	-2.451713	-0.521713	-1.331713	-0.371713	-0.911713	-0.431713	-0.411713	-0.941713	0.108287	-2.261713	-2.651713	-1.061713	-0.901713	-0.841713
GENE16X	hHC007657	VEGFC	1.000000	-1.373333	-1.073333	-0.253333	-0.143333	1.486667	-0.473333	-0.063333	-0.753333	-0.263333	-0.343333	-0.273333	-0.683333	-0.983333	-1.923333	-1.353333	-0.853333	-1.543333	-2.913333	-2.043333	-0.133333	-0.143333	-0.273333	0.346667	0.836667	0.696667	-0.883333	-0.663333	-1.543333	-0.523333	1.046667	0.326667	-0.333333	-0.253333	0.306667	1.106667	1.336667	0.196667	-1.223333	-1.813333	0.316667	-0.183333	-2.533333	-2.313333	0.316667	-0.143333	-0.533333
GENE2526X	hHC003045	ENPEP	1.000000	-0.097276	0.272724	0.012724	-0.297276	-0.287276	0.422724	-0.177276	-0.107276	-0.427276	-0.297276	-1.647276	-1.337276	-1.557276	-1.717276	-2.177276	-0.667276	-1.107276	-1.997276	-1.257276	0.962724	0.482724	-0.407276	-0.357276	0.362724	-0.097276	-0.397276	-0.737276	-2.167276	-0.747276	-0.948705	0.602724	-0.037276	-0.357276	-0.007276	0.112724	1.012724	-0.287276	-1.527276	-0.347276	-0.687276	2.102724	-1.977276	-2.087276	-1.322990	-0.797276	-0.197276
GENE284X	hHA034189	NEDD9	1.000000	-0.711019	-1.421019	0.118981	-0.161019	0.388981	-0.061019	0.288981	-0.291019	0.738981	-1.651019	-1.011019	-0.821019	-0.491019	-0.931019	-1.001019	-1.471019	-2.011019	-2.621019	-2.501019	0.858981	0.418981	-1.051019	-0.081019	-0.511019	0.418981	0.808981	-1.731019	-1.301019	-1.751019	-0.801019	-0.071019	-0.511019	-0.761019	0.288981	0.538981	0.258981	-0.301019	0.208981	0.508981	-0.191019	-1.101019	-1.861019	-2.141019	-2.691019	0.088981	0.708981
GENE662X	hHC005655	NEDD9	1.000000	-0.608472	-1.358472	-0.098472	-0.258472	0.011528	0.431528	0.391528	-0.088472	0.611528	-1.468472	-1.118472	-0.798472	-0.678472	-0.628472	-0.858472	-1.438472	-1.778472	-2.388472	-2.098472	1.111528	0.601528	-0.838472	-0.238472	-0.478472	0.391528	0.451528	-1.578472	-1.188472	-1.778472	-0.528472	-0.298472	-0.968472	-0.998472	0.041528	0.351528	0.411528	-0.348472	-0.098472	0.211528	0.081528	-0.608472	-1.548472	-2.058472	-1.818472	-0.048472	0.701528
GENE649X	hHC014103	BMP6	1.000000	-0.411574	0.298426	-0.121574	-0.351574	0.158426	-0.001574	-0.171574	-0.141574	0.298426	-0.901574	-0.881574	-0.821574	-0.741574	-1.641574	-1.621574	-1.371574	-2.531574	-3.001574	-2.881574	1.268426	0.198426	0.058426	-0.361574	0.298426	-0.061574	0.138426	-0.991574	-1.381574	-1.391574	-1.121574	0.388426	-0.671574	-1.721574	0.228426	-0.511574	0.668426	-0.441574	-0.241574	0.528426	-0.441574	0.198426	-2.091574	-2.411574	-1.141574	-0.311574	0.418426
GENE2666X	hHC004161	EFNB2	1.000000	-0.364722	-0.104722	0.745278	0.195278	0.535278	0.755278	-0.184722	0.415278	0.625278	-1.684722	-1.524722	-1.474722	-1.334722	-1.734722	-1.004722	-1.864722	-2.564722	-2.174722	-2.264722	2.045278	1.195278	-0.024722	-0.224722	0.655278	-0.434722	0.275278	-1.664722	-1.484722	-0.814722	-1.364722	-0.394722	-0.064722	-1.414722	-0.104722	-0.154722	0.005278	-0.114722	-0.064722	0.665278	-1.554722	0.235278	-2.034722	-1.654722	-1.994722	-0.454722	0.595278
GENE2610X	hHC011745	CA8	1.000000	-1.032370	-1.182370	0.977630	0.867630	1.087630	-0.562370	0.589852	0.047630	0.608630	-1.222370	-1.952370	-1.242370	-1.272370	-2.312370	-1.312370	-0.682370	-0.717926	-2.282370	-2.352370	1.967630	0.877630	0.887630	0.867630	0.787630	-0.272370	-0.462370	-1.242370	-0.632370	-0.612370	0.313880	0.557630	0.377630	-2.482370	-0.032370	-0.342370	1.377630	-0.162370	-0.422370	0.177630	1.047630	-2.642370	-1.572370	-0.952370	-0.402370	0.277630	0.807630
GENE480X	hHE040838		1.000000	-1.944041	-0.784041	-0.734041	-0.655041	0.515959	-1.134041	-1.254041	-1.034041	-1.524041	-1.394041	-3.044041	-2.074041	-2.794041	-0.844041	-2.414041	-2.254041	-1.356041	-2.654041	-1.026041	-0.614041	-0.864041	-0.974041	-0.664041	-0.603041	0.015959	-0.811041	-1.358041	-2.094041	-1.684041	-0.902041	-0.004041	-1.994041	-1.444041	0.585959	0.095959	0.205959	-0.844041	-0.944041	-0.434041	-0.661041	0.190959	-2.434041	-2.634041	-0.653041	-1.264041	0.085959
GENE2534X	hHC008901	ELMO1	1.000000	-1.810931	-1.630931	-0.665931	-0.679931	-1.700931	-1.720931	-1.040931	-1.610931	-1.010931	-1.260931	-2.650931	-1.173931	-1.129931	-0.891931	-3.030931	-1.534931	-1.283931	-3.330931	-1.115931	-2.460931	-0.980931	-1.930931	-1.720931	-1.020931	-0.160931	-1.277931	-1.594931	-2.310931	-2.400931	-1.088708	-0.742931	-2.820931	-1.100931	-0.590931	0.179069	-0.144931	0.189069	-1.120931	-0.230931	-0.407597	-0.016931	-1.450931	-2.280931	-1.342042	-0.770931	0.319069
GENE392X	hHC004670	PCDH19	1.000000	-1.508749	-0.808749	-0.038749	-0.078749	-0.008749	-0.648749	-0.518749	-1.228749	0.221251	-1.678749	-1.638749	-1.648749	-1.168749	-1.088749	-1.358749	-2.978749	-0.938749	-2.858749	-2.528749	-0.118749	0.531251	-0.098749	-0.758749	-0.618749	-0.218749	-0.668749	-1.668749	-2.268749	-1.508749	-1.418749	-1.528749	-1.778749	-1.558749	-0.438749	-1.028749	-0.558749	-0.648749	-0.078749	-0.548749	-0.716749	-0.038749	-2.248749	-3.108749	-0.798749	-0.718749	-0.278749
GENE2635X	hHC002157	MYO5C	1.000000	-1.258697	-0.558697	0.111303	-0.618697	-0.878697	-0.328697	0.401303	-0.958697	-0.168697	-0.708697	-2.198697	-1.348697	-1.258697	-1.188697	-2.088697	-2.838697	-1.748697	-3.258697	-2.298697	-0.978697	0.221303	-1.618697	-1.408697	-1.168697	-0.508697	-0.708697	-1.618697	-2.458697	-2.008697	-1.098697	-1.788697	-1.558697	-0.598697	-0.538697	-0.608697	-0.408697	-0.568697	-0.248697	1.141303	-2.028697	0.641303	-2.128697	-2.588697	-0.928697	-0.288697	0.581303
GENE1726X	hHR005406	RGS5	1.000000	-1.234228	-0.294228	-0.274228	-0.444228	-0.804228	-0.364228	-0.104228	-0.624228	-0.474228	-1.384228	-1.574228	-1.494228	-1.334228	-1.184228	-1.184228	-1.674228	-2.924228	-3.024228	-2.284228	0.935772	0.715772	-0.904228	-1.214228	-0.094228	-0.604228	-1.134228	-1.264228	-0.764228	-1.264228	-1.994228	-0.624228	-1.494228	-1.114228	-0.934228	-0.684228	0.315772	-0.684228	-0.454228	0.795772	0.715772	1.165772	-3.094228	-3.074228	-0.714228	1.055772	1.025772
GENE1173X	hHC009508	DLL4	1.000000	-1.057264	-0.587264	0.012736	-0.107264	-0.157264	-0.887264	-0.787264	-0.077264	-0.517264	-1.497264	-1.447264	-1.247264	-0.767264	-1.527264	-1.417264	-0.787264	-1.401549	-3.107264	-2.657264	1.762736	0.582736	-1.727264	-1.017264	-0.667264	-1.147264	0.019736	-1.927264	-2.757264	-1.567264	-0.557264	-1.497264	-0.967264	-1.487264	-1.167264	-1.257264	-0.177264	-0.437264	-0.547264	0.412736	0.492736	1.204736	-2.587264	-1.527264	-0.532819	-0.397264	0.222736
GENE956X	hHR002392	PTPRB	1.000000	-0.838755	-0.488755	-0.728755	-0.288755	-0.578755	-0.658755	-0.208755	-0.628755	-0.554310	-1.248755	-2.688755	-0.658755	-0.448755	-0.808755	-1.848755	-2.518755	-1.624755	-3.138755	-2.033755	0.651245	0.341245	-1.158755	-1.418755	-0.338755	-0.078755	-0.618755	-2.218755	-1.958755	-1.978755	-1.155422	-1.858755	-1.072088	-0.874310	-0.518755	-0.388755	0.411245	-0.198755	-0.038755	0.231245	-0.518755	1.561245	-2.878755	-2.868755	-1.393755	0.031245	0.431245
GENE3387X	hHC005364	TEK	1.000000	-0.968393	-0.918393	-0.448393	-0.008393	-0.558393	-0.668393	-0.878393	-1.148393	-0.368393	-1.188393	-1.968393	-1.228393	-1.178393	-1.578393	-2.698393	-1.768393	-2.018393	-3.408393	-2.858393	1.251607	1.321607	-1.148393	-1.028393	-0.298393	-0.158393	-0.878393	-1.768393	-1.698393	-1.668393	-1.168393	-1.748393	-0.858393	-0.968393	-0.238393	-1.138393	0.491607	-0.548393	-0.408393	0.011607	-1.200060	2.291607	-2.378393	-3.028393	-0.998393	-0.418393	0.451607
GENE2835X	hHC001882	KDR	1.000000	-1.056857	-0.116857	0.193143	0.883143	-0.286857	-0.576857	-1.566857	-0.576857	-0.896857	-0.896857	-2.036857	-0.856857	-0.736857	-1.111301	-1.472412	-0.616857	-1.936857	-2.626857	-1.166857	0.709393	0.012032	-1.186857	-0.916857	0.223143	-0.906857	-0.896857	-0.946857	-0.981301	-1.466857	-0.730607	-1.466857	-1.086857	-0.736857	0.003143	0.163143	0.693143	-0.676857	-1.136857	0.533143	0.371715	0.684810	-1.711857	-2.296857	-0.386857	-0.416857	1.183143
GENE3059X	hHR001715	PLEKHG1	1.000000	-1.716849	-1.086849	0.263151	-0.606850	0.413150	-0.076849	-0.126850	-0.196850	-0.089072	-1.646849	-2.136849	-0.886849	-1.016849	-1.077961	-2.436849	-1.456849	-1.471849	-2.706849	-1.396849	-0.346849	1.173151	-2.006849	-0.826850	-0.536849	0.223151	-0.796849	-1.506849	-1.787961	-1.656849	-1.269349	-0.796849	-1.128099	-0.766849	0.193151	0.413150	0.293150	-0.399850	-0.496850	-0.736850	-0.156850	0.532039	-1.830183	-2.456849	-1.914349	-0.716850	0.683150
GENE862X	hHC013455	RPGR	1.000000	-1.044028	-0.824028	-1.064028	-0.524028	-0.444028	-0.754028	0.395972	-0.624028	0.745972	-0.994028	-1.784028	-0.604028	-0.694028	-1.034028	-1.554028	-1.604028	-2.034028	-2.434028	-2.454028	-0.484028	0.575972	-1.004028	-0.174028	-0.814028	0.885972	0.585972	-1.814028	-1.334028	-1.974028	-1.054028	-0.664028	-0.864028	-1.184028	-0.634028	-0.204028	-0.484028	-0.754028	-0.014028	-0.124028	-1.754028	-0.354028	-1.964028	-2.614028	-2.054028	-0.164028	0.165972
GENE1678X	hHC001758	SPRY1	1.000000	-1.023628	-0.863628	-0.403628	-0.363628	0.086372	-0.713628	0.046372	-0.603628	0.386372	-0.573628	-2.253628	-1.363628	-1.143628	-0.773628	-0.823628	-0.643628	-0.163628	-0.743628	0.106372	-1.453628	1.186372	-1.743628	-0.553628	-0.773628	-0.343628	-0.463628	-1.513628	-1.443628	-1.713628	-0.943628	-0.423628	-1.223628	-0.243628	0.136372	-0.013628	0.176372	-0.633628	-0.123628	0.126372	0.116372	0.406372	-1.223628	-2.173628	-2.153628	-0.523628	-0.053628
GENE3343X	hHR017472	SOCS2	1.000000	-0.325715	-0.495715	-0.855715	-0.595715	-0.675715	-0.235715	-0.255715	-0.765715	1.014285	-0.925715	-0.905715	-1.085715	-0.935715	-1.445715	-1.505715	0.094285	-1.305715	-1.725715	-1.615715	0.194285	0.594285	-1.595715	-0.615715	-0.605715	1.564285	0.194285	-2.185715	-1.045715	-1.255715	-1.115715	-0.635715	-0.985715	0.594285	-0.625715	-1.145715	-0.085715	-0.755715	-0.225715	0.224285	-0.845715	0.044285	-2.325715	-2.705715	-1.335715	-0.855715	-0.155715
GENE3549X	hHC027480	SOCS2	1.000000	-0.871491	-0.651491	-0.781491	-0.391491	-0.511491	-1.061491	0.058509	-0.551491	0.668509	-0.641491	-1.131491	-0.611491	-0.261491	-0.631491	-1.721491	-0.161491	-0.381491	-1.761491	-1.231491	-0.321491	0.988509	-1.611491	-0.871491	-0.281491	1.148509	0.018509	-1.881491	-1.291491	-1.521491	-0.491491	-0.731491	-0.891491	0.508509	-0.431491	-0.351491	0.438509	-0.481491	0.028509	0.108509	-0.871491	0.748509	-2.001491	-2.551491	-1.061491	-0.671491	0.208509
GENE3302X	hHR003563	EDNRB	1.000000	-1.243583	-0.513583	0.006417	0.236417	-0.103583	-0.523583	1.216417	0.686417	0.536417	0.256417	-1.533583	-0.073583	-0.053583	0.256417	-0.873583	-1.293583	-0.433583	-2.383583	-0.913583	-0.453583	1.406417	-0.733583	-0.423583	-0.353583	0.056417	-0.593583	-0.963583	-1.363583	-1.953583	-0.163583	0.396417	-1.743583	-0.153583	0.786417	1.766417	1.126417	0.486417	0.846417	0.456417	-0.023583	0.916417	-1.103583	-2.773583	-1.541583	-0.243583	1.436417
GENE2188X	hHC005180	NRK	1.000000	-0.434470	-0.254470	0.035530	-0.244470	-0.226470	-0.234470	-0.254470	-1.364470	0.075530	-0.294470	-0.964470	-0.537804	-0.765582	-0.448756	-1.674470	-0.988470	-0.450720	-1.514470	-1.036693	-1.494470	-1.874470	-0.914470	-0.694470	0.285530	0.185530	-0.713359	-1.118220	-0.394470	-0.264470	-0.504470	-0.370470	-0.638470	-0.253470	-0.034470	0.185530	1.055530	-0.884470	-0.734470	0.805530	-3.844470	-0.161613	-1.674470	-1.124470	-0.908756	-1.244470	0.069974
GENE3245X	hHC006755	STXBP6	1.000000	-0.823257	-0.323257	-0.243257	-0.173257	-1.143257	-0.653257	-0.813257	-1.553257	-1.013257	-0.593257	-1.513257	-0.693257	-0.243257	-0.883257	-1.223257	-0.733257	-1.493257	-2.813257	-2.513257	-0.401257	-0.233257	-0.913257	-0.713257	0.786743	-0.513257	-1.323257	-0.673257	-1.343257	-0.872257	-1.043257	-2.033257	0.306743	0.166743	0.216743	-2.533257	0.006743	-0.063257	0.036743	0.146743	-0.993257	0.086743	-2.433257	-2.063257	0.586743	-1.543257	-0.483257
GENE3379X	hHC013824	HMCN1	1.000000	0.069682	0.949682	-0.140318	-0.410318	-2.760318	0.039682	0.489682	-1.230318	0.279682	0.429682	-0.726318	-0.990318	-0.850318	-0.660318	-2.640318	-2.470318	-1.950318	-2.380318	-0.509318	-1.090318	-0.600318	-0.180318	-1.230318	0.469682	-0.270318	-0.630318	-0.710318	-2.230318	-0.760318	-0.548095	-1.000318	-1.190318	0.689682	-0.220318	-0.470318	0.619682	-0.150318	0.099682	0.539682	-0.954762	0.146682	-2.990318	-2.030318	-0.600318	-0.960318	-0.080318
GENE3525X	hHC003876	MAMDC2	1.000000	-1.420038	-0.810038	-0.120038	-0.920038	-1.300038	-0.420038	0.399962	-1.440038	-0.310038	-0.890038	-2.270038	-0.810038	-1.000038	-0.110038	-1.750038	-2.320038	-1.589038	-4.110038	-3.050038	-1.680038	-0.770038	-1.490038	-1.100038	-1.180038	-2.520038	-1.770038	-1.710038	-2.690038	-2.440038	-1.050038	-0.520038	0.139962	0.169962	-0.150038	-0.090038	0.449962	0.999962	-0.020038	1.149962	0.309962	0.669962	-2.220038	-1.840038	-1.670038	-1.320038	-1.190038
GENE877X	hHC005103	POSTN	1.000000	-0.123365	0.226635	-0.483365	0.266635	-1.043365	-0.953365	0.216635	-0.383365	0.626635	-0.013365	-1.583365	-2.013365	-1.633365	-1.983365	-1.433365	-0.993365	-3.343365	-1.113365	-1.183365	1.196635	-0.623365	-1.733365	-1.653365	-1.403365	-1.773365	-0.603365	-1.343365	-1.183365	-1.653365	-2.973365	-0.743365	-0.563365	-1.083365	-0.493365	-1.573365	-0.743365	-0.513365	0.086635	1.506635	-1.513365	0.496635	-1.853365	-1.203365	0.516635	-0.203365	-0.363365
GENE2858X	hHC002170	NDNF	1.000000	-0.966488	-0.846488	-0.026488	-0.339822	0.493512	-2.986488	-0.906488	-0.196488	-0.256488	-0.266488	-0.466488	-0.706488	-0.678488	-0.600933	-1.216488	-0.851488	-0.459488	-1.526488	-0.732488	0.103512	0.076512	-1.346488	-0.736488	-2.196488	-1.556488	-0.708711	-0.956488	-2.246488	-0.746488	-0.641488	0.163512	-0.416488	-0.403155	-1.036488	-0.136488	1.323512	-0.126488	-0.716488	1.033512	-0.272738	0.371289	-1.956488	-2.176488	-0.709822	-0.986488	0.213512
GENE909X	hHC004396	TFPI2	1.000000	0.410972	0.230972	-0.259028	0.750972	0.120972	0.050972	0.310972	0.870972	0.480972	-0.099028	-1.109028	0.140972	0.410972	-0.399028	-1.079028	-1.859028	-0.649028	-1.739028	-0.549028	2.780972	2.320972	0.090972	0.670972	0.820972	-0.969028	-0.159028	-1.149028	-1.019028	-0.819028	-0.839028	0.860972	-1.229028	-0.959028	0.370972	0.330972	1.280972	-0.089028	-0.919028	0.030972	1.900972	1.950972	-1.399028	-0.629028	0.530972	-1.059028	0.030972
GENE1288X	hHC007265	CEACAM1	1.000000	-0.680343	0.139657	-0.490343	-0.510343	0.539657	0.209657	-1.330343	-0.050343	-0.130343	-1.180343	-0.940343	-1.530343	-1.700343	-2.240343	-2.150343	-0.320343	-2.490343	-2.300343	-1.920343	1.509657	0.369657	0.779657	0.779657	1.509657	1.039657	1.299657	-0.350343	0.249657	0.069657	-0.320343	0.249657	0.689657	-0.900343	0.969657	0.569657	1.629657	0.029657	-0.810343	0.199657	-1.300343	0.619657	-1.560343	-1.030343	0.149657	-0.830343	0.239657
GENE2404X	hHC030740	CEACAM3	1.000000	-0.391493	0.538507	0.218507	0.668507	1.498507	0.388507	-0.641493	0.858507	-0.071493	-0.831493	-0.991493	-0.811493	-0.951493	-1.671493	-2.141493	0.828507	-2.281493	-1.761493	-2.551493	1.968507	0.548507	1.608507	1.028507	2.308507	1.688507	1.688507	0.508507	1.158507	1.138507	0.658507	1.668507	1.658507	-1.341493	1.258507	1.638507	2.498507	0.298507	-0.241493	0.268507	-1.861493	0.098507	-1.511493	-1.461493	0.308507	-0.651493	0.468507
GENE1966X	hHC021175	IDO1	1.000000	0.512110	-0.117890	-0.347890	0.712110	2.102110	1.342110	-0.907890	-0.087890	-0.767890	0.012110	-0.507890	-0.437890	-0.657890	-0.927890	-1.027890	1.942110	-2.057890	-1.087890	-1.377890	1.322110	-0.417890	2.162110	0.132110	2.702110	1.882110	1.462110	-0.397890	1.352110	1.482110	0.052110	2.022110	2.412110	-2.347890	-0.167890	2.962110	2.652110	1.172110	0.692110	-1.057890	-1.207890	-0.467890	1.022110	1.292110	1.712110	0.542110	0.012110
GENE2092X	hHC013363	IDO1	1.000000	-0.029317	-0.239317	-0.929318	0.860683	1.730683	1.120683	-1.309317	-0.289318	-0.989317	-1.709317	-0.979317	-1.109317	-1.139317	-2.019317	-1.899317	1.460683	-2.519317	-1.919317	-1.589317	0.180683	-0.079317	1.840683	0.090683	2.790683	1.730683	1.010683	-1.929317	0.870683	0.650683	-1.859317	1.450683	1.850683	-2.099317	-0.949318	3.270683	2.830683	1.010683	0.190683	-1.639317	-0.500746	-0.199318	-1.289317	-0.599317	1.100683	-0.179317	-0.479318
GENE3134X	hHC001787	SLC14A1	1.000000	-2.209052	-1.559052	2.140948	1.660948	0.730948	1.130948	-3.889052	-1.179052	-4.199052	-0.969052	-0.909052	-1.849052	-2.879052	-4.369052	-3.489052	2.770948	-1.701052	-1.349052	-1.459052	0.280948	2.120948	0.480948	0.680948	2.930948	1.050948	0.080948	0.090948	1.840948	1.050948	-0.038052	-1.009052	1.750948	-0.739052	0.850948	0.380948	0.679948	2.230948	0.270948	-1.119052	-0.343338	-0.042385	-0.249052	-0.319052	-0.126830	-0.349052	0.360948
GENE1473X	hHR012305	HAS3	1.000000	-0.969824	-0.339824	0.960176	0.580176	0.020176	-0.029824	-0.379824	0.160176	-0.349824	-1.469824	-0.209824	-0.639824	-0.449824	-0.869824	-1.719824	-2.659824	-2.729824	-2.469824	-2.699824	0.790176	-0.349824	0.210176	-0.519824	0.560176	-0.159824	-0.199824	-0.649824	-1.669824	-0.489824	-1.159824	-1.299824	-0.689824	-0.889824	-0.249824	0.570176	0.600176	0.030176	0.130176	0.380176	-3.039824	-0.679824	-1.789824	-1.459824	-1.189824	-1.089824	0.060176
GENE3575X	hHA035244	HAS3	1.000000	-0.104199	0.365801	1.235801	0.915801	0.525801	0.665801	0.525801	1.015801	0.225801	-0.424199	0.515801	0.095801	0.155801	-0.634199	-0.324199	-1.454199	-0.557949	-0.834199	-1.554199	1.175801	-0.604199	1.135801	0.055801	1.145801	0.165801	0.715801	-0.534199	-0.394199	0.425801	0.025801	-0.334199	0.205801	-0.444199	0.195801	0.715801	0.585801	0.325801	0.665801	1.065801	-0.219199	-0.295449	-0.704199	-0.033199	0.203301	-0.134199	0.274801
GENE598X	hHA034647	FN1	1.000000	-1.057706	0.502294	-0.447706	-0.630206	-0.396595	-0.907706	-0.157706	-1.017706	-1.077706	-0.007706	-0.727706	-0.907706	-0.087706	-2.297706	-0.657706	-0.599928	-0.305206	-1.377706	-2.057706	-0.612706	-2.507706	0.322294	-0.367706	-0.327706	0.732294	-0.562706	-0.277706	-0.287706	-0.147706	-0.099134	-0.368817	-0.071456	0.012294	-0.177706	-0.477706	-0.817706	-0.907706	0.292294	0.462294	-0.827706	0.368009	0.212294	1.132294	3.652294	0.972294	1.282294
GENE628X	hHC002199	TDRD9	1.000000	-1.223409	0.596591	0.266591	-2.743409	-0.863409	-0.393409	-1.103409	0.016591	0.186591	0.016591	0.626591	0.006591	-0.112409	-1.063409	-1.823409	-2.673409	-1.264409	-1.353409	-0.603409	-0.306743	0.596591	0.216591	0.236591	0.066591	1.316591	-1.182409	0.496591	-0.473409	-0.673409	0.246591	-0.746409	-0.213409	-1.453409	-0.293409	0.776591	-0.303409	0.086591	0.446591	-0.374409	-0.293409	0.665591	0.956591	0.816591	2.176591	0.696591	0.916591
GENE2286X	hHC002552	RNF128	1.000000	-0.718258	0.501742	0.231742	0.111742	-0.568258	0.401742	-0.498258	1.661742	0.141742	0.251742	0.251742	1.361742	1.651742	1.961742	0.981742	-2.018258	1.821742	0.311742	0.841742	-0.108258	0.981742	-0.208258	-0.318258	-0.838258	-1.088258	-1.683258	-1.578258	-1.328258	-0.628258	-0.762702	-0.543814	-0.532008	-3.318258	-0.938258	-1.388258	-0.988258	-0.338258	0.351742	1.971742	0.191742	1.166742	0.811742	0.581742	0.441742	0.981742	1.471742
GENE712X	hHR016755	LINC00545	1.000000	-0.407862	0.432138	1.872138	0.152138	-0.457862	-0.157862	0.732138	1.732138	-0.367862	-0.687862	-0.477862	-0.397862	-0.197862	-0.527862	0.492138	-2.027862	-3.347862	-0.507862	-0.507862	-1.407862	-1.567862	0.542138	-0.217862	-0.967862	0.022138	-1.887862	-0.307862	-0.827862	-0.917862	-1.947862	-0.027862	-1.057862	-1.447862	1.022138	2.092138	1.602138	1.502138	2.332138	-1.037862	0.522138	-0.717862	2.982138	2.022138	-0.317862	1.212138	0.602138
GENE337X	hHC020906	ABCC3	1.000000	-0.997361	-0.537361	0.492639	-0.857361	0.582639	-0.537361	-0.477361	-0.667361	-0.657361	-0.777361	-0.977361	-1.227361	-0.957361	-1.527361	0.962639	-1.877361	-2.187361	-1.127361	-1.007361	-0.187361	-1.267361	0.562639	0.432639	-0.857361	-0.677361	-0.157361	-0.597361	-0.667361	-1.377361	-1.147361	-1.037361	-1.127361	-1.317361	1.082639	2.352639	1.182639	0.342639	1.492639	-0.597361	1.462639	-1.007361	0.232639	-0.017361	-0.217361	0.612639	0.562639
GENE1200X	hHC017188	ABCC3	1.000000	-0.698286	-0.538286	0.681714	-1.328286	0.681714	-0.598286	-0.248286	-0.458286	-0.368286	-0.668286	-0.728286	-1.668286	-0.888286	-1.598286	1.101714	-3.108286	-3.388286	-1.098286	-0.868286	-0.258286	-1.648286	0.711714	0.511714	-1.408286	-0.848286	-1.618286	-1.498286	-1.498286	-1.408286	-2.028286	-1.208286	-2.688286	-1.618286	1.181714	2.541714	1.371714	0.751714	1.771714	-0.428286	0.951714	-0.437175	0.551714	0.061714	-0.438286	0.881714	0.721714
GENE564X	hHC022466	PPAPDC1A	1.000000	0.333485	0.573485	0.343485	1.113485	-1.846515	-0.466515	-0.726515	-0.546515	-0.506515	0.003485	0.173485	-0.666515	-0.226515	0.743485	-0.196515	-0.946515	-2.836515	-0.156515	-0.316515	-1.222765	-0.936515	0.703485	0.183485	-0.166515	-0.646515	-0.106515	0.353485	0.613485	-0.306515	-0.286515	-1.126515	-0.694515	-0.796515	-0.886515	-0.796515	-0.656515	-0.386515	-0.356515	-1.186515	2.323485	0.070985	0.083485	0.653485	1.703485	0.673485	-0.086515
GENE2034X	hHR012235	PPAPDC1A	1.000000	0.019996	0.409996	0.289996	1.319996	-2.800004	-0.360004	-0.320004	-0.460004	-0.380004	-0.390004	-0.140004	-0.780004	-0.210004	0.819996	-0.420004	-2.360004	-1.561115	-0.350004	-0.790004	-2.140004	-0.950004	0.629996	0.149996	-0.530004	-0.100004	-1.625004	-0.960004	-0.840004	-1.300004	-2.280004	-2.740004	-1.490004	-0.510004	-0.090004	-0.810004	-1.030004	-1.010004	-0.440004	-0.760004	2.349996	-0.612504	-0.080004	0.969996	1.889996	0.939996	0.499996
GENE472X	hHC011930	PLEK2	1.000000	-0.307109	-0.007109	0.022891	-1.427109	-1.517109	-0.277109	-0.447109	-0.427109	-0.447109	-0.157109	-0.057109	-0.517109	-0.697109	-0.727109	0.172891	-2.017109	-1.927109	-1.397109	-0.517109	-0.907109	-0.977109	0.382891	-0.097109	-0.537109	-0.357109	-2.977109	0.082891	-0.617109	-0.687109	-0.427109	-1.177109	-0.257109	-1.537109	-0.417109	0.412891	-0.827109	-0.267109	0.142891	-0.807109	-0.067109	-1.027109	0.552891	0.652891	0.802891	0.192891	0.112891
GENE887X	hHC024003	MATK	1.000000	0.096418	-0.033582	0.016418	-1.193582	-1.613582	-0.443582	-0.633582	-0.363582	-0.363582	-0.353582	0.076418	-1.073582	-0.963582	1.076418	-0.343582	-2.053582	-1.833582	-1.393582	-0.704582	-0.873582	-1.563582	0.526418	0.156418	-0.503582	-0.643582	-1.453582	-0.793582	-0.383582	-1.113582	-0.773582	-0.863582	-0.373582	-1.523582	-0.683582	-0.263582	-1.213582	-0.283582	-0.153582	-1.233582	-0.363582	-0.643582	-0.313582	0.416418	-0.500725	0.066418	0.126418
GENE3503X	hHC010596	PAQR5	1.000000	-0.860588	-0.090588	0.289412	-1.248588	-0.857255	-0.320588	0.039412	-0.680588	0.009412	0.049412	-0.550588	-1.000588	-1.590588	-1.230588	0.119412	-3.560588	-1.096144	-1.720588	-1.560588	-1.810588	-1.710588	0.109412	-0.380588	-0.690588	0.029412	-1.029477	-0.730588	-1.120588	-1.060588	-0.360588	-0.350588	-2.490588	-1.470588	-0.430588	-0.750588	-0.620588	-0.940588	-0.200588	-1.040588	0.447412	0.146555	0.419412	0.829412	0.759412	1.049412	0.639412
GENE788X	hHC013659	APOC1	1.000000	1.144438	1.464438	0.404438	-0.475562	-0.792228	-0.325562	-0.555562	-0.815562	1.414438	0.157772	0.474438	0.394438	0.024438	-0.085562	-0.315562	0.614438	-0.085562	0.424438	0.504438	0.324438	-1.655562	0.054438	0.234438	-0.795562	-0.655562	0.474438	-0.945562	-0.385562	-0.185562	-0.287228	-1.025562	-1.205562	-1.335562	-1.055562	-0.635562	-1.115562	-0.535562	-0.395562	-1.595562	0.354438	0.254438	-0.165562	0.774438	0.324438	0.154438	-0.075562
GENE3210X	hHC020675	BIRC7	1.000000	0.052697	0.652697	-1.137303	-0.887304	-1.047303	-0.547304	-0.577303	-0.867304	1.382697	-0.007303	-0.357304	-0.587303	-0.677303	-1.017303	-0.867304	-0.967303	-2.097303	-1.047303	-0.767304	-1.657303	-1.117303	0.182697	-0.157304	-0.637304	-0.607304	0.622696	-0.227303	0.212697	-0.747304	0.052697	-0.867304	0.292697	-0.977303	-0.957303	-0.857304	-1.377303	-0.447304	-0.617304	-0.997304	0.232697	0.212697	-0.357304	0.072696	0.092697	-0.107304	-0.517304
GENE575X	hHC012494	TNFRSF11A	1.000000	-1.415975	-1.335975	0.124025	-1.245975	-2.395975	-1.425975	-1.035975	-1.355975	-0.785975	-1.325975	-1.965975	-1.975975	-2.555975	-1.975975	-0.825975	-2.685975	-1.359308	-0.815975	-1.095975	-0.225975	-3.385975	-0.835975	-1.585975	-0.735975	-1.625975	-0.871975	-2.825975	-1.015975	-1.795975	-0.741530	0.434025	-0.665975	-2.045975	-1.225975	-0.495975	-0.455975	0.464025	0.294025	0.134025	0.116882	-0.048475	-0.215975	0.144025	-0.304725	-0.655975	-1.215975
GENE872X	hHC015075	FCGBP	1.000000	-3.283985	-2.033985	-0.293985	-1.763985	-2.693985	-1.383985	-2.933985	-3.153985	-1.653985	-3.443985	-2.953985	-1.376843	-3.533985	-3.063985	-0.713985	-2.373985	-4.183985	-0.353985	-0.093985	-2.383985	-2.833985	-2.393985	-2.213985	0.886015	-3.383985	-2.363985	-2.883985	-1.533985	-3.043985	-3.713985	0.116015	0.156015	-3.193985	-2.893985	0.776015	-0.443985	3.186015	-0.153985	0.166015	-1.133985	-2.143985	2.366015	-1.753985	-2.153985	-1.273985	-1.503985
GENE1512X	hHC017466	IGSF21	1.000000	-2.230710	-1.580710	-0.890710	-0.840710	-1.330710	-1.250710	-1.450710	-0.590710	-1.910710	-1.970710	-1.770710	-2.450710	-2.440710	-2.880710	-0.320710	-3.610710	-4.540710	-1.080710	-0.880710	-1.210710	-1.580710	-1.070710	-1.080710	0.189290	-1.740710	-3.940710	-1.390710	-0.620710	-2.850710	-1.308710	-2.340710	-1.700710	-2.900710	-0.300710	0.519290	-0.320710	1.099290	0.069290	1.019290	-0.060710	-0.933710	0.959290	0.089290	-1.370710	-0.610710	-0.730710
GENE1388X	hHC009245	HAVCR2	1.000000	-0.983310	-0.773310	1.076690	0.576690	-0.533310	-0.433310	-0.463310	0.146690	0.056690	-0.443310	0.016690	-0.123310	0.106690	0.156690	-0.053310	-0.903310	-0.303310	-0.063310	-0.223310	-1.283310	-0.333310	-1.503310	-0.503310	-0.253310	-0.613310	-1.163310	-1.093310	-1.083310	-1.213310	-1.353310	0.836690	0.656690	-0.983310	0.116690	1.156690	0.366690	0.806690	0.776690	0.256690	-0.763310	-1.053310	0.696690	0.046690	-1.933310	0.346690	0.186690
GENE1465X	hHC009329	CTSB	1.000000	-0.952502	-1.272502	0.957498	0.227498	-0.342502	-0.082502	-0.142502	-0.442502	-0.332502	-1.242502	-0.312502	-0.022502	0.247498	0.167498	0.097498	-0.032502	-0.492502	-0.642502	-0.472502	-0.992502	0.037498	-1.182502	-0.022502	-0.192502	-0.922502	-0.752502	-0.742502	-1.232502	-0.942502	-1.342502	-0.392502	0.347498	-0.712502	-0.072502	1.027498	0.567498	0.037498	0.967498	0.007498	-0.142502	-1.082502	-0.122502	-1.112502	-1.362502	-0.302502	-0.342502
GENE1897X	hHC015439	CHI3L1	1.000000	-1.893090	-0.913090	1.396910	-1.593090	-2.783090	0.066910	-1.593090	-0.703090	-0.113090	-2.683090	-4.003090	-2.823090	-2.293090	-2.123090	0.916910	-1.423090	-3.063090	-2.049756	-1.463090	-0.253090	-0.183089	-2.323090	-2.903090	-2.683090	-2.043090	-1.063090	-2.843090	-2.033090	-3.053090	-3.063090	-0.163090	-1.283090	-2.083090	-0.813090	-1.213090	-1.553090	-0.643089	-0.203090	-3.093090	-0.703090	0.016910	1.396910	0.266910	-1.293090	1.376910	0.816910
GENE309X	hHC003050	ALCAM	1.000000	-1.586898	-0.386898	1.163102	0.173102	-1.756898	-0.786898	-0.806898	-0.276898	-0.536898	-0.496898	-1.466898	-0.716898	-0.416898	-0.396898	0.103102	-2.656898	-2.046898	-2.116898	-1.386898	-0.866898	0.133102	-0.226898	-1.026898	-0.606898	-0.626898	-2.046898	-1.596898	-1.526898	-1.886898	-0.966898	0.173102	-0.866898	-1.156898	-0.966898	-0.476898	-1.146898	-0.526898	0.023102	-0.676898	0.343102	-0.126898	-0.226898	-0.126898	1.473102	0.243102	0.343102
GENE2750X	hHC017193	SLAMF9	1.000000	-1.054226	0.045774	2.485774	-0.124226	-1.008511	-0.634226	-0.814226	0.085774	0.505775	-0.894226	-1.094226	-1.374226	-2.274226	-2.494226	-1.144226	-2.604226	-2.148511	-1.604226	-1.714226	-0.684226	-1.504226	-0.154225	0.085774	-0.004226	-1.334226	-1.751726	-1.664226	-1.524226	-1.494226	-1.368670	2.735774	-1.314226	-2.144226	-0.274226	0.385775	-0.164226	-0.724225	0.305775	-1.504226	-0.694226	-0.920892	-0.754225	1.005774	-1.564226	0.765775	0.845774
GENE3532X	hHC008388	NCEH1	1.000000	-1.446265	-0.556265	1.203735	-0.586265	-1.146265	-0.226265	-0.846265	-0.876265	-0.196265	-1.286265	-1.496265	-1.446265	-1.616265	-1.516265	-0.646265	-2.336265	-2.206265	-1.816265	-1.336265	-1.196265	-0.906265	-0.446265	-0.776265	-0.696265	-0.936265	-1.286265	-1.856265	-1.576265	-1.826265	-1.346265	-0.116265	-0.656265	-1.766265	-1.306265	-1.066265	-1.166265	-0.996265	-0.766265	-0.946265	-0.446265	-0.446265	-0.686265	-0.286265	-0.616265	-0.646265	-0.566265
GENE2630X	hHC016449	LIPA	1.000000	-0.730185	-0.490185	1.399815	0.209815	-0.660185	-0.240185	-1.160185	-0.420185	0.299815	-1.100185	-0.620185	-0.770185	-0.740185	-1.110185	-0.500185	-0.270185	-0.700185	0.669815	0.259815	0.029815	-0.800185	-1.050185	-0.800185	0.009815	-0.660185	-0.300185	-1.080185	-1.190185	-0.880185	-1.270185	0.039815	-0.250185	-0.500185	0.159815	0.099815	-0.100185	-0.220185	-0.410185	-0.200185	-1.140185	-0.630185	-0.350185	-0.260185	-1.040185	-0.050185	0.099815
GENE2305X	hHC005720	SPP1	1.000000	-3.885954	-1.075954	1.234046	0.644046	-2.475954	-0.905954	-1.455954	0.364046	-0.485954	-2.945954	-3.355954	-2.955954	-2.385954	-2.925954	0.684046	-5.075954	-4.395954	-3.585954	-2.745954	-0.785954	0.394046	-1.955954	-0.625954	0.684046	-1.455954	-0.745954	-2.035954	-3.105954	-2.635954	-3.185954	-1.405954	-1.535954	-2.525954	-0.715954	0.614046	0.024046	-0.605954	-1.105954	-2.955954	1.224046	0.094046	1.304046	1.024046	-2.715954	2.794046	2.534046
GENE2951X	hHC021250	SPP1	1.000000	-1.347013	-0.187013	1.572987	1.012987	-1.127013	-0.187013	-0.847013	1.152987	-0.017013	-1.407013	-1.207013	-1.847013	-1.397013	-2.027013	1.902987	-3.097013	-3.097013	-2.227013	-1.907013	-0.267013	-0.347013	-0.227013	0.072987	1.192987	-0.807013	0.262987	-1.467013	-1.747013	-0.947013	-2.137013	0.282987	0.252987	-2.007013	-0.557013	0.492987	-0.297013	-0.397013	-0.147013	-1.607013	0.032987	-1.227013	1.212987	1.612987	-1.267013	3.282987	2.522987
GENE3247X	hHC022595	TM4SF19	1.000000	-2.234435	0.395565	3.795565	0.035565	-4.494435	0.585565	-1.174435	0.085565	1.005565	-2.414435	-1.834435	-1.894435	-1.184435	-2.194435	-0.374435	-3.814435	-1.891102	-3.584435	-3.064435	-0.104435	0.075565	-0.964435	-1.534435	0.075565	-2.364435	-3.934435	-1.594435	-2.974435	-2.574435	-3.404435	-0.984435	-2.594435	-3.144435	-0.614435	0.235565	-0.744435	-0.954435	0.835565	-1.104435	-0.113006	0.295565	-0.034435	0.215565	-2.294435	1.995565	2.355565
GENE3408X	hHC007368	DHRS9	1.000000	-0.782057	-0.562057	1.247943	0.117943	-0.794057	0.067943	0.117943	0.097943	0.797943	-0.102057	-0.542057	-0.502057	-0.462057	-0.582057	0.397943	-1.202057	0.057943	-0.952057	-1.272057	-1.532057	-0.952057	-0.872057	-0.942057	-0.152057	-0.802057	0.067943	-0.712057	-0.292057	-0.612057	-0.650946	1.697943	1.647943	-0.732057	-0.542057	0.617943	0.817943	1.087943	0.587943	0.727943	-0.942057	-0.880057	1.127943	0.787943	-1.490628	1.177943	0.747943
GENE2757X	hHC018814	MMP9	1.000000	-0.756650	-0.692650	1.617350	1.037350	-0.692650	0.317350	-0.452650	-0.112650	0.057350	-0.882650	-2.532650	-1.022650	-0.982650	-0.702650	0.217350	-2.232650	-3.285287	-1.842650	-2.132650	0.347350	-0.822650	1.247350	0.207350	1.037350	-0.172650	-1.182650	-2.442650	-1.392650	-0.972650	-0.020984	1.547350	-0.352650	-1.432650	-0.182650	0.147350	-0.532650	-0.652650	-0.062650	-1.092650	1.047350	0.452350	-0.472650	0.417350	-1.267650	-0.552650	-0.102650
GENE2773X	hHC022078	LPCAT2	1.000000	-2.019632	-1.289632	0.010368	-0.079632	-0.099632	0.700368	0.030368	-0.249632	0.570368	-1.779632	-0.489632	-1.219632	-0.410743	-1.069632	-0.199632	-1.149632	-0.622965	-1.079632	-1.399632	0.410368	-0.879632	0.340368	0.260368	0.530368	-1.209632	-0.129632	-1.669632	-0.479632	-0.139632	-0.841854	-1.209632	0.770368	-2.759632	-0.629632	-0.849632	-1.699632	0.290368	0.320368	0.420368	-0.315346	-0.303382	-0.539632	0.280368	-0.902132	0.190368	0.320368
GENE1265X	hHC014105	RASL11B	1.000000	-0.957944	-0.547944	-0.637944	-0.787944	-0.717944	-0.507944	-0.507944	-0.007944	0.452056	-0.637944	-1.087944	-0.337944	-0.367944	-0.507944	-0.737944	-1.917944	-2.917944	-1.887944	-1.027944	0.052056	-1.217944	-0.437944	-0.727944	-0.977944	-0.357944	-1.857944	-1.027944	-1.017944	-1.557944	-0.797944	-1.067944	-1.647944	-1.147944	-0.597944	-0.057944	-0.417944	0.102056	-0.387944	-1.127944	0.096056	-1.137944	-0.417944	-0.067944	0.122056	0.002056	0.322056
GENE3303X	hHC006443	SLC22A15	1.000000	-1.589435	-0.739435	-0.979435	-1.969435	-1.989435	-1.499435	-0.609435	-1.519435	0.120565	-0.639435	-1.779435	-1.599435	-0.899435	-0.389435	0.710565	-1.009435	-0.331657	-0.189435	0.750565	-0.901435	-1.499435	-2.209435	-1.749435	-0.959435	-0.879435	-3.689435	-1.299435	-0.619435	-0.809435	-0.390546	-0.479435	-0.829435	0.480565	-0.429435	0.030565	-1.109435	-0.019435	-0.009435	-0.809435	-0.642769	-0.173880	-0.159435	-1.149435	-0.606102	0.920565	0.670565
GENE28X	hHC007765	RAB3C	1.000000	-1.048507	-0.308507	-0.448507	-0.288507	1.231493	-1.088507	-0.508507	-1.978507	-0.248507	-1.358507	-1.418507	-1.311507	-1.155507	-1.438507	-2.058507	-2.518507	-1.828507	-1.698507	-1.660507	1.241493	-0.328507	0.221493	-0.678507	-1.408507	0.351493	-1.018507	-1.608507	-1.268507	-0.978507	-1.277396	0.311493	-0.958507	-0.912507	-0.568507	-0.248507	0.591493	-0.228507	-0.658507	-1.668507	-0.638507	0.911493	-1.248507	-2.198507	-1.658507	0.911493	0.111493
GENE78X	hHA035989	LRRC1	1.000000	-0.912908	-0.172908	-0.622908	-0.662908	0.587092	-0.592908	0.787092	-0.172908	0.007092	-0.552908	-0.402908	-0.862908	-0.892908	-0.672908	0.147092	-1.732908	-1.202908	-0.332908	-0.672908	-1.302908	-0.532908	0.317092	-0.222908	-1.252908	1.337092	0.977092	-2.952908	-0.472908	-0.762908	-0.364336	0.147092	-2.152908	-0.582908	0.017092	-0.162908	-0.112908	-0.332908	0.027092	-0.362908	-0.222908	-2.232908	-0.392908	-1.032908	-0.374336	1.487092	0.997092
GENE77X	hHA037417	LRRC1	1.000000	-0.944464	-0.354464	-0.824464	-0.854464	0.135536	-0.674464	0.095536	-0.854464	-0.334464	-0.684464	-0.764464	-1.374464	-0.974464	-1.144464	-0.344464	-2.004464	-1.164464	-0.734464	-1.104464	-1.384464	-0.724464	0.115536	-0.514464	-1.344464	0.895536	0.475536	-2.214464	-0.944464	-1.134464	-1.264464	-0.164464	-1.314464	-0.874464	-0.284464	-0.544464	-0.664464	-0.744464	-0.324464	-0.654464	-0.194464	-0.964464	-0.454464	-0.734464	-0.574464	1.215536	0.715536
GENE418X	hHA038174		1.000000	-0.553870	-0.203870	-0.693870	-0.743870	0.286130	-0.523870	0.296130	-0.533870	-0.103870	-0.733870	-0.483870	-1.033870	-0.853870	-0.933870	-0.083870	-1.693870	-1.203870	-0.453870	-0.803870	-1.093870	-0.963870	0.266130	-0.243870	-1.063870	0.786130	0.526130	-1.973870	-0.753870	-0.853870	-1.393870	-0.083870	-1.353870	-0.653870	-0.163870	-0.353870	-0.523870	-0.513870	-0.373870	-0.423870	-0.308870	-1.643870	-0.263870	-0.503870	-0.568870	1.006130	0.616130
GENE46X	hHC008053	MCTP1	1.000000	-1.357500	0.152500	-0.257500	0.042500	0.202500	-0.647500	-0.347500	-1.067500	0.402500	-0.497500	-1.457500	-0.937500	-0.857500	-1.227500	-0.927500	-2.737500	-2.987500	-3.037500	-3.157500	-1.587500	-0.157500	0.292500	-0.457500	-0.407500	-0.967500	-1.887500	-2.717500	-1.737500	-1.067500	-2.447500	1.192500	-0.487500	-2.077500	-0.817500	0.092500	0.042500	-0.647500	-0.697500	-0.227500	1.382500	0.272500	-1.337500	-2.247500	-1.157500	-0.217500	-0.087500
GENE1226X	hHC006125	ELOVL7	1.000000	-1.598642	-0.738642	-0.878642	-0.648642	-1.448642	-0.738642	-0.228642	-1.068642	-0.758642	-1.228642	-1.918642	-1.758642	-1.748642	-1.008642	-0.548642	-3.528642	-2.758642	-2.398642	-1.828642	-1.888642	1.181358	0.141358	-0.398642	-0.508642	0.371358	-0.628642	-2.328642	-1.758642	-1.458642	-2.038642	0.571358	-2.038642	-1.788642	-0.468642	-0.678642	-0.388642	-0.828642	-0.498642	-0.828642	0.941358	-0.028642	-0.738642	-1.518642	-0.908642	0.331358	0.441358
GENE152X	hHC006961	ALDH1A2	1.000000	-1.645231	-0.095231	-0.245231	-0.825231	-0.365231	0.174769	-1.135231	-0.755231	0.174769	-1.265231	-0.785231	-0.795231	-0.425231	-1.595231	-1.025231	-3.885231	-1.555231	-3.035231	-2.065231	-0.735231	0.784769	0.064769	-0.315231	-1.475231	-0.505231	-1.545231	-2.335231	-0.885231	-1.385231	-1.205231	-0.055231	-1.075231	-1.525231	0.184769	-0.205231	-0.115231	-1.185231	-0.645231	-0.735231	-0.525231	-0.335231	-0.625231	-0.675231	0.184769	0.344769	0.554769
GENE1047X	hHC008512	EGLN3	1.000000	-1.449804	0.160196	-1.179804	-2.309804	0.260196	-0.449804	-0.629804	-1.279804	-0.659804	0.130196	-0.959804	-1.569804	-1.409804	-1.179804	-0.829804	-1.959804	-0.963138	-1.949804	-2.499804	-0.979804	-0.209804	0.300196	0.090196	-1.549804	-0.429804	-2.989804	-1.579804	-0.509804	-0.379804	-0.516947	0.020196	-2.039804	-1.689804	-0.289804	-1.219804	-1.039804	-0.929804	-1.239804	-1.069804	-1.489804	-0.279804	0.340196	0.860196	0.620196	0.100196	0.480196
GENE3009X	hHC003562	NUDT10	1.000000	-0.689436	0.090564	-0.699436	0.100564	-0.474992	-1.689436	-0.009436	0.300564	0.780564	0.610564	-0.849436	-0.429436	-2.289436	-0.666436	-0.379436	-2.959436	-1.079436	-1.469436	-2.469436	-0.672770	-0.500436	-0.109436	-0.449436	-1.579436	-0.739436	-1.025686	-0.762436	-0.329436	-0.369436	-0.460686	0.920564	-1.499436	-2.969436	-0.449436	-0.399436	-0.119436	-0.439436	-2.069436	-1.389436	0.201814	0.025564	0.290564	-0.839436	0.633064	0.320564	-0.039436
GENE1000X	hHC006292	F2R	1.000000	-0.655139	0.304861	-0.685139	-0.595139	-0.215139	-0.645139	0.184861	0.094861	0.104861	-0.575139	-2.015139	-0.895139	-0.555139	-0.795139	-0.025139	-2.595139	-1.005139	-1.475139	-0.765139	0.114861	-0.415139	-0.815139	-1.035139	-0.985139	-0.715139	-1.415139	-2.285139	-1.555139	-2.545139	-2.615139	-0.075139	-2.315139	-1.595139	-1.315139	-0.015139	0.764861	-0.705139	-0.735139	0.234861	-0.245139	1.214861	-0.705139	0.314861	1.214861	-0.095139	-0.365139
GENE1613X	hHC004854	EPHX4	1.000000	-1.225309	0.094691	-1.325309	-2.145309	-1.715309	-0.955309	-0.385309	-1.225309	-1.245309	-0.525309	-1.245309	-0.935309	-1.375309	-1.135309	-0.395309	-3.615309	-0.706738	-2.065309	0.213580	-0.873087	-2.055309	-0.655309	-0.785309	-0.785309	-0.215309	-0.368642	-0.725309	-0.515309	-0.515309	-0.313881	-3.295309	-0.526738	-2.165309	-0.375309	0.104691	0.754691	-0.105309	-1.495309	-0.185309	0.136119	0.417548	-0.059309	0.344691	0.472191	1.554691	1.624691
GENE771X	hHC006183	ADAMTS3	1.000000	-1.136884	-0.646884	-1.216884	-0.906884	-0.476884	-0.526884	-0.046884	-1.296884	0.253116	0.343116	-2.766884	-1.076884	-1.666884	-0.996884	-0.436884	-3.306884	-3.326884	-0.946884	-0.616884	-1.196884	-1.316884	-0.126884	-1.196884	-0.996884	-0.786884	-1.746884	-2.296884	-1.606884	-1.366884	-2.346884	0.113116	-1.446884	-1.666884	-1.276884	0.003116	-0.756884	-0.616884	-1.196884	-0.916884	-0.547995	-0.566884	-1.146884	-1.126884	-0.326884	-0.446884	-0.186884
GENE1071X	hHC008956	CTGF	1.000000	-0.773657	-0.913657	-1.493657	0.016343	-0.953657	-1.993657	-0.433657	-1.623657	0.716343	-0.393657	-1.063657	-0.403657	-0.103657	-0.283657	0.116343	-4.263657	-2.793657	-2.263657	-2.183657	-1.303657	-1.983657	-1.743657	-2.103657	-1.983657	-0.553657	-0.113657	-2.993657	-2.043657	-2.423657	-2.543657	-0.983657	-2.023657	-1.713657	-1.673657	0.696343	0.236343	-0.893657	0.686343	-0.693657	-0.593657	-0.603657	-1.473657	-2.103657	-0.453657	0.366343	-0.063657
GENE2719X	hHR002313	SHISA3	1.000000	-0.999022	0.260978	-1.189022	-0.469022	-1.599022	-1.209022	-0.029022	-0.119022	-0.099022	-1.049022	-1.929022	-0.669022	-0.029022	-0.469022	-1.179022	-3.869022	-4.579022	-2.439022	-2.349022	0.120978	-1.069022	-0.759022	-1.489022	-1.169022	-1.099022	-0.399022	-1.449022	-1.179022	-2.209022	-1.339022	-1.379022	-1.709022	-2.899022	-0.929022	-0.229022	-0.409022	-0.889022	-0.639022	0.940978	-0.699022	0.810978	-1.529022	-1.589022	-0.229022	0.550978	0.900978
GENE2031X	hHC005023	DAGLA	1.000000	-1.172440	-0.272440	-0.472440	-1.762440	-2.452440	-0.882440	-0.422440	-0.462440	-1.072440	-1.182440	-1.692440	-1.572440	-1.592440	-1.782440	-2.002440	-3.422440	-3.782440	-1.952440	-0.972440	-0.032440	-0.862440	-1.262440	-1.142440	-0.842440	-1.592440	-1.242440	-1.342440	-1.982440	-1.612440	-1.289440	-2.182440	-2.132440	-0.392440	-0.352440	-0.002440	0.467560	-0.512440	-1.082440	0.247560	-0.471440	0.221560	-1.562440	-0.942440	-1.282440	-0.252440	0.897560
GENE373X	hHC002942	LRRC1	1.000000	-2.054661	-1.004661	-1.844661	-2.594661	-1.204661	-1.874661	-0.324661	-1.614661	-0.984661	-1.474661	-1.904661	-2.074661	-2.064661	-1.394661	-1.324661	-4.964661	-1.294661	-1.214661	-0.434661	-1.140217	-0.524661	-1.304661	-1.634661	-2.414661	-0.164661	-1.622439	-3.444661	-1.794661	-2.274661	-1.866884	-1.944661	-1.366884	-0.814661	-0.854661	-0.924661	-0.524661	-0.784661	-1.324661	-1.644661	-0.636884	-1.294661	-1.064661	-1.994661	-0.486884	0.375339	0.395339
GENE3537X	hHA034320	LRRC1	1.000000	-1.479628	-1.019628	-1.489628	-1.239628	-0.499628	-1.319628	-0.599628	-1.899628	-0.869628	-1.799628	-1.409628	-1.839628	-1.679628	-2.009628	-1.079628	-2.719628	-1.809628	-1.359628	-1.179628	-2.379628	-1.349628	-1.079628	-1.309628	-2.279628	0.070372	0.200372	-2.959628	-1.719628	-2.059628	-2.019628	-0.629628	-1.949628	-0.819628	-0.769628	-1.499628	-1.129628	-0.869628	-1.129628	-0.889628	-1.549628	-1.349628	-1.199628	-1.959628	-1.249628	0.480372	0.210372
GENE3279X	hHR001655	GRAMD1C	1.000000	-1.758591	-0.598591	-0.928590	-1.041924	-1.444591	-2.128591	-0.678590	-1.548591	-0.748591	-1.758591	-2.208591	-1.338591	-1.858591	-0.803590	-2.618591	-2.191591	-1.401924	-2.708591	-2.848591	-1.008591	-0.640590	-1.128591	-1.918591	-0.978591	-0.738591	-1.814841	-2.888591	-1.518591	-1.938591	-0.721448	-3.598591	-1.469702	-1.428591	-0.328591	-0.620591	-0.330591	-0.298590	-0.588591	-0.028591	-0.431090	0.223910	-1.428591	-1.818591	0.147410	0.121410	0.241410
GENE3599X	hHC002712	GRAMD1C	1.000000	-1.128017	-0.098017	-0.718017	-1.308017	-0.344017	-0.748017	-0.448017	-1.178017	-0.508017	-1.248017	-1.228017	-0.968017	-1.458017	-0.602017	-1.068017	-3.338017	-0.770017	-2.548017	-3.838017	-0.593017	-1.198017	-0.688017	-1.508017	-1.288017	-0.458017	-1.067017	-1.968017	-1.308017	-1.618017	-0.823573	-2.278017	-1.858017	-1.438017	-0.358017	-0.798017	-0.828017	-0.558017	-0.248017	0.401983	-0.999446	-0.054017	-1.088017	-0.958017	-0.336906	0.641983	0.131983
GENE387X	hHC006098	SNAP25	1.000000	-0.323876	-0.473876	-1.853876	-3.973876	-2.963876	-2.033876	-0.883876	-2.883876	-1.293876	-1.853876	-1.833876	-2.373876	-2.923876	-2.783876	-0.733876	-4.793876	-2.129876	-3.543876	-0.794987	-1.192876	-4.073876	0.446124	-0.283876	-0.603876	1.036124	-0.243876	-1.303876	-0.363876	-1.443876	-1.143876	0.726124	-0.774876	0.406124	-0.513876	-0.744876	0.436124	-0.753876	-0.243876	-2.353876	-0.335876	-0.339876	0.396124	0.316124	0.423124	0.786124	0.306124
GENE1868X	hHC002304	MPZL2	1.000000	-1.036083	-1.396083	-1.356083	-1.986083	0.883917	-2.066083	-1.206083	-1.986083	-2.556083	-2.856083	-3.096083	-3.526083	-3.346083	-3.376083	-1.456083	-2.906083	-4.316083	-0.516083	-0.136083	0.663917	-2.036083	-0.756083	-0.526083	-1.746083	0.073917	0.143917	-3.166083	-1.766083	-1.856083	-2.466083	-0.646083	-1.326083	-1.806083	-0.996083	-0.576083	0.133917	-1.376083	-2.576083	-1.686083	-0.156083	-1.256083	-0.596083	-0.226083	-1.306083	0.803917	0.173917
GENE2480X	hHA035133	MPZL2	1.000000	0.457417	-0.182583	-0.942583	-1.582583	0.177417	-1.162583	-1.192583	-1.172583	-1.392583	-0.972583	-0.992583	-1.962583	-2.082583	-2.082583	-1.162583	-2.142583	-2.382583	0.777417	0.607417	-1.702583	-1.682583	0.077417	-0.302583	-0.972583	0.167417	-0.722583	-0.982583	-0.902583	-1.292583	-2.022583	-1.192583	-1.242583	-1.092583	-0.502583	-0.592583	-0.092583	-0.892583	-1.402583	-1.412583	-0.452583	-1.492583	-0.172583	0.187417	-0.192583	0.497417	0.247417
GENE1379X	hHC013385	ART4	1.000000	-1.066246	-0.826246	-0.919246	-1.527913	0.013754	-1.886246	-1.246246	-4.176246	-1.506246	-1.876246	-2.136246	-1.726246	-0.931961	-1.089580	-1.636246	-2.326246	-1.369580	-2.816246	-3.266246	-1.836246	-1.166246	0.003754	-0.926246	-0.226246	-0.211802	-1.286246	-1.236246	1.023754	-0.726246	-0.814580	-0.146246	-0.251246	-0.867675	-0.136246	-0.216246	0.283754	0.483754	-0.800691	-0.420691	-0.736246	-0.711246	-0.472246	-0.436246	0.082325	0.583754	-0.536246
GENE323X	hHC004694	SLCO2A1	1.000000	-3.267904	-2.427904	-1.507904	-0.317904	-0.267904	-2.897904	-4.037904	-2.887904	-2.397904	-2.457904	-4.497904	-1.950126	-3.217904	-3.687904	-1.837904	-0.457904	-3.287904	-2.797904	-2.287904	-0.457904	-0.947904	-0.487904	-0.607904	0.402096	0.742096	0.872096	-2.457904	-0.627904	-1.677904	-1.826792	-1.457904	-1.167904	-0.327904	0.272096	-0.517904	0.602096	-1.337904	-1.597904	-2.717904	-0.964154	-0.881237	-1.377904	-3.567904	-1.404570	0.362096	0.382096
GENE926X	hHC007576	PLA1A	1.000000	-2.224586	-1.434586	-1.204586	-0.234586	-0.054586	-0.694586	-1.694586	-0.424586	-1.264586	-2.804586	-3.024586	-1.244586	-0.254586	-2.134586	-1.724586	-2.264586	-4.004586	-3.544586	-3.504586	0.225414	-0.524586	-0.274586	-0.224586	-0.174586	0.435414	-0.534586	-2.394586	-0.614586	-1.254586	-2.994586	-1.284586	-0.714586	-1.674586	-0.764586	0.105414	0.495414	-0.654586	-0.164586	-1.544586	-1.272586	-1.044586	-0.854586	-1.834586	-0.824586	1.735414	1.025414
GENE228X	hHC010021	MERTK	1.000000	-2.101982	-1.471982	-0.351982	-1.411982	-0.401982	-0.741982	0.038018	-1.671982	-0.381982	-1.241982	-2.421982	-1.451982	-1.511982	-1.291982	-1.201982	-1.581982	-2.881982	-2.261982	-2.291982	-1.251982	-1.291982	-1.341982	-1.121982	-1.171982	-0.531982	-0.051982	-2.691982	-1.081982	-2.131982	-1.461982	-1.101982	0.218018	-1.721982	-0.551982	0.028018	-0.041982	0.998018	0.138018	0.348018	-1.581982	-1.641982	-1.311982	-1.471982	-1.343232	-0.091982	-0.371982
GENE2235X	hHR004664	GPR126	1.000000	-0.916608	-0.316608	-0.956608	-2.416608	0.963392	-0.676608	-0.466608	-1.136608	-1.026608	-0.696608	-0.816608	-1.586608	-1.626608	-1.936608	-0.746608	-2.276608	-1.705179	-2.026608	-2.496608	-1.586608	-3.016608	0.413392	-0.136608	-0.736608	0.493392	-1.276608	-0.956608	-0.306608	-0.686608	-0.634608	-0.036608	-0.476608	-1.176608	0.123392	-0.316608	0.023392	0.463392	-0.316608	0.423392	-0.292322	-0.330894	-0.236608	-0.056608	0.343392	-0.086608	0.013392
GENE3202X	hHC010499	CFI	1.000000	-0.718333	-0.198333	-1.098333	-0.548333	-0.088333	-0.718333	-1.008333	-1.308333	-0.548333	-1.438333	-1.578333	-1.688333	-1.698333	-2.018333	-2.118333	-1.068333	-3.148333	-2.468333	-2.128333	-1.118333	-0.868333	-0.438333	-0.918333	-1.158333	0.171667	-0.168333	-2.238333	-0.388333	-1.348333	-1.768333	0.361667	-0.158333	0.221667	-0.198333	-0.408333	0.061667	-0.038333	-0.888333	-0.338333	-1.558333	-0.068333	-1.288333	-1.628333	-0.758333	0.381667	0.321667
GENE3324X	hHR005399	CMAHP	1.000000	-0.998441	-1.348441	-0.338441	-0.168441	0.011559	-1.068441	-0.848441	-1.428441	-0.718441	-1.708441	-2.188441	-1.838441	-1.928441	-1.938441	-1.308441	-1.918441	-1.378441	-2.838441	-2.438441	-2.838441	-0.818441	-0.828441	-0.588441	-0.778441	1.181559	0.491559	-1.928441	-0.768441	-1.758441	-0.858441	-0.758441	-0.388441	-0.258441	-0.018441	-0.198441	0.501559	0.311559	-0.178441	-0.308441	-1.568441	-1.258441	-0.408441	-1.858441	-0.908441	-0.668441	-0.528441
GENE1377X	hHC010493	HAS2	1.000000	-0.280509	0.009491	-0.020509	-0.550509	-1.230509	-0.450509	-0.930509	-1.120509	0.669491	-0.310509	-0.870509	-1.890509	-1.820509	-1.450509	-0.750509	-1.440509	-2.940509	0.779491	1.309491	-2.170509	-0.820509	-0.400509	0.039491	-1.470509	-0.310509	-1.580509	-1.770509	-0.930509	-1.160509	-1.180509	1.279491	0.119491	1.259491	0.019491	0.009491	-1.320509	-1.430509	-0.820509	-0.220509	0.479491	0.149491	-0.760509	-1.410509	1.309491	-0.330509	-0.390509
GENE138X	hHC006685	C9orf94	1.000000	-0.865197	-0.505197	-1.125197	-1.735197	-1.115197	-1.055197	-0.805197	-1.255197	0.024803	0.484803	-1.325197	-0.745197	-1.525197	-0.475197	-0.005197	-1.445197	-1.645197	0.374803	-0.521197	-2.625197	-0.835197	-0.995197	-1.695197	-1.775197	-1.765197	-1.097197	-1.995197	-1.955197	-1.815197	-0.915197	-1.025197	-2.245197	0.214803	-1.165197	-1.615197	-1.625197	-0.605197	-1.725197	-1.175197	-0.259642	-0.355197	-0.725197	-0.425197	-0.698531	-0.745197	-0.925197
GENE602X	hHR005943	HGF	1.000000	-0.900686	-0.060686	-0.390686	-1.350686	-0.030686	-1.030686	-0.690686	-1.710686	-0.630686	-1.020686	-1.280686	-1.750686	-3.970686	-1.620686	-0.260686	-1.460686	-1.663186	-2.240686	-2.870686	-1.220686	-0.590686	0.399314	-0.620686	-0.110686	0.419314	-1.460686	-0.370686	-0.860686	-0.590686	-1.490686	0.659314	0.109314	-0.660686	-0.390686	-0.080686	0.209314	1.119314	-0.670686	-0.710686	-0.523544	-0.122353	-0.050686	0.399314	-0.396936	0.289314	0.399314
GENE2071X	hHC002899	HRH1	1.000000	-1.627533	-0.737533	-0.727533	-0.757533	-0.447533	-1.277533	-0.647533	-1.317533	-0.687533	-1.507533	-1.747533	-2.167533	-2.517533	-1.577533	-0.587533	-2.927533	-5.367533	-1.857533	-1.707533	-2.107533	-0.857533	-0.277533	-0.797533	-0.867533	-1.307533	-1.337533	-2.227533	-1.957533	-1.877533	-1.667533	1.142467	0.632467	-1.007533	-1.097533	-0.217533	-0.167533	1.012467	-1.607533	0.212467	0.662467	-0.547533	-0.877533	-0.967533	-1.457533	-1.217533	-0.957533
GENE2137X	hHC005840	CP	1.000000	-0.940384	-0.700384	-0.761384	-0.710384	-0.010384	-1.150384	-0.380384	-2.470384	0.769616	-1.030384	-1.980384	-1.370384	-1.480384	-1.194828	-0.330384	-0.430384	-4.540384	-0.810384	-0.510384	-1.230384	-3.110384	-1.490384	-1.910384	-1.880384	-1.000384	-2.750384	-1.690384	-1.400384	-1.670384	-1.420384	-0.100384	0.119616	-1.720384	0.079616	-0.610384	-0.260384	-0.260384	-1.360384	-0.380384	0.959616	-0.090384	0.079616	-0.750384	-0.650384	0.939616	0.639616
GENE1415X	hHC007037	VCAN	1.000000	-1.366074	-0.926074	-1.836074	-2.106074	-1.496074	-1.566074	-1.666074	-1.736074	-1.036074	-1.166074	-2.266074	-2.856074	-2.676074	-2.116074	-1.426074	-2.496074	-3.476074	-0.326074	-0.296074	-2.546074	-2.866074	-1.346074	-1.646074	-0.996074	-0.846074	-2.276074	-2.126074	-1.786074	-2.376074	-1.466074	0.393926	-0.246074	-1.066074	-1.436074	-0.906074	-1.336074	-1.056074	-1.876074	-0.866074	-0.006074	-0.746074	-1.076074	-1.226074	0.453926	-0.966074	-1.206074
GENE2687X	hHC008949	VCAN	1.000000	-1.364306	-0.784306	-1.464306	-1.484306	-0.934306	-1.394306	-0.884306	-1.124306	-0.774306	-0.504306	-2.094306	-2.604306	-2.374306	-1.204306	-0.974306	-2.134306	-3.024306	0.145694	0.615694	-2.134306	-2.084306	-1.254306	-1.344306	-0.584306	-0.184306	-1.954306	-1.924306	-1.744306	-2.074306	-0.524306	0.775694	-0.014306	-0.514306	-0.954306	-0.134306	-0.344306	-0.624306	-1.384306	-0.584306	0.745694	-0.354306	-0.504306	-0.944306	1.105694	-0.494306	-0.534306
GENE2205X	hHR007004	PRSS23	1.000000	-1.296574	-0.216574	-0.876574	-1.396574	-0.466574	-0.866574	-0.806574	-1.156574	-0.726574	-0.386574	-1.466574	-1.676574	-1.306574	-0.506574	-0.806574	-1.986574	-3.396574	-0.906574	0.273426	-1.146574	-0.666574	-0.866574	-1.126574	-0.866574	-0.076574	-1.806574	-1.736574	-1.306574	-2.766574	-2.556574	-0.956574	-2.326574	0.033426	-0.646574	0.013426	0.073426	-0.506574	-1.026574	-0.856574	1.433426	0.703426	-0.266574	-0.436574	1.643426	-0.476574	-0.386574
GENE3262X	hHC012911	PRSS23	1.000000	-1.554120	-0.294120	-1.144120	-1.364120	-0.074120	-0.654120	-1.524120	-1.484120	-0.764120	-1.104120	-2.514120	-2.014120	-1.934120	-1.314120	-0.844120	-1.604120	-3.184120	-0.944120	-0.424120	-2.084120	-1.064120	-1.424120	-1.154120	-1.244120	-0.264120	-0.784120	-2.474120	-1.764120	-2.774120	-1.914120	0.235880	-1.384120	-0.114120	-0.794120	-0.344120	-0.234120	-0.664120	-0.994120	-0.494120	0.935880	0.415880	-0.834120	-0.694120	1.295880	-0.424120	-0.774120
GENE2552X	hHR030777	KGFLP1	1.000000	-1.701335	-0.871335	-0.691335	0.018665	-1.271335	-1.611335	-0.381335	-0.711335	-0.861335	0.068665	-0.901335	-1.371335	-1.531335	-0.481335	-0.171335	-1.551335	-0.041335	0.088665	1.438665	-0.572585	-0.251335	-2.371335	-2.101335	-0.961335	-1.791335	-1.139906	-1.781335	-1.706890	-2.721335	-0.763001	-0.321335	-1.391335	-0.461335	-0.861335	0.298665	0.168665	-0.291335	-1.141335	-0.991335	1.508665	2.278665	-0.191335	-1.651335	0.888665	-0.651335	-0.671335
GENE1430X	hHC014405	TMEM108	1.000000	-1.222250	-0.622250	-1.062250	-1.982250	-0.252250	-1.132250	-0.682250	-2.282250	-1.182250	-0.012250	-2.232250	-2.082250	-1.472250	-1.182250	-2.492250	-1.982250	-4.092250	-2.312250	-1.872250	-1.292250	-1.632250	-0.132250	-1.452250	-0.942250	-0.742250	-1.702250	-0.762250	-0.942250	-1.492250	-0.712250	-0.332250	-0.602250	-0.052250	-0.782250	-1.302250	-1.322250	-1.082250	-0.962250	-0.692250	-0.542250	-0.282250	-0.332250	-1.002250	1.097750	-0.412250	-0.742250
GENE2408X	hHR012104	TMEM108	1.000000	-0.750403	-0.430403	-0.900403	-2.080403	-0.160403	-0.890403	-0.500403	-1.830403	-0.890403	0.239597	-1.770403	-1.830403	-1.430403	-1.060403	-1.960403	-1.530403	-4.910403	-1.890403	-2.340403	-0.550403	-1.930403	-0.060403	-1.100403	-0.760403	-0.300403	-1.570403	-0.740403	-0.520403	-0.980403	-0.700403	0.059597	-0.400403	0.189597	-0.800403	-1.090403	-1.210403	-0.720403	-1.100403	-0.390403	-1.290403	-0.880403	0.049597	-0.710403	1.069597	-0.260403	-0.570403
GENE2262X	hHC016664	FBXL13	1.000000	-1.152439	-0.352439	-1.022439	-1.482439	-1.102439	-1.402439	-1.212439	-2.662439	-1.172439	-0.112439	-1.192439	-1.732439	-2.072439	-0.862439	-0.652439	-2.112439	-2.862439	-1.232439	-1.212439	-2.162439	-1.072439	-0.672439	-1.902439	-0.812439	-0.292439	-2.252439	-0.732439	-0.612439	-0.642439	0.117561	0.347561	-0.382439	-1.232439	-1.072439	-0.682439	-1.202439	-1.682439	-1.822439	-1.462439	-0.524439	-0.198439	-0.456439	1.177561	0.767561	0.117561	-0.092439
GENE1768X	hHC023250	TPM1	1.000000	-0.055712	-0.095712	-0.265712	-0.095712	0.644288	-0.695712	0.054288	-0.315712	0.454288	0.334288	-0.515712	-0.405712	-0.305712	-0.395712	0.014288	-0.385712	-1.875712	-0.505712	-1.065712	-0.825712	-1.025712	-0.535712	-0.435712	-0.185712	-0.085712	0.054288	-1.245712	-0.195712	-0.815712	-0.735712	-0.215712	0.094288	-1.105712	-0.645712	-0.625712	-0.125712	-0.315712	-0.485712	0.454288	-0.935712	-0.475712	-0.125712	-0.535712	0.864288	-0.365712	0.014288
GENE3362X	hHC022176	PDLIM3	1.000000	-0.262446	-0.072446	-1.772446	-1.352446	0.247554	0.797554	0.287554	-1.182446	0.537554	-0.292446	0.037554	-2.002446	-2.252446	-0.292446	0.247554	-3.282446	-4.192446	-2.882446	-2.872446	-0.582446	-0.442446	-1.462446	-1.152446	-1.702446	-1.852446	-1.432446	-3.382446	-1.402446	-2.982446	-3.842446	-1.352446	-3.292446	-1.162446	-0.832446	-0.252446	-2.042446	-2.312446	-0.552446	-1.262446	0.297554	0.157554	1.157554	-0.002446	-1.112446	-0.352446	-0.002446
GENE2283X	hHC009668	CCL26	1.000000	-1.620351	-0.220351	1.099649	0.729649	-0.680351	-1.040351	1.099649	0.429649	-0.220351	-0.630351	-0.650351	-1.330351	-1.040351	-2.220351	-0.250351	-2.340351	-3.660351	-1.660351	-1.460351	-0.900351	-0.100351	0.169649	-0.340351	0.599649	-0.990351	-0.700351	-0.940351	-1.810351	-1.520351	-2.200351	0.879649	-0.630351	-0.760351	-0.670351	2.139649	2.219649	0.439649	0.729649	-1.880351	0.349649	-0.430351	0.639649	0.149649	0.459649	0.339649	-0.430351
GENE1773X	hHR013266	FAM132B	1.000000	-1.033350	-0.423350	-0.683350	-0.563350	-0.553350	-1.403350	-0.463350	-0.533350	-1.993350	-1.453350	-0.473350	-2.983350	-1.623350	-2.603350	0.026650	-2.313350	-1.343350	-0.533350	-0.893350	-0.361128	-0.849350	-0.523350	-0.263350	-0.733350	-0.283350	-0.504461	-2.093350	-1.963350	-1.253350	-0.528350	0.846650	-1.033350	-1.653350	-1.273350	1.066650	-0.183350	-0.503350	-0.993350	-1.823350	-0.177350	0.297900	0.636650	0.416650	0.466650	-0.463350	-1.443350
GENE2342X	hHC005024	XK	1.000000	-0.752158	0.867842	-1.522157	-3.392157	-0.870158	-1.272157	-1.032157	-1.082157	-1.022157	-0.532157	-0.742158	-1.632157	0.647842	-2.392157	-1.272157	-1.062157	-1.005907	-0.982158	-1.282157	-0.332157	-0.603269	0.537843	0.317842	-1.072157	0.067843	-1.012157	0.097842	-0.812157	-0.432158	-0.142157	-3.602157	-1.162157	-0.072157	-0.202157	0.227843	-0.972158	-0.492158	-0.952157	-2.062157	0.483557	0.918954	0.587843	0.377843	0.627842	0.087843	-0.562157
GENE627X	hHA036747	TNC	1.000000	-1.079061	-0.709061	-2.159061	-2.549061	-1.189061	-0.089061	-0.029061	-0.467061	-1.119061	-1.399061	-1.539061	-1.989061	-2.779061	-2.139061	1.940939	-1.719061	-1.889061	0.130939	-0.379061	-2.089061	-2.859061	-0.409061	-0.409061	-1.049061	0.230939	-3.589061	-1.789061	-1.229061	-0.769061	-3.439061	-0.479061	-0.029061	-1.959061	-0.809061	-0.299061	-0.919061	-0.749061	-0.247061	-2.339061	-0.222395	-0.339061	0.410939	0.060939	-0.219061	-0.569061	-0.829061
GENE3056X	hHA036179	TNC	1.000000	-0.647070	-0.647070	-1.547070	-1.697070	-1.107070	-0.117070	0.152930	-0.927070	-0.777070	-0.707070	-1.027070	-1.347070	-1.317070	-1.347070	1.292930	-1.457070	-2.947070	0.152930	0.392930	-2.327070	-1.687070	0.092930	-0.307070	-1.077070	0.282930	-2.237070	-1.407070	-1.127070	-1.467070	-1.437070	-0.897070	-0.297070	-1.137070	-0.647070	-0.317070	-0.897070	-0.687070	0.462930	-1.497070	-1.107070	-1.377070	-0.147070	0.352930	0.032930	-0.107070	-0.417070
GENE1986X	hHA033079	TNC	1.000000	-0.966138	-0.516138	-1.526138	-2.456138	-1.566138	-0.826138	0.063862	-1.416138	-0.896138	-1.426138	-1.136138	-1.726138	-1.556138	-2.096138	1.633862	-1.496138	-1.153916	0.263862	0.023862	-1.696138	-2.536138	0.063862	-0.416138	-0.906138	-0.176138	-1.036138	-1.276138	-0.636138	-1.116138	-0.672138	-0.426138	-0.276138	-2.386138	-1.156138	-0.616138	-1.416138	-1.286138	-0.736138	-2.526138	-1.436138	0.240529	-0.306138	0.553862	0.377862	-0.606138	-0.946138
GENE2706X	hHA036597	ABL2	1.000000	-0.497833	-0.007833	-0.377833	-0.527833	-0.277833	0.002167	0.722167	-0.178833	-0.017833	-1.557833	-1.467833	-1.457833	-1.317833	-1.265833	0.572167	-2.307833	-1.336722	-1.867833	-1.297833	-0.317833	0.492167	-1.177833	-0.357833	-0.227833	-0.887833	-0.191833	-1.825833	-1.907833	-3.057833	-0.971166	0.382167	0.002167	-0.037833	-1.027833	-0.017833	-0.767833	-1.277833	-0.927833	-1.597833	-0.305333	-0.267833	-1.192277	-2.017833	-1.939083	-1.277833	-1.097833
GENE576X	hHC013934	MLC1	1.000000	-1.144375	-1.414375	0.335625	-0.965375	0.055625	-2.404375	-1.634375	-1.434375	-1.314375	-0.764375	-1.584375	-1.474375	0.175625	-2.324375	-1.354375	1.985625	2.885625	-0.914375	0.085625	-0.523125	-1.574375	-1.124375	-0.414375	-0.604375	-0.294375	0.675625	0.575625	0.905625	1.385625	-0.453264	-0.564375	1.095625	1.675625	-0.374375	-0.684375	-1.104375	0.025625	-1.474375	-1.084375	-1.614375	-0.761875	-2.164375	-1.044375	-0.298819	-0.484375	-1.204375
GENE526X	hHR005606	AQP9	1.000000	-0.173542	-1.003542	0.556458	0.486458	-0.083542	-0.883542	-1.143542	-0.133542	-0.793542	-1.163542	-1.663542	-0.613542	-2.253542	-1.003542	-0.673542	-0.323542	-1.493542	-0.893542	-1.133542	0.569791	1.106458	0.256458	0.106458	1.126458	0.816458	1.746458	0.676458	1.306458	1.006458	1.036458	1.856458	2.626458	-0.013542	0.286458	0.646458	0.716458	-1.523542	-0.403542	-2.673542	1.146458	0.198458	-1.123542	-0.793542	0.116458	-0.093542	0.146458
GENE119X	hHC013597	FPR1	1.000000	-0.002528	-0.782528	-0.882528	0.147472	0.047472	-0.512528	-1.042528	0.037472	-0.342528	-0.487528	-2.292528	-0.732528	-1.642528	-1.092528	-1.192528	0.087472	-0.655385	-0.522528	-0.542528	1.167472	-0.902528	-0.132528	0.157472	1.287472	1.327472	1.457472	1.187472	1.437472	0.657472	1.217472	1.617472	2.197472	0.017472	0.327472	0.997472	0.727472	0.027472	0.377472	-0.852528	1.637472	0.887472	-0.702528	-0.502528	-0.342528	-0.912528	-0.382528
GENE1157X	hHC013456	S100A8	1.000000	-1.901988	-2.391988	-1.991988	-0.931988	-1.391988	-2.381988	-4.081988	1.988012	-3.221988	-3.871988	-3.411988	-2.351988	-2.781988	-3.551988	-2.491988	-2.411988	-5.511988	-2.051988	-2.021988	-2.331988	-3.161988	-2.321988	-0.501988	2.388012	4.128012	0.338012	1.998012	1.748012	0.728012	2.128012	2.008012	2.158012	0.458012	1.968012	3.818012	1.508012	-0.681988	0.328012	-1.681988	-0.161988	-1.601988	-0.951988	-1.431988	-0.731988	0.078012	0.548012
GENE2168X	hHC025052	S100A9	1.000000	-1.434054	-1.504054	-0.764054	-1.074054	-1.184054	-1.364054	-2.854054	0.575946	-1.784054	-2.894054	-2.334054	-2.014054	-2.244054	-2.604054	-1.794054	-0.864054	-4.054054	-1.134054	-0.984054	-1.624054	-2.454054	-1.574054	-0.124054	1.345946	2.065946	0.335946	1.365946	1.085946	0.325946	1.145946	0.965946	1.545946	-0.314054	0.795946	1.545946	0.375946	-0.294054	0.045946	-1.654054	0.435946	-0.874054	0.265946	-0.464054	-0.774054	-0.084054	0.095946
GENE1193X	hHC007012	OLIG1	1.000000	-0.527488	0.822512	-1.007488	0.402512	-1.117488	-1.267488	-1.197488	0.392512	-0.447488	-1.017488	-0.977488	-1.457488	-1.687488	-0.929488	-1.997488	-2.707488	-1.490821	-2.427488	-1.987488	-1.806238	-2.247488	0.502512	0.452512	1.892512	3.552512	-1.267488	1.912512	0.322512	-0.097488	1.252512	2.742512	1.082512	-0.497488	2.342512	4.472512	-0.187488	1.092512	0.592512	-1.287488	1.272512	0.352512	-0.847488	0.132512	0.542512	1.742512	2.812512
GENE14X	hHR027733	LOC440079	1.000000	0.144736	-0.125264	-1.625264	-2.035264	-3.725264	-0.255264	-0.505264	0.064736	-0.635264	-0.115264	-0.215264	-0.675264	-1.185264	-0.885264	-0.285264	-1.895264	-0.340978	-1.235264	-0.425264	-1.265264	-0.655264	0.264736	-0.305264	0.924736	1.054736	-1.315264	-0.365264	0.177736	0.114736	-0.150264	-0.955264	0.854736	-1.315264	-0.485264	1.234736	0.154736	0.464736	-1.015264	-0.335264	0.101403	-0.235264	0.314736	0.184736	0.524736	-0.175264	-0.005264
GENE1884X	hHC029647	OR7E140P	1.000000	-0.099384	0.190616	-1.579384	-3.229384	-3.219384	-0.469384	-0.799384	0.050616	-0.849384	-0.199384	-0.309384	-1.249384	-1.539384	-1.749384	-0.249384	-1.639384	-2.509384	-1.319384	-0.569384	-0.751050	-0.339384	0.050616	-0.119384	1.360616	1.390616	-1.419384	-0.409384	0.600616	0.090616	0.150616	-0.449384	1.350616	-1.219384	-0.429384	1.370616	-0.039384	0.480616	-1.559384	-1.789384	0.340616	-0.035634	0.070616	0.480616	0.390616	-0.119384	-0.229384
GENE705X	hHC013779	S100P	1.000000	0.317963	0.497963	-0.832037	-1.102037	-0.852037	0.057963	-0.332037	-0.022037	-0.112037	0.257963	0.167963	-0.582037	-0.462037	-0.682037	-0.332037	-1.252037	-1.022037	-0.932037	-0.102037	-0.412037	-0.682037	0.837963	0.537963	0.037963	1.457963	-0.272037	0.397963	-0.162037	-0.342037	1.357963	-0.142037	0.507963	-0.332037	0.287963	0.537963	-0.622037	-0.482037	-0.192037	-0.652037	1.277963	0.467963	0.127963	0.917963	0.587963	0.407963	0.467963
GENE752X	hHR015879	CYP4F3	1.000000	-0.516622	0.083378	-0.846622	-2.816622	-1.168050	-0.426622	-0.966622	-0.396622	-0.726622	-0.036622	-0.786622	-0.766622	-2.536622	-1.076622	-1.776622	-2.796622	-1.862872	-1.196622	-1.386622	-0.908288	-1.025511	0.773378	0.113378	1.653378	1.823378	-0.853288	0.743378	1.173378	0.713378	2.223378	1.473378	0.603378	-0.556622	0.433378	0.993378	-0.476622	-0.686622	-0.566622	-1.676622	-0.026622	-0.190907	0.883378	1.463378	0.863378	0.113378	0.213378
GENE2581X	hHC013893	GLT1D1	1.000000	0.154353	0.354353	-1.195647	-1.335647	-2.505647	-0.975647	-0.605647	0.084353	-0.395647	-0.405647	0.194353	-0.835647	-1.455647	-1.715647	-1.235647	-2.035647	-0.770092	-1.175647	-1.575647	-0.715647	-0.395647	0.404353	0.114353	1.604353	1.874353	-0.155647	1.304353	1.474353	0.234353	0.626575	1.084353	1.014353	0.464353	0.834353	2.064353	0.401353	-0.515647	-0.005647	-1.165647	0.113103	-0.265647	-0.545647	0.414353	0.601020	-0.395647	0.100603
GENE3082X	hHC004895	HAL	1.000000	-0.660829	-0.220829	-2.100829	-0.929829	-1.133686	-0.840829	-0.760829	-0.050829	-0.860829	0.079171	-0.610829	-1.010829	-1.450829	-0.541829	-2.510829	0.889171	-0.355829	-1.200829	-1.500829	-0.325829	-0.524162	0.029171	-0.070829	0.809171	1.499171	0.158060	0.529171	0.989171	0.539171	1.299171	0.069171	-0.080829	0.589171	0.279171	0.949171	0.459171	-0.420829	-0.560829	-1.610829	0.598060	0.523457	0.149171	-0.180829	1.110283	-0.500829	-0.490829
GENE1073X	hHR027676	HBA2	1.000000	-1.641922	-0.721922	-1.591922	-0.361922	-1.461922	-1.881922	-2.451922	-0.901922	-3.401922	-2.031922	-2.531922	-2.821922	-2.511922	-2.081922	-3.581922	-3.491922	-3.431922	-3.311922	-2.671922	-0.871922	-2.051922	1.248078	0.488078	1.628078	-1.661922	0.998078	2.678078	0.898078	0.198078	0.948078	0.838078	0.288078	-1.831922	0.438078	1.548078	0.108078	1.158078	1.028078	-2.021922	-0.771922	-0.471922	0.348078	-0.711922	0.228078	0.878078	0.098078
GENE1943X	hHR027991	HBA1	1.000000	-1.915542	-1.335542	-2.145542	-0.925542	-1.885542	-2.175542	-2.895542	-1.115542	-3.615542	-2.225542	-2.705542	-2.875542	-2.655542	-2.305542	-3.485542	-3.695542	-3.535542	-3.515542	-2.515542	-2.125542	-2.585542	0.984458	0.244458	1.444458	-1.695542	1.654458	3.944458	0.814458	0.084458	0.674458	0.434458	-0.075542	-2.335542	0.084458	2.044458	0.814458	1.404458	0.804458	-2.565542	-1.115542	-0.905542	0.224458	-0.955542	-0.705542	0.474458	-0.375542
GENE1938X	hHA033571	ADAMTS13	1.000000	-1.394249	-0.924249	-1.534249	-0.944249	-1.634249	-1.544249	-2.134249	-1.304249	-2.044249	-1.054249	-1.764249	-2.314249	-1.984249	-1.924249	-2.134249	-2.314249	-3.429964	-2.264249	-1.850499	-1.234249	-1.552999	0.515751	-0.074249	0.725751	-1.454249	0.585751	2.895751	0.375751	-0.224249	0.545751	0.235751	-0.264249	-1.864249	-0.024249	1.095751	-0.384249	0.665751	0.555751	-0.575249	-0.982821	-1.070916	0.025751	-0.824249	-0.244249	0.255751	-0.384249
GENE997X	hHC011968	HBD	1.000000	-0.978891	-0.758891	-1.858891	-1.428891	-1.398891	-1.618891	-1.848891	-1.318891	-1.988891	-1.178891	-1.388891	-1.948891	-1.938891	-0.308891	-2.078891	-2.868891	-2.998891	-1.478891	-1.008891	-2.098891	-2.048891	0.781109	-0.228891	0.601109	-0.898891	1.091109	3.421109	-0.208891	0.341109	0.221109	-0.318891	0.731109	-2.028891	-0.018891	3.791109	-0.298891	0.581109	-0.128891	-2.038891	-0.352641	-1.138891	1.831109	0.051109	0.321109	0.431109	-0.018891
GENE1821X	hHC019878	ALAS2	1.000000	-0.438148	-0.418148	-1.638148	-1.648148	-1.038148	-0.938148	-1.028148	-1.078148	-1.018148	-0.568148	-0.618148	-1.068148	-0.828148	-1.168148	-1.148148	-1.788148	-1.598148	-1.508148	-0.548148	-1.868148	-1.628148	0.651852	-0.318148	-0.828148	-0.348148	0.021852	1.151852	-0.678148	0.521852	-0.698148	-0.568148	1.191852	-1.328148	-0.858148	2.691852	-0.818148	0.561852	0.151852	-1.098148	-0.548148	-0.528148	0.731852	-0.168148	0.011852	-0.118148	-0.438148
GENE1675X	hHC004554	TRIM58	1.000000	-1.015258	-0.865258	-1.605258	-1.685258	-1.585258	-2.015258	-1.705258	-1.955258	-1.435258	-1.115258	-1.555258	-1.515258	-1.025258	-1.055258	-2.155258	-2.175258	-1.415258	-1.655258	-1.385258	-1.455258	-1.855258	0.184742	-0.855258	-0.415258	-0.775258	-0.935258	2.064742	-0.685258	-0.195258	0.224742	-0.755258	0.194742	-1.935258	-0.635258	1.134742	-0.725258	0.394742	-0.555258	-1.955258	-1.685258	-1.125258	0.124742	-0.715258	0.514742	-0.435258	-1.085258
GENE393X	hHA034910	SLC25A37	1.000000	-0.834505	0.035495	-0.134505	0.625495	-0.134505	-0.324505	0.205495	0.025495	-0.024505	-0.334505	-0.004505	-0.044505	-0.484505	-0.284505	-0.514505	-0.394505	-0.954505	-0.804505	-0.604505	-0.394505	-0.114505	0.535495	0.355495	0.505495	0.455495	0.095495	1.485495	0.345495	-0.104505	0.355495	1.265495	-0.084505	-0.764505	0.125495	1.135495	-0.194505	-0.554505	-0.244505	-0.674505	0.155495	-0.465755	0.145495	-0.374505	0.075495	-0.394505	0.205495
GENE1276X	hHC022937	CHMP1A	1.000000	-0.401309	-0.221309	-0.551309	-0.391309	-0.591309	-0.281309	-0.441309	-0.081309	-0.511309	-0.501309	-0.331309	-0.591309	-0.431309	-0.281309	-0.021309	-0.361309	-0.325059	-0.461309	-0.541309	-0.011309	-0.721309	0.388691	-0.031309	0.588691	-0.711309	0.158691	2.598691	0.088691	-0.221309	0.332976	-0.291309	0.253135	-0.951309	-0.501309	0.368691	-0.651309	0.018691	-0.071309	-0.551309	0.054691	-0.174643	-0.111309	0.048691	0.269941	-0.281309	-0.071309
GENE837X	hHC031875	HBG2	1.000000	-0.241525	0.358475	-1.131525	-0.831525	-0.472775	-0.231525	-0.241525	-0.321525	-0.211525	0.178475	-0.121525	-0.621525	-0.651525	-0.821525	-0.641525	-1.801525	-1.431525	-0.851525	-0.401525	-0.610414	-0.991525	0.838475	0.468475	0.608475	-0.391525	0.188475	1.598475	-0.321525	-0.571525	0.238475	-0.421525	0.258475	-1.131525	-0.031525	1.048475	-0.231525	0.478475	0.618475	-0.711525	-0.641525	0.318475	0.128475	0.378475	0.378475	0.618475	0.198475
GENE3610X	hHR029090		1.000000	-0.044435	0.585565	-0.784435	-0.954435	-0.413324	-0.184435	-0.424435	-0.184435	-0.474435	0.015565	-0.014435	-0.694435	-0.684435	-0.894435	-0.664435	-1.944435	-1.444435	-1.114435	-0.264435	-0.484435	-0.874435	1.005565	0.545565	0.405565	-0.214435	0.235565	1.585565	-0.474435	-0.784435	0.215565	-0.024435	0.265565	-1.154435	-0.004435	0.915565	-0.444435	0.375565	0.575565	-0.924435	-0.044435	0.365565	0.205565	0.665565	0.575565	0.695565	0.135565
GENE2478X	hHC003453	SNCA	1.000000	-2.102867	-0.692867	-1.172867	-3.732867	-2.792867	-1.152867	-0.562867	-1.882867	-1.162867	-0.692867	-1.952867	-1.302867	-2.032867	-1.532867	-1.252867	-3.132867	-2.040867	-1.316200	-2.322867	-1.669117	-1.413867	0.267133	-0.292867	-0.132867	-1.232867	-0.212867	1.307133	-0.682867	-0.722867	0.047133	-0.302867	-2.042867	-2.222867	0.017133	0.877133	-0.092867	1.067133	-0.152867	-0.422867	-0.292867	-0.318867	0.907133	-0.362867	1.117133	-0.612867	-1.452867
GENE3189X	hHA036047	SNCA	1.000000	-0.690741	-0.140741	-0.280741	-1.640741	-1.010741	-0.300741	-0.510741	-1.000741	-0.610741	-0.630741	-0.930741	-1.030741	-1.050741	-0.970741	-0.630741	-1.740741	-2.640741	-1.680741	-1.250741	-1.930741	-1.840741	0.509259	-0.050741	-0.420741	-0.630741	-0.040741	0.359259	-0.400741	-0.840741	-0.350741	0.189259	0.289259	-1.430741	-0.380741	0.669259	-0.550741	1.039259	0.119259	-0.280741	-0.560741	-0.610741	0.609259	0.309259	0.379259	-0.100741	-0.620741
GENE2747X	hHC007029	SESN3	1.000000	-0.489669	-0.639669	-0.069669	-0.579669	0.170331	-0.729669	-0.269669	-0.479669	-0.779669	-0.039669	0.090331	-0.609669	-0.719669	-0.172669	-0.789669	0.710331	1.580331	-0.619669	-0.639669	-1.409669	0.650331	-0.479669	-0.199669	0.390331	-0.089669	-0.339669	0.250331	0.040331	0.420331	0.490331	1.250331	0.250331	0.620331	0.170331	0.610331	0.930331	1.140331	-0.079669	-0.669669	-0.317169	-0.430919	0.340331	-1.159669	-0.622169	-0.829669	-0.549669
GENE2190X	hHC002384	MCTP2	1.000000	-1.040202	-0.560202	-1.820202	-1.830202	-1.630202	-0.980202	-0.830202	-0.630202	-0.490202	-0.310202	-1.040202	-1.040202	-0.620202	-1.760202	-1.210202	-2.260202	-1.725202	-1.690202	-0.750202	-1.690202	-1.370202	-0.070202	-0.140202	0.559798	0.579798	-0.601202	-0.670202	0.499798	-0.720202	0.289798	1.099798	-0.080202	-0.190202	0.939798	1.659798	-0.460202	-0.490202	-1.010202	-1.780202	0.389798	-0.075202	-0.720202	0.039798	0.739798	-0.630202	0.219798
GENE3430X	hHR004968	FAM46C	1.000000	-0.398054	-0.438054	-0.918054	-1.318054	-0.878054	0.061946	-0.068054	0.201946	0.221946	0.321946	-0.348054	-0.768054	-0.638054	-0.808054	-0.428054	-2.088054	-0.728054	-0.888054	0.331946	-1.098054	0.761946	0.211946	-0.168054	-0.388054	0.001946	-1.768054	-0.948054	-0.398054	-1.098054	0.491946	0.901946	-0.578054	-0.018054	0.091946	1.091946	0.021946	0.221946	-0.938054	-0.768054	0.421946	0.321946	-0.508054	0.121946	-0.248054	-0.328054	0.591946
GENE985X	hHC017428	SORL1	1.000000	-0.637593	-0.547593	-0.987593	-0.357593	0.882407	-0.777593	-1.137593	-0.127593	-1.137593	-0.667593	-0.237593	-1.137593	-1.537593	-1.157593	-1.617593	0.512407	-0.347593	-2.017593	-1.587593	-0.677593	-1.477593	0.852407	0.342407	0.332407	0.742407	-0.017593	0.832407	0.722407	0.632407	1.452407	0.452407	0.352407	0.632407	1.502407	0.972407	0.042407	0.972407	-0.617593	-0.107593	-0.157593	-0.717593	-1.137593	-0.717593	-0.037593	-0.927593	-0.967593
GENE1123X	hHC004168	TMEM154	1.000000	-1.898255	-1.178255	-0.998255	-0.928255	-2.168255	-1.838255	-2.168255	-0.668255	-1.768255	-0.908255	-2.878255	-2.158255	-1.728255	-1.798255	-2.688255	-2.428255	-3.698255	-2.558255	-1.998255	-1.888255	-1.338255	-0.518255	-1.128255	0.821745	0.391745	-0.738255	0.211745	0.201745	-0.588255	1.761745	1.561745	0.421745	-0.588255	0.601745	0.831745	-0.298255	-0.768255	-0.628255	-1.408255	-0.208255	-0.628255	-1.268255	-0.578255	1.631745	-0.448255	-0.278255
GENE1750X	hHA036006	MMP25	1.000000	-0.780350	-0.620350	-1.040350	-0.180350	-1.210350	-1.220350	-1.670350	0.189650	-1.280350	-1.180350	-1.580350	-1.230350	-1.080350	-1.400350	-1.840350	-1.010350	-2.390350	-1.900350	-1.860350	-3.430350	-2.520350	-0.660350	-0.480350	1.529650	1.799650	1.259650	0.989650	1.809650	0.409650	2.209650	1.919650	1.429650	1.349650	1.709650	1.809650	0.219650	-0.940350	0.259650	-1.010350	-0.365350	-2.080350	-1.450350	-0.970350	-0.301600	-0.350350	-0.060350
GENE2218X	hHC007268	SELL	1.000000	-1.015672	-1.205672	-1.235672	-1.065672	-0.395672	-1.005672	-1.765672	0.804327	-1.265672	-1.065672	-2.067672	-1.498172	-1.594422	-1.507101	-1.055672	-1.525672	-3.692339	-2.205672	-1.836784	-2.925672	-1.152339	-0.805673	-0.555673	0.894328	1.964328	0.674327	1.004328	1.854328	0.444327	1.644328	2.114328	1.544328	0.754328	0.884328	1.334328	0.764328	0.524327	0.324327	-0.405672	-0.872339	-1.239672	-0.715673	-0.615672	0.364328	-0.445673	-0.325672
GENE3089X	hHC005087	FAM65B	1.000000	-1.610135	-1.790135	-2.400135	-1.037278	-0.858885	-2.180135	-2.050135	-1.960135	-1.710135	-1.080135	-2.910135	-2.580135	-2.630135	-1.848469	-1.860135	-2.040135	-3.000135	-2.530135	-2.490135	-4.070135	-1.618707	-1.820135	-2.290135	-0.430135	1.109865	-0.120135	-0.120135	0.509865	-1.428135	1.159865	1.599865	0.319865	-0.844421	0.669865	0.039865	0.029865	-0.420135	-0.520135	-0.530135	-1.682135	-1.107635	-1.470135	-0.820135	-0.631802	-0.910135	-0.670135
GENE3232X	hHC023759	CDA	1.000000	-0.682402	-0.482402	-1.632402	-1.682402	-1.312402	-0.302402	-1.132402	-0.342402	-0.692402	-0.822402	-0.742402	-1.272402	-1.582402	-1.592402	-1.182402	-1.692402	-2.862402	-1.792402	-1.362402	-1.382402	-1.562402	-0.502402	-0.222402	-0.142402	1.497598	-0.042402	-0.102402	0.067598	-1.102402	0.277598	0.157598	-0.172402	-0.752402	-0.432402	0.467598	-0.342402	-0.622402	-0.822402	-0.992402	-0.642402	-2.552402	-0.982402	-0.192402	-0.132402	0.267598	0.257598
GENE3090X	hHC006527	TUBB1	1.000000	-0.431366	0.118634	-0.311366	-1.391366	-2.691366	-0.811366	-1.031366	0.158634	-1.461366	-0.941366	-0.961366	-0.721366	-1.421366	-1.521366	-1.361366	-1.691366	-0.803032	-2.341366	-1.621366	-0.308032	-1.841366	0.938634	0.658634	0.388634	0.888634	-0.571366	3.328634	0.578634	0.968634	0.968634	-0.051366	0.188634	-0.601366	0.768634	0.968634	1.508634	-0.121366	-0.141366	-1.751366	-0.361366	0.748634	0.078634	0.658634	1.518634	0.408634	0.448634
GENE1274X	hHC004217	GATM	1.000000	-1.298931	-2.138931	-1.338931	-0.898931	-1.048931	-2.618931	-1.698931	-1.908931	-0.278931	-0.308931	-1.078931	0.721069	0.811069	1.061069	0.901069	-1.498931	0.671069	-1.194486	-0.708931	-1.288931	-2.378931	-1.688931	-0.648931	-0.698931	-0.708931	-1.548931	-0.838931	-0.388931	-0.518931	0.371069	0.381069	0.441069	-0.738931	0.581069	0.011069	1.371069	0.551069	-1.188931	0.951069	0.661069	-0.838931	1.041069	-0.328931	-0.178931	-1.538931	-1.018931
GENE1318X	hHC003521	ADCY7	1.000000	-1.589699	-0.879699	-0.109699	-1.349699	-0.779699	-0.449699	-0.469699	0.430301	-1.159699	-0.989699	-1.459699	-1.289699	-1.359699	-0.539699	-1.659699	-2.229699	-1.659699	-1.909699	-1.089699	-1.349699	-0.259699	-1.589699	-1.739699	-1.009699	-1.679699	-3.919699	-1.629699	-1.849699	-2.379699	-1.299699	-0.409699	-0.439699	-0.309699	-0.239699	-0.319699	-0.179699	1.020301	-0.019699	0.600301	-0.609699	-0.099699	-1.329699	-1.209699	-0.609699	-1.999699	-1.659699
GENE21X	hHE040789		1.000000	-2.375105	-1.875105	-0.535105	-1.625105	-1.725105	-0.755105	-0.575105	-1.975105	-0.285105	-0.415105	-2.115105	-1.045105	-1.585105	-0.515105	-2.215105	-0.605105	1.094895	-1.535105	-0.855105	-2.755105	-0.975105	-1.855105	-1.175105	-0.965105	-1.825105	-1.625105	-1.005105	-0.795105	-0.415105	-0.705105	-0.035105	0.844895	-0.485105	0.194895	0.114895	0.324895	1.704895	-0.495105	1.444895	-1.255105	-1.715105	-1.515105	-2.035105	-1.205105	-2.485105	-1.605105
GENE2996X	hHC003274	TRIM50	1.000000	-2.403887	-1.763887	-0.703887	-4.193887	-2.763887	-1.523887	-1.253887	-2.323887	-1.203887	-1.943887	-1.803887	-1.633887	-3.973887	-1.255887	-2.063887	-3.063887	-2.529601	-2.643887	-2.063887	-2.218887	-1.408887	-1.273887	-1.593887	-0.383887	-2.283887	-1.360887	-1.383887	-1.743887	-2.063887	-0.939887	-0.113887	0.966113	-1.393887	0.136113	0.026113	1.356113	2.606113	-0.953887	1.066113	-1.030554	-0.873887	0.176113	-0.843887	-0.828887	-2.203887	-2.873887
GENE604X	hHC011703	CACNA2D3	1.000000	-1.605830	-0.665830	-0.515830	-1.905830	-2.535830	-0.965830	-0.825830	-1.445830	0.184170	-0.805830	-1.725830	-2.385830	-2.045830	-1.845830	-0.445830	-2.675830	-1.680830	-1.565830	-1.725830	-3.925830	-2.545830	-2.015830	-2.225830	-0.505830	-2.325830	-1.483830	-1.396830	-1.435830	-2.515830	-1.211386	-0.485830	-0.585830	-1.695830	-0.875830	-1.235830	-0.275830	1.594170	-0.795830	-0.775830	-0.466941	-0.434719	0.304170	0.174170	-0.576830	-1.135830	-1.085830
GENE2497X	hHC005361	SYT1	1.000000	-0.814728	-0.564728	-1.294728	-1.404728	-1.144728	-0.744728	-0.054728	-1.464728	-1.154728	-0.704728	-0.964728	-1.314728	-1.554728	-1.564728	-0.754728	-1.194728	-1.299728	-1.574728	-0.954728	-2.274728	-2.524728	-0.234728	-0.674728	-0.404728	-0.664728	-2.874728	-1.814728	-1.634728	-1.484728	-2.704728	0.605272	-0.794728	-0.084728	-0.224728	-1.264728	-0.244728	1.925272	0.205272	-1.004728	-0.464728	-0.465839	-0.034728	0.305272	-0.134728	-0.414728	-0.824728
GENE1172X	hHR031024	CCR2	1.000000	-1.221320	-0.611320	-2.131320	-3.831320	-4.241320	-1.361320	-1.331320	-1.551320	-1.421320	-0.641320	-1.251320	-1.601320	-1.951320	-3.061320	-0.779320	-2.731320	-1.440070	-2.201320	-1.511320	-0.827320	-1.245320	-0.361320	-0.671320	-1.431320	-0.761320	-0.851320	-0.891320	-0.591320	-1.601320	-1.821320	-0.311320	-0.315320	-0.651320	-0.171320	-1.641320	-1.231320	0.018680	-0.861320	-0.781320	-0.526320	0.002430	-0.511320	0.298680	-0.721320	-0.891320	-1.051320
GENE1300X	hHR008897	PLCH2	1.000000	-1.107779	-0.747779	-1.397779	-2.507779	-2.367779	-1.157779	-1.537779	-2.017779	-1.487779	-1.437779	-1.267779	-1.927779	-1.445779	-1.528779	-1.257779	-2.147779	-1.490279	-1.787779	-1.517779	-1.274029	-1.255557	-0.539779	-0.917779	-1.227779	-0.707779	-1.406668	-1.197779	0.272221	-1.757779	-1.545279	-0.397779	-0.475557	-0.047779	-0.437779	-1.007779	-0.847779	0.582221	-1.237779	-1.677779	-1.119446	-0.550279	-1.787779	0.022221	-0.561113	-1.007779	-0.532224
GENE1622X	hHC007926	LGALS2	1.000000	-0.844869	-1.354869	0.545131	-0.774869	-3.274869	-0.184869	-1.504869	-1.144869	-1.944869	-1.404869	-1.884869	-2.684869	-2.404869	-2.784869	-1.364869	-3.274869	-4.874869	-2.354869	-2.094869	-3.094869	-1.904869	-0.734869	-0.384869	0.845131	-0.894869	-2.574869	0.025131	-0.654869	-1.854869	-0.964869	-0.634869	-1.464869	0.025131	-0.464869	0.635131	-0.374869	-1.714869	-0.544869	-1.114869	-0.484869	-1.000584	-2.214869	0.985131	0.665131	-2.054869	-2.144869
GENE2028X	hHC009259	CD1C	1.000000	-1.065553	-0.865553	-0.415553	-2.295553	-1.235553	-0.375553	-1.695553	-2.355553	-1.505553	-0.695553	-1.865553	-2.525553	-2.345553	-2.595553	-1.175553	-3.235553	-4.565553	-2.365553	-2.155553	-2.605553	-2.595553	-1.475553	-1.725553	-1.065553	-1.035553	-3.485553	-1.705553	-1.125553	-2.745553	-2.215553	-0.375553	-0.785553	-0.305553	-0.055553	-1.345553	-1.685553	-0.145553	-0.495553	-0.025553	-2.225553	-1.465553	-1.515553	0.564447	-0.115553	-1.915553	-2.195553
GENE255X	hHC002017	ALDH1A3	1.000000	-1.954028	-0.964028	-1.054028	-1.694028	0.645972	-2.324028	0.015972	-1.854028	-0.834028	-2.174028	-1.754028	-2.474028	-2.454028	-2.694028	-2.674028	-1.764028	-4.914028	-3.184028	-2.984028	-2.034028	-2.324028	-1.494028	-0.804028	-2.384028	-0.024028	-0.214028	-1.974028	-2.004028	-2.944028	-1.874028	1.135972	0.285972	0.465972	-0.184028	0.855972	0.455972	0.555972	-0.034028	-0.724028	-2.144028	-0.934028	-1.984028	-2.154028	-1.524028	-1.444028	-1.414028
GENE1100X	hHC003772	C13orf33	1.000000	-2.056944	-0.806944	-0.976944	-0.956944	0.083056	-1.226944	-0.976944	-0.706944	-0.116944	-1.356944	-2.816944	-1.686944	-1.166944	-1.106944	-0.916944	-2.776944	-3.766944	-2.516944	-2.096944	-0.576944	-0.316944	-1.246944	-0.486944	-2.816944	-1.376944	-2.246944	-2.796944	-2.756944	-2.686944	-2.926944	0.483056	-0.746944	-0.616944	-0.846944	1.263056	0.333056	0.173056	1.163056	-0.576944	0.763056	0.403056	-0.296944	-1.016944	-0.936944	-0.356944	-0.746944
GENE49X	hHC016777	NGFR	1.000000	-1.488776	-0.608776	-2.228776	-1.358776	-0.518776	-1.718776	-1.098776	-2.058776	-1.598776	-2.398776	-2.468776	-2.418776	-2.628776	-1.589776	-0.608776	-1.378776	-2.588776	-0.248776	-0.458776	-1.188776	-0.751776	-0.918776	-1.078776	-2.038776	-1.668776	-0.668776	-2.978776	-1.808776	-1.808776	-1.527665	-0.998776	-0.498776	0.331224	-0.998776	-1.118776	-1.378776	-1.168776	-1.748776	-1.898776	-0.482109	-0.346554	-0.388776	-0.738776	-1.027665	-0.498776	-1.178776
GENE555X	hHC006530	LBH	1.000000	-1.994074	-1.564074	-1.604074	-0.784074	-0.554074	-1.944074	-1.094074	-1.914074	-0.914074	-1.654074	-2.674074	-1.984074	-1.924074	-1.364074	-1.044074	-2.844074	-2.924074	-2.264074	-1.544074	-0.764074	-0.794074	-1.234074	-1.434074	-1.254074	-0.624074	-1.204074	-2.054074	-1.514074	-1.734074	-1.354074	-0.174074	-0.824074	-1.294074	-1.154074	-0.884074	-0.894074	-0.564074	-1.114074	-1.404074	-1.194074	-1.104074	-0.984074	-0.494074	-0.324074	-0.884074	-0.734074
GENE2110X	hHC008071	CRISPLD2	1.000000	-1.953362	-0.983362	-0.583362	-0.903362	-0.903362	-0.593362	-0.783362	-0.423362	-0.563362	-1.343362	-2.243362	-2.043362	-2.223362	-2.153362	0.066638	-2.243362	-2.657362	-1.583362	-2.563362	-2.133362	-1.063362	-0.283362	0.356638	-1.093362	-0.073362	-0.413362	-2.613362	-1.123362	-1.363362	-2.053362	-0.103362	-0.883362	0.226638	-1.063362	0.246638	-0.663362	-1.383362	-1.063362	-1.463362	-1.293362	-1.103362	-0.643362	-1.473362	-2.503362	-0.033362	-0.333362
GENE200X	hHC019429	CD74	1.000000	-2.318334	-1.098334	-0.988334	-0.498334	-1.178334	-0.518334	-2.418334	-0.908334	-0.358334	-3.048334	-2.808334	-2.468334	-2.028334	-2.638334	-1.428334	-1.918334	-4.988334	-2.958334	-3.318334	-0.768334	-0.868334	-1.268334	-0.478334	-0.358334	-0.838334	-1.588334	-3.008334	-1.148334	-1.848334	-3.178334	0.241666	-0.058334	-1.788334	-0.848334	0.161666	0.091666	0.491666	-0.438334	-0.468334	-0.908334	-1.048334	-1.318334	-0.528334	-2.518334	-0.268334	-0.618334
GENE383X	hHC020318	GRASP	1.000000	-1.665829	-0.855829	-1.075829	-1.165829	-1.005829	-0.415829	-1.205829	-0.125829	-0.135829	-2.135829	-2.745829	-2.585829	-2.425829	-2.995829	-1.575829	-2.025829	-3.315829	-2.965829	-2.575829	0.694171	0.564171	-1.415829	-0.065829	-0.135829	-0.175829	-0.585829	-2.945829	-1.575829	-1.465829	-1.395829	-0.295829	-0.055829	-0.925829	-0.245829	-1.055829	-0.135829	-1.255829	-0.515829	-0.605829	-0.295829	-0.195829	-2.295829	-1.745829	-2.285829	-1.015829	-0.415829
GENE1533X	hHC017934	TNFRSF1B	1.000000	-1.932374	-0.522374	-1.302374	-1.232374	-1.032374	-0.832374	-1.892374	-0.892374	-1.122374	-2.222374	-2.922374	-2.612374	-2.602374	-3.032374	-1.842374	-1.972374	-4.252374	-2.702374	-2.542374	-0.092374	-0.592374	-0.812374	0.317626	0.187626	-1.852374	-0.862374	-2.342374	-1.542374	-0.982374	-0.632374	1.567626	0.797626	-2.002374	-0.742374	-1.042374	-0.272374	-0.682374	-1.642374	-0.472374	-0.922374	-0.362374	-1.962374	-1.882374	-2.542374	-1.382374	-1.302374
GENE1831X	hHC011346	SECTM1	1.000000	-2.471065	-1.421065	-1.781065	-1.631065	-1.271065	-1.521065	-2.171065	-0.351065	-0.541065	-1.761065	-2.931065	-2.461065	-2.341065	-2.651065	-1.671065	-1.971065	-4.871065	-2.261065	-1.581065	-2.131065	0.838935	-1.621065	-0.301065	-0.281065	-0.181065	-1.751065	-1.851065	-0.911065	-1.731065	-1.711065	-0.381065	0.338935	-0.961065	-0.771065	0.368935	-0.121065	-0.351065	-0.561065	-0.861065	-1.521065	-0.681065	-1.401065	-1.681065	-1.861065	-1.271065	-1.051065
GENE357X	hHA035786	MFHAS1	1.000000	-1.531126	-1.051126	-0.581126	-1.081126	-1.051126	-0.831126	-0.991126	-1.031126	-0.651126	-1.491126	-1.801126	-1.951126	-3.251126	-2.511126	-1.101126	-2.501126	-2.731126	-2.161126	-2.461126	-1.431126	-1.271126	-0.251126	0.548874	-0.371126	0.018874	0.408874	-1.311126	-1.121126	-0.701126	-0.567126	0.318874	-0.491126	-1.121126	-0.381126	0.628874	-0.651126	-0.201126	-1.681126	-0.931126	-0.592126	-0.494126	-0.771126	-1.631126	-0.676126	-0.911126	-0.240126
GENE1592X	hHR014562	ICOSLG	1.000000	-1.513069	-0.893069	-1.573069	-1.803069	-2.193069	-0.823069	-1.333069	-1.593069	-0.943069	-2.453069	-2.183069	-2.003069	-2.843069	-3.243069	-1.973069	-0.693069	-1.817069	-2.173069	-2.263069	-0.273069	-1.483069	-0.703069	0.546931	-0.413069	-1.503069	-2.213069	-2.193069	-1.663069	-1.363069	-1.125291	-0.093069	0.106931	-0.913069	-0.013069	-0.323069	0.076931	-0.653069	-1.333069	-1.153069	-0.614319	-0.730847	-1.473069	-1.503069	-1.020847	-2.223069	-0.806402
GENE994X	hHC020512	ARID5A	1.000000	-1.400161	-0.590161	-1.480161	-1.490161	-0.840161	0.059839	-0.960161	-0.660161	0.129839	-2.260161	-1.480161	-2.170161	-2.580161	-2.760161	-0.910161	-1.870161	-3.550161	-3.020161	-2.400161	0.519839	0.489839	-1.150161	0.479839	-0.300161	0.199839	-1.880161	-2.980161	-2.220161	-1.900161	-1.780161	-0.643161	-1.060161	-1.000161	-0.920161	-0.540161	-0.360161	-1.430161	-1.320161	-1.060161	0.009839	-0.280161	-1.760161	-1.180161	-3.130161	-2.010161	-0.800161
GENE1893X	hHC016795	BATF3	1.000000	-1.133112	-0.503112	-0.833112	-0.733112	-0.703112	-0.513112	-0.953112	-0.993112	-0.133112	-1.443112	-1.523112	-1.233112	-1.473112	-1.593112	-1.183112	-2.193112	-3.763112	-2.263112	-1.813112	-0.253112	0.296888	-0.753112	0.476888	-0.333112	0.156888	-0.623112	-2.093112	-1.663112	-1.853112	-1.913112	-0.533112	-1.023112	-0.913112	-0.893112	0.836888	-0.483112	-1.143112	-0.573112	-0.543112	-0.303112	-0.163112	-1.643112	-1.303112	-1.813112	-1.433112	-0.313112
GENE2393X	hHC024776	MIDN	1.000000	-1.123579	-0.793579	-0.223579	-1.323579	-1.003579	-0.143579	-1.403579	-0.263579	-0.473579	-1.223579	-0.943579	-1.313579	-1.443579	-1.943579	-0.853579	-1.353579	-1.903579	-0.793579	-0.543579	-0.033579	-0.353579	-0.953579	0.306421	-0.133579	-0.493579	-0.503579	-1.713579	-1.253579	-0.493579	-1.243579	0.096421	0.166421	-0.133579	-1.013579	0.286421	-0.943579	-1.323579	-1.163579	-1.213579	-1.473579	-0.583579	-1.583579	-1.723579	-1.913579	-1.413579	-0.833579
GENE465X	hHC007514	SOX8	1.000000	-0.917153	-0.817153	-1.247153	-0.857153	-1.437153	-0.927153	-1.477153	-0.727153	-0.957153	-1.167153	-1.277153	-1.447153	-1.957153	-1.737153	-1.517153	-2.387153	-2.747153	-1.837153	-1.677153	0.972847	-0.747153	-0.407153	-0.057153	-1.087153	-0.437153	-0.907153	-1.497153	-1.177153	-1.357153	-1.557153	0.882847	-1.507153	-0.857153	-0.827153	0.552847	-0.007153	-1.167153	-1.337153	-1.157153	-0.165903	-1.817153	0.142847	-0.587153	-0.917153	-0.607153	0.842847
GENE962X	hHC013996	C9orf164	1.000000	-2.020497	-1.320497	-1.740497	-2.290497	-3.000497	-1.320497	-1.780497	-0.640497	-1.840497	-1.150497	-1.290497	-1.710497	-1.840497	-1.860497	-0.310497	-2.820497	-2.700497	-1.800497	-1.660497	-2.860497	-1.820497	-1.150497	-1.430497	-0.610497	-0.320497	-1.960497	-0.730497	-0.410497	-1.100497	-0.887164	0.159503	-0.350497	-0.950497	-0.930497	-0.290497	-0.640497	-0.290497	-0.970497	-1.860497	-0.814247	-0.812997	0.769503	-0.250497	-0.496747	-0.920497	-0.741608
GENE718X	hHR009651	AATK	1.000000	-1.065895	-1.005895	-0.995895	-1.415895	-1.545895	-1.315895	-1.275895	-0.675895	-1.265895	-1.765895	-2.145895	-2.285895	-2.045895	-2.495895	-1.345895	-1.015895	-3.375895	-2.195895	-2.315895	-0.875895	-1.715895	-1.335895	-1.075895	-0.455895	-0.415895	-0.335895	-0.965895	-0.705895	-1.435895	0.034105	-0.035895	-0.775895	-1.565895	-0.505895	-0.665895	-0.935895	-1.645895	-1.685895	-1.195895	-0.670895	-1.725895	-1.995895	-1.555895	-1.305895	-0.965895	0.124105
GENE1297X	hHC024641	CYFIP2	1.000000	-1.160370	-0.730370	-1.840370	-2.150370	-1.590370	-1.340370	-1.650370	-1.100370	-1.520370	-1.090370	-1.330370	-1.890370	-1.800370	-1.850370	-1.240370	-2.440370	-2.130370	-1.910370	-1.260370	-1.190370	-2.070370	-0.790370	-1.020370	-1.270370	-0.730370	-1.330370	-1.290370	-1.020370	-2.070370	-1.020370	-0.120370	-1.100370	-1.720370	-0.940370	-1.050370	-1.750370	-1.230370	-1.450370	-1.240370	-0.560370	-0.800370	-1.130370	0.219630	-0.430370	-0.700370	-0.220370
GENE2229X	hHR013208	ADAM19	1.000000	-1.272213	-0.772213	-1.702213	-1.562213	-1.202213	-1.152213	-1.532213	-1.762213	-1.772213	-1.692213	-2.112213	-3.062213	-2.902213	-2.962213	-1.792213	-3.052213	-4.302213	-2.772213	-2.412213	-1.652213	-2.672213	-1.782213	-0.912213	-0.392213	-0.612213	-1.922213	-1.732213	-0.882213	-1.562213	-0.442213	0.407787	-0.442213	-0.782213	-0.552213	-1.012213	-0.922213	-1.092213	-2.112213	-1.412213	-0.292213	-0.072213	-1.522213	-0.472213	0.427787	-1.182213	-1.162213
GENE3003X	hHE040906		1.000000	-1.877685	-1.047685	-1.767685	-1.537685	-0.707685	-1.457685	-1.287685	-1.627685	-0.927685	-1.757685	-2.677685	-3.017685	-2.797685	-2.907685	-1.877685	-1.157685	-0.797685	-0.647685	-0.497685	-2.077685	-1.637685	-0.737685	-0.177685	-0.827685	-0.087685	-0.827685	-0.527685	-0.087685	-0.197685	-1.167685	1.532315	0.832315	0.352315	0.162315	-0.437685	-0.787685	-0.697685	-1.567685	-0.717685	-1.137685	-0.787685	-0.647685	-1.557685	-1.297685	-0.937685	-0.507685
GENE286X	hHC006913	TNFAIP2	1.000000	-1.656312	-0.836312	-0.826312	-1.516312	-1.416312	-0.266312	-1.716312	-1.096312	-1.526312	-1.916312	-2.616312	-1.566312	-1.766312	-1.776312	-0.536312	-2.356312	-2.576312	-0.626312	-0.216312	-0.516312	-1.086312	-1.606312	-0.646312	-0.836312	-2.046312	-2.266312	-2.826312	-1.906312	-2.276312	-2.196312	-0.776312	-0.296312	0.763688	-0.786312	-0.816312	-1.336312	-0.306312	-1.206312	-0.586312	-0.166312	-0.476312	-1.756312	-1.386312	-3.306312	-1.626312	-1.026312
GENE1408X	hHC021257	TRPM2	1.000000	-1.055174	-1.305174	-1.295174	-1.345174	-1.205174	-0.525174	-2.205174	-1.215174	-1.575174	-1.313174	-1.715174	-1.565174	-1.645174	-1.425174	-1.595174	-1.575174	-2.965174	-2.195174	-1.805174	0.014826	-0.585174	-1.235174	-0.745174	-0.505174	-1.235174	-1.445174	-1.245174	-1.285174	-1.855174	-1.345174	-0.655174	0.214826	-1.485174	-0.405174	-0.125174	-0.796174	0.834826	-0.785174	-0.175174	-1.026603	-1.505174	-1.115174	-1.015174	-1.465174	-2.205174	-1.895174
GENE1630X	hHC006594	ABCC5	1.000000	-1.252699	-1.072699	-0.972699	-2.022699	-1.052699	-0.992699	-1.672699	-1.752699	-1.192699	-1.452699	-1.332699	-1.942699	-1.972699	-2.132699	-1.712699	-1.682699	-1.672699	-1.782699	-1.522699	-1.262699	-1.852699	-1.292699	-1.592699	-0.952699	-1.502699	-1.622699	-1.352699	-1.482699	-1.722699	-1.442699	-0.852699	-0.452699	-0.762699	-1.002699	-1.242699	-0.632699	0.717301	-0.852699	-0.302699	-1.292699	-1.042699	-0.542699	-1.012699	-1.272699	-1.012699	-1.052699
GENE1698X	hHR012138	ZNF469	1.000000	-1.753194	-1.573194	-0.927638	-1.089194	-0.776194	-1.783194	-2.433194	-1.863194	-1.973194	-2.253194	-3.023194	-1.272194	-1.155194	-1.173194	-2.433194	-1.452194	-1.497194	-2.343194	-1.034194	-0.922083	-0.863194	-1.436194	-1.183194	-1.106194	-1.051194	-1.125194	-1.370194	-2.003194	-2.543194	-1.381194	-1.025194	-0.945194	-0.223194	-1.143194	-1.343194	-0.653194	0.176806	-0.637194	-0.363194	-0.525194	-0.454194	-2.043194	-0.898194	-1.260194	-1.873194	-0.817194
GENE1888X	hHC022459	NEURL2	1.000000	-1.165579	-1.045579	-1.835579	-1.395579	-1.565579	-0.975579	-1.265579	-1.385579	-0.855579	-1.305579	-0.545579	-1.335579	-1.235579	-1.385579	-0.815579	0.004421	-0.905579	-0.925579	-0.615579	-0.415579	-1.535579	-1.845579	-0.365579	-1.325579	-0.935579	-0.775579	-0.535579	-0.475579	-0.525579	-0.984579	-1.395579	-0.755579	-0.755579	-0.915579	-0.865579	-0.855579	-0.795579	-1.375579	-1.015579	-0.817579	-0.494579	-1.465579	-1.035579	-1.362579	-1.045579	-0.452579
GENE3390X	hHC019860	LOC150166	1.000000	-1.105427	-1.185427	-0.615427	-1.885427	-0.600983	-0.945427	-2.585427	-0.895427	-1.235427	-1.605427	-1.965427	-1.735427	-1.625427	-2.385427	-1.805427	-0.605427	-0.815427	-0.615427	-0.375427	-0.695427	-1.625427	-1.375427	-0.995427	-1.085427	-0.785427	-0.485427	-0.735427	-0.195427	-1.025427	-0.976856	-0.975427	-0.615427	-0.045427	-0.845427	-1.055427	-1.585427	-1.175427	-0.925427	-1.175427	-0.828761	-0.442570	-1.695427	-1.645427	-1.224177	-1.025427	-0.536539
GENE1228X	hHC026381	TIMP1	1.000000	-1.195000	-0.705000	-1.455000	-1.335000	-1.445000	-0.845000	-1.475000	-0.885000	-0.925000	-1.175000	-1.445000	-1.945000	-1.785000	-1.795000	-0.815000	-2.425000	-2.575000	-1.875000	-1.405000	-1.095000	-1.445000	-0.325000	0.145000	0.045000	-1.135000	-1.905000	-1.885000	-1.145000	-1.195000	-1.375000	1.135000	-0.195000	-1.455000	-0.805000	-0.305000	-0.955000	-0.545000	-1.265000	-1.495000	-0.505000	-0.655000	-0.605000	-0.505000	0.645000	-0.835000	-0.915000
GENE1978X	hHC017143	CFB	1.000000	-1.497963	-0.777963	-1.797963	-0.527963	-2.087963	-0.837963	-1.427963	-1.077963	-0.757963	-1.257963	-1.617963	-1.917963	-1.847963	-1.617963	-0.927963	-2.397963	-3.097963	-2.277963	-1.787963	-1.157963	-1.597963	-0.817963	-1.267963	-1.997963	-1.257963	-2.187963	-2.107963	0.122037	-2.417963	-2.447963	-1.357963	-1.717963	-1.067963	-0.507963	-1.107963	-1.657963	-1.147963	-0.177963	-1.107963	-0.167963	-0.637963	-0.167963	-0.657963	-0.817963	-0.537963	-0.907963
GENE1747X	hHA040266		1.000000	-1.055540	-0.375540	-0.585540	-0.935540	-1.895540	-0.875540	-0.465540	-1.165540	-0.555540	-0.725540	-0.695540	-1.335540	-1.305540	-1.655540	-1.115540	-1.545540	-1.590540	-1.335540	-1.065540	-0.878397	-1.451790	-0.055540	-0.025540	-0.745540	-1.115540	-2.635540	-1.065540	-0.845540	-1.105540	-1.099540	1.864460	-1.065540	-2.115540	-0.885540	-0.275540	-1.205540	-0.875540	-1.205540	-1.645540	-0.590540	-0.440540	-0.585540	-0.075540	-0.008040	-1.175540	-1.255540
GENE1461X	hHA036593	RALGPS2	1.000000	-1.355695	-0.865695	-0.805695	-1.155695	-2.845695	-1.635695	-0.955695	-2.035695	-1.085695	-2.305695	-0.895695	-2.205695	-3.835695	-2.375695	-1.765695	-1.965695	-2.077695	-1.755695	-3.705695	-0.969029	-3.375695	-0.605695	-0.665695	-0.825695	-1.035695	-1.771410	-1.165695	-0.785695	-1.295695	-1.288195	0.354305	-0.815695	-0.965695	-0.845695	-1.365695	-1.275695	-0.875695	-2.125695	-2.225695	-0.710695	0.269305	-1.255695	-0.525695	-0.250695	-1.115695	-0.753473
GENE1508X	hHR015930	RALGPS2	1.000000	-1.211390	-0.861390	-1.101390	-1.733390	-3.011390	-1.631390	-0.871390	-1.951390	-1.141390	-2.231390	-0.901390	-2.251390	-1.736390	-2.871390	-1.791390	-2.251390	-2.023890	-2.081390	-3.431390	-0.958057	-1.888533	-0.531390	-0.911390	-0.751390	-1.261390	-1.788057	-1.051390	-0.841390	-1.321390	-1.681390	0.188610	-3.071390	-1.051390	-1.051390	-1.461390	-1.271390	-0.761390	-1.228390	-3.681390	0.363610	0.443610	-0.791390	-0.431390	-0.044723	-1.611390	-0.855834
GENE715X	hHC019647	EMID1	1.000000	-1.289522	-0.819522	-2.499522	-3.269522	-2.519522	-1.479522	-1.599522	-1.709522	-1.609522	-1.609522	-1.779522	-2.089522	-3.229522	-2.109522	-1.769522	-1.759522	-2.122380	-2.019522	-2.339522	-0.673808	-3.199522	-1.139522	-0.839522	-1.019522	-1.669522	-1.909522	-1.579522	-0.809522	-1.799522	-2.009522	-0.289522	0.460478	-1.479522	-0.329522	-1.129522	-1.239522	-0.099522	-1.349522	-2.099522	-0.642856	0.176478	-0.409522	-0.699522	-1.489522	-1.859522	-1.589522
GENE2825X	hHC016006	NRXN2	1.000000	-1.744925	-1.384925	-1.824925	-2.344925	-1.454925	-1.324925	-1.854925	-3.444925	-2.464925	-2.774925	-2.294925	-3.394925	-3.574925	-3.004925	-0.994925	-2.494925	-3.704925	-2.454925	-1.974925	-2.864925	-2.254925	-1.814925	-2.104925	-2.254925	-1.864925	-1.764925	-1.964925	-2.274925	-2.714925	-3.454925	-0.654925	-0.764925	0.465075	-1.374925	-0.614925	-0.584925	-0.634925	-2.284925	-2.164925	-0.926036	-0.749370	-0.654925	-0.574925	-1.234925	-1.224925	-1.894925
GENE2135X	hHC011443	PDPN	1.000000	-1.188793	-0.798793	-1.648793	-2.068793	-1.148793	-1.568793	-0.588793	-1.808793	-1.148793	-0.458793	-0.456793	-1.468793	-1.428793	-1.528793	-1.728793	-1.588793	-2.298793	-1.478793	-0.978793	-3.278793	-2.008793	-0.088793	-0.748793	-1.138793	-0.318793	-2.088793	-1.528793	-0.668793	-1.568793	-1.348793	0.251207	-0.418793	-0.088793	-0.308793	-0.208793	-0.818793	-1.208793	-1.088793	-1.198793	-0.598793	-1.388793	-0.288793	-0.128793	0.291207	-0.088793	-0.438793
GENE2522X	hHC015909	ROR2	1.000000	-1.327253	-0.997253	-2.187253	-2.117253	-0.427253	-1.327253	-1.207253	-1.267253	-1.287253	-1.567253	-1.427253	-2.257253	-0.797253	-2.667253	-0.887253	-2.197253	-2.667253	-2.117253	-2.077253	-3.407253	-1.547253	-1.197253	-1.157253	-1.247253	-1.247253	-2.727253	-1.957253	-0.667253	-1.797253	-3.077253	-0.187253	-0.577253	0.332747	-0.507253	-1.257253	-1.057253	-0.767253	-1.267253	-1.897253	-1.887253	-2.337253	-0.697253	-0.007253	0.142747	-0.777253	-1.707253
GENE2395X	hHC010388	CPXM2	1.000000	-0.773825	-0.703825	-0.783825	-1.083825	-0.353825	-1.393825	-1.553825	-2.753825	-1.683825	-0.843825	-2.523825	-1.663825	-1.943825	-1.653825	-2.363825	-2.423825	-2.673825	-3.313825	-3.083825	-1.103825	-2.023825	-0.703825	-1.653825	-1.523825	-0.333825	-0.203825	-2.213825	-1.903825	-1.513825	-1.723825	-0.223825	-0.463825	-0.563825	-0.743825	-0.773825	-0.533825	-0.713825	-1.483825	-1.033825	-1.623825	-0.023825	-0.773825	-2.323825	-0.943825	-0.473825	-0.783825
GENE3483X	hHC014448	JPH4	1.000000	-1.791321	-1.111321	-1.261321	-4.391321	-1.485321	-1.761321	-2.051321	-2.391321	-1.951321	-1.561321	-2.281321	-2.761321	-3.961321	-3.701321	-2.201321	-3.091321	-2.132750	-2.311321	-2.721321	-1.118321	-4.251321	-0.811321	-1.411321	-1.511321	-0.651321	-1.844655	-2.121321	-1.241321	-2.121321	-1.428464	-1.431321	-1.831321	-0.664655	-0.351321	-1.101321	-0.711321	-1.151321	-1.221321	-1.171321	-0.567036	-0.589893	-0.881321	0.018679	-0.714179	-1.181321	-1.491321
GENE3020X	hHC022390	CPXM1	1.000000	-1.831640	-0.691640	-1.511640	-0.771640	-1.011640	-1.901640	-2.131640	-2.581640	0.478360	0.198360	-2.031640	-1.901640	-2.091640	-3.251640	-0.841640	-1.491640	-4.131640	-1.021640	-0.781640	-2.871640	-2.541640	-2.261640	-1.781640	-1.431640	-1.801640	-1.761640	-2.461640	-1.451640	-2.191640	-2.204640	0.458360	-0.151640	-0.841640	-1.371640	-1.361640	-1.241640	-2.241640	-1.611640	-2.821640	0.508360	-0.688307	-1.061640	-0.791640	-2.561640	-0.331640	-1.691640
GENE3195X	hHR010319	RBP5	1.000000	-1.063156	-0.193156	-1.333156	-0.913156	-0.773156	-0.863156	-1.053156	-2.343156	-0.103156	-1.463156	-2.053156	-2.373156	-2.633156	-2.663156	-0.893156	-1.383156	-4.683156	-1.583156	-1.293156	-3.233156	-2.153156	-0.953156	-1.233156	-1.173156	-0.623156	-0.933156	-2.203156	-0.683156	-1.933156	-2.873156	-0.113156	0.486844	-1.293156	-0.963156	-1.043156	-0.943156	-0.753156	-1.223156	-2.153156	-1.873156	-0.238870	-1.273156	0.096844	-0.773156	-0.793156	-1.023156
GENE252X	hHC020641	BCL11A	1.000000	-0.434486	0.205514	0.855514	-0.184486	-1.614486	-1.044486	-0.604486	-0.844486	-0.334486	-0.354486	-0.334486	-1.204486	-0.784486	-1.144486	-1.174486	-2.564486	-3.214486	-1.574486	-1.234486	-2.934486	-2.234486	0.315514	0.355514	-0.004486	0.135514	-1.024486	-1.014486	-0.124486	-1.024486	-0.644486	2.235514	-0.664486	-0.434486	0.785514	-0.094486	-0.464486	0.345514	-0.394486	-1.034486	-1.094486	-0.066486	-0.254486	0.405514	-0.294486	-0.204486	-0.404486
GENE547X	hHR002374	BCL11A	1.000000	-0.500004	0.629996	0.809996	-1.090004	-1.301254	-0.650004	-0.680004	-1.320004	-0.710004	0.409996	-0.730004	-2.370004	-1.660004	-2.870004	-1.150004	-2.690004	-1.873338	-1.230004	-0.453004	-1.332504	-1.266004	0.779996	0.459996	0.039996	1.289996	-1.493338	-0.380004	0.109996	-0.360004	0.059996	2.469996	-2.560004	-1.160004	0.939996	-0.330004	0.259996	0.899996	-0.760004	-2.140004	-0.337504	0.638329	0.359996	0.879996	2.209996	1.039996	0.159996
GENE1899X	hHC019771	BIK	1.000000	-0.382567	0.437433	-1.082567	-0.902567	-2.502567	-0.062567	-0.622567	-0.492567	-0.022567	-0.192567	0.398544	-0.602567	-1.242567	-1.342567	-0.442567	-1.692567	-1.137567	-1.332567	-0.502567	-0.372567	-0.782567	0.827433	0.447433	-0.062567	-0.032567	-1.135900	-1.202567	-0.252567	-0.742567	0.240766	1.237433	-0.832567	-0.642567	-0.922567	-0.372567	-0.692567	-0.532567	-0.692567	-1.082567	-1.332567	0.282433	-0.512567	0.287433	0.417433	-0.802567	-0.622567
GENE824X	hHC028731	KCNN4	1.000000	-0.473794	0.306206	0.286206	-0.053794	-1.873794	-0.293794	-0.483794	-0.313794	-0.343794	-0.083794	-0.643794	-1.043794	-1.813794	-1.553794	-0.543794	-2.053794	-2.333794	-1.083794	-0.993794	-1.923794	-1.233794	0.466206	0.536206	0.486206	-0.563794	-4.103794	-1.063794	0.126206	-0.603794	-0.733794	0.776206	-0.233794	-1.793794	-0.523794	-0.213794	-0.943794	-0.683794	-0.583794	-1.683794	0.083206	-1.523794	-0.473794	0.496206	0.076206	-0.183794	-0.143794
GENE2036X	hHR009439	KCNN4	1.000000	-0.668713	-0.118713	-0.068713	-0.388713	-1.208713	-0.318713	-0.898713	-0.788713	-0.628713	-0.658713	-0.618713	-1.498713	-1.178713	-1.478713	-0.718713	-2.258713	-2.048713	-1.558713	-1.118713	-1.108713	-1.288713	0.061287	0.151287	-0.188713	-0.848713	-1.448713	-1.418713	-0.418713	-1.328713	-0.868713	0.271287	0.071287	-1.518713	-0.878713	-0.698713	-1.548713	-0.788713	-0.686713	-1.258713	-0.098713	-0.338713	-0.688713	0.161287	-0.318713	-0.458713	-0.288713
GENE2360X	hHR005504	IL28RA	1.000000	-2.193907	-0.673907	1.406093	-1.313907	-1.529621	-1.583907	-1.303907	-0.533907	-1.083907	-1.953907	-1.953907	-2.653907	-3.113907	-3.343907	-2.283907	-4.083907	-2.982240	-2.533907	-1.348907	-1.393907	-1.483907	-0.043907	-0.693907	-0.943907	-0.043907	-1.672796	-1.253907	-0.283907	-1.105907	-0.822657	1.506093	-0.843907	-1.873907	-0.153907	-0.883907	-0.573907	-0.543907	-0.723907	-2.263907	-0.955574	-0.753907	-0.375907	-0.083907	1.056093	0.186093	0.526093
GENE2024X	hHC007723	CD1B	1.000000	-2.719330	1.180670	-0.319330	-1.042330	-1.073330	-0.559330	-2.099330	-2.079330	-0.749330	-1.969330	-2.059330	-2.089330	-2.149330	-0.453330	-1.379330	-1.681330	-2.155997	-2.699330	-0.261330	-1.182663	-0.668219	-0.609330	0.170670	-0.179330	-0.889330	-2.162187	-2.849330	-1.009330	-1.579330	-0.663774	-0.619330	-0.803080	-2.059330	-0.449330	-0.049330	-1.379330	-0.409330	-1.569330	-1.189330	0.107813	-0.319330	0.513670	0.970670	-1.269330	-1.269330	-0.939330
GENE1632X	hHC003798	HS3ST1	1.000000	-2.305305	-1.285305	-0.265305	0.124695	-1.295305	-1.715305	-0.855305	-0.825305	-1.705305	-1.445305	-2.825305	-1.805305	-2.855305	-2.595305	-1.305305	-2.695305	-2.343876	-2.875305	-2.865305	-0.455305	-1.185305	0.474695	0.374695	0.704695	-1.435305	-1.425305	-1.395305	-0.985305	-1.685305	-0.858638	1.514695	-1.085305	-1.335305	-0.185305	0.894695	0.484695	-0.175305	-2.675305	-2.245305	-0.925305	-0.909305	-0.425305	-0.365305	0.204695	-0.755305	-0.715305
GENE2285X	hHC026948	ATP1B1	1.000000	-1.871051	-0.921051	0.178949	-0.761051	-0.791051	-0.611051	-0.661051	-1.491051	-0.071051	-1.171051	-1.451051	-1.201051	-1.271051	-1.441051	-0.621051	-1.651051	-2.851051	-2.081051	-1.651051	-0.601051	-0.851051	0.338949	-0.241051	-0.051051	-1.471051	-1.481051	-1.321051	-0.851051	-1.161051	-1.221051	0.668949	0.638949	-1.791051	-0.521051	-1.281051	-1.531051	-0.771051	-1.361051	-1.471051	-0.411051	-0.571051	-0.701051	-0.411051	-0.421051	-1.281051	-1.491051
GENE2962X	hHR027118	ATP1B1	1.000000	-1.821574	-0.771574	0.128426	-0.561574	-0.941574	-0.621574	-1.211574	-1.151574	-0.461574	-1.331574	-1.341574	-1.211574	-1.321574	-1.511574	-1.111574	-1.441574	-2.181574	-2.021574	-1.381574	-1.001574	-0.581574	-0.421574	-0.291574	-0.131574	-1.491574	-1.651574	-1.461574	-1.601574	-1.271574	-1.201574	0.448426	0.488426	-1.131574	-0.531574	-0.371574	-0.241574	0.758426	-0.831574	-0.721574	-0.541574	-0.061574	-0.831574	-0.491574	-0.891574	-1.071574	-0.961574
GENE107X	hHC004765	CD96	1.000000	0.211391	-0.748609	0.241391	-1.208609	-2.658609	-1.108609	-0.938609	-0.968609	-0.298609	-1.058609	-0.508609	0.211391	0.151391	0.461391	-2.818609	0.521391	1.631391	-0.718609	-0.278609	-2.788609	0.321391	0.281391	-0.218609	-1.138609	0.261391	-0.728609	0.761391	0.304391	0.091391	-0.838609	1.671391	0.231391	0.871391	2.051391	1.381391	1.481391	0.221391	-0.148609	-0.718609	-0.300038	-0.541943	-0.198609	-0.548609	-1.018609	0.072391	-1.858609
GENE1X	hHC007285	TRAF1	1.000000	-1.938680	-0.998680	-1.218680	-1.168680	-0.708680	-1.058680	-0.888680	-0.678680	-0.918680	-0.948680	-1.358680	-0.994680	-1.007680	-1.052680	-0.618680	-1.968680	-1.182680	-1.008680	-0.578680	-0.148680	-0.188680	-0.568680	-0.408680	0.401320	-1.978680	-3.308680	-1.210680	-0.788680	-1.008680	-0.781180	0.851320	-0.388680	-0.427680	-0.018680	-0.518680	0.491320	-0.628680	-1.578680	-1.348680	-0.039930	-0.532430	-2.108680	-1.238680	-1.333680	-1.008680	-0.270680
GENE324X	hHC009014	MCOLN2	1.000000	-1.625237	-0.625237	-1.185237	-0.895237	-2.265237	-0.795237	-1.215237	-1.595237	-0.735237	-0.545237	-2.055237	-2.445237	-2.785237	-2.865237	-0.735237	-2.995237	-3.845237	-2.845237	-3.015237	-2.155237	-1.215237	-0.215237	-0.295237	-0.365237	-1.095237	-2.035237	-1.775237	-0.035237	-1.465237	-1.965237	1.334763	-0.515237	-0.595237	-0.905237	-1.225237	-1.735237	0.034763	-0.965237	-1.415237	-0.838987	-1.146348	-2.065237	-0.865237	-1.305237	-1.135237	-1.185237
GENE48X	hHA033973	KLRK1	1.000000	-0.569738	0.310262	-1.509738	-3.579738	-1.969738	-0.329738	-0.799738	-0.909738	-0.739738	0.120262	-0.629738	-0.999738	-1.059738	-1.129738	-0.549738	-2.139738	-2.309738	-1.389738	-0.479738	-0.949738	-0.869738	0.750262	0.010262	-0.939738	0.060262	-1.943738	-1.069738	0.270262	-1.539738	-1.189738	1.100262	-0.689738	-0.429738	-0.139738	-0.799738	-0.929738	-0.469738	-0.659738	-0.759738	-0.739738	0.330262	-0.259738	0.950262	0.560262	0.420262	0.050262
GENE167X	hHC030277	KLRC2	1.000000	-0.295013	0.624987	-0.675013	-1.715013	-0.615013	-0.435013	-0.405013	-0.785013	-0.225013	0.894987	-0.355013	-0.685013	-0.525013	-0.585013	-0.725013	-1.885013	-1.975013	-1.115013	-0.505013	-2.145013	-0.675013	0.934987	0.274987	0.014987	0.784987	-1.180569	-0.345013	-0.065013	-1.022013	0.174987	1.024987	0.404987	-1.065013	0.104987	-0.305013	-0.515013	0.174987	-0.145013	-0.805013	-0.525013	0.434987	0.804987	1.284987	1.934987	0.764987	0.444987
GENE1414X	hHC014153	CD3G	1.000000	0.246073	-0.073927	-0.923927	-1.973927	-2.223927	-0.713927	-0.983927	-1.683927	-0.913927	-0.073927	-1.103927	-1.403927	-0.693927	-1.273927	-0.613927	-1.903927	-2.423927	-1.353927	-0.833927	-1.403927	-1.243927	0.886073	-0.243927	-0.813927	0.116073	-2.293927	-0.573927	0.636073	-1.633927	-0.303927	0.946073	-0.353927	-1.183927	-0.373927	-1.733927	-1.503927	-0.403927	-0.723927	-1.353927	0.326073	0.296073	-0.103927	0.646073	1.556073	0.656073	0.036073
GENE342X	hHC005174	MPZL3	1.000000	-0.861340	-0.081340	-1.231340	-0.981340	-1.111340	-0.411340	-0.701340	-1.471340	-0.621340	-0.051340	-1.211340	-2.121340	-2.321340	-2.151340	-1.291340	-1.921340	-2.981340	-1.151340	-0.711340	-1.911340	-1.731340	0.198660	-0.721340	-0.921340	0.088660	-1.871340	-1.171340	-0.091340	-1.461340	-0.921340	1.658660	-0.811340	-0.001340	0.158660	-0.211340	-0.991340	0.588660	-0.651340	-1.411340	-0.221340	-0.421340	-0.861340	0.458660	-0.341340	0.678660	0.728660
GENE932X	hHC004780	RAB39B	1.000000	-1.885075	-0.635075	-1.015075	-0.575075	-3.395075	-1.195075	-1.495075	-1.945075	-1.105075	-0.285075	-0.666075	-1.175075	-2.065075	-1.405075	-2.005075	-3.155075	-1.761075	-2.755075	-2.665075	-0.405075	-1.705075	0.464925	-0.045075	0.304925	1.234925	-2.595075	0.474925	0.164925	0.734925	-0.125075	2.354925	1.064925	-0.665075	0.324925	1.314925	-0.195075	0.714925	-0.015075	-1.255075	-0.400075	-0.447075	-0.420631	-0.555075	1.494925	1.164925	1.674925
GENE1429X	hHC004325	LAX1	1.000000	-0.299841	-0.289841	-0.499841	-1.559841	-2.299841	-0.779841	-0.899841	-2.619841	-0.709841	1.300159	-2.059841	-1.129841	-0.819841	-0.953841	-1.829841	-1.849841	-1.876508	-1.969841	-1.054841	-2.179841	-0.886984	-0.069841	-0.919841	-1.039841	-0.319841	-0.464841	-0.319841	0.850159	-0.309841	0.210159	1.700159	1.000159	-0.619841	-0.599841	-0.609841	-0.439841	0.220159	-0.429841	-1.209841	-1.319841	-1.034841	0.330159	0.860159	1.210159	0.670159	0.070159
GENE2383X	hHR008756	LAX1	1.000000	-0.383024	-0.253024	-0.533024	-1.493024	-0.106774	-0.683024	-0.833024	-2.553024	-0.783024	1.266976	-1.170801	-1.243024	-0.696357	-0.463024	-1.783024	-1.783024	-1.580524	-1.953024	-1.058024	-2.573024	-1.055881	0.116976	-0.913024	-1.003024	-0.203024	-0.468024	-0.393024	0.926976	-0.333024	0.216976	1.666976	0.986976	-0.543024	-0.613024	-0.613024	-0.383024	-0.072024	-0.493024	-0.993024	-1.323024	-1.038024	0.406976	0.856976	0.916976	0.546976	0.156976
GENE1192X	hHR005572	LOC283157	1.000000	-0.668873	-0.338873	-0.858873	-1.258873	-1.308873	-0.588873	-0.518873	-0.498873	-0.288873	-0.158873	-0.768873	-1.098873	-1.108873	-0.608873	-1.258873	-2.978873	-1.872873	-1.528873	-1.618873	-2.298873	-1.518873	1.081127	1.331127	0.491127	-0.038873	-1.053318	-0.108873	0.231127	-1.138873	-0.798873	0.111127	-0.818873	-0.558873	0.781127	0.191127	0.101127	0.921127	-0.378873	-0.778873	-1.228873	-0.658873	-0.058873	0.321127	0.121127	-0.308873	-0.268873
GENE2417X	hHR013652	LOC339192	1.000000	-1.047520	-0.667520	-0.207520	-2.367520	-1.167520	-0.387520	-1.427520	-1.317520	-1.347520	-0.497520	-1.987520	-1.707520	-1.607520	-1.867520	-0.947520	-2.807520	-2.055020	-2.687520	-2.907520	-2.457520	-1.084187	0.202480	-0.427520	1.202480	1.312480	-0.777520	0.832480	0.582480	-0.317520	-0.308949	1.802480	0.762480	-0.687520	0.402480	0.972480	-0.397520	0.422480	-0.107520	-1.617520	-0.615520	-1.229520	-0.537520	0.382480	0.582480	-0.277520	-0.677520
GENE36X	hHE040969		1.000000	-1.547152	-1.027152	-3.627152	-1.618152	-1.731597	-1.417152	-1.707152	-1.397152	-1.607152	-1.317152	-2.417152	-1.243152	-1.441597	-1.502708	-2.287152	-4.327152	-1.755152	-2.547152	-1.240152	-1.120902	-2.837152	-1.017152	-0.937152	-1.167152	0.342848	-1.779375	-0.367152	-0.017152	-1.107152	-0.632152	1.952848	-0.231152	0.412848	0.982848	-0.037152	0.202848	0.852848	-1.907152	-0.067152	-0.473819	-0.630486	-2.487152	-0.467152	0.319098	-0.427152	-0.217152
GENE283X	hHR003949	MYBL1	1.000000	-1.196343	-0.176343	-1.696343	-1.906343	-1.546343	-1.176343	-0.946343	-1.416343	-0.996343	-0.666343	-1.626343	-1.726343	-1.366343	-1.336343	-1.296343	-2.586343	-2.086343	-1.756343	-1.196343	-1.516343	-1.426343	-0.556343	-0.616343	-1.236343	-0.566343	-3.606343	-0.866343	-0.346343	-2.046343	-0.416343	-0.916343	-0.946343	-0.246343	0.063657	-0.796343	-1.356343	0.823657	-0.976343	-0.406343	-1.516343	0.123657	-1.086343	-0.366343	0.073657	-0.466343	-0.696343
GENE142X	hHC015409	CD2	1.000000	-0.854700	-1.526922	-0.598172	-0.616922	-0.849779	-2.606922	-1.826922	-1.366922	-1.066922	-0.761208	-1.976922	-1.681922	-0.846922	-1.351922	-1.426922	-1.516922	-2.956922	-2.186922	-1.768589	-1.812922	-1.575494	-0.826922	-0.866922	-0.783589	-0.566922	-0.588589	-0.836922	1.133078	-1.936922	-0.451922	1.923078	0.263078	0.003078	-0.046922	-0.976922	-0.603922	0.363078	-1.106922	-0.386922	0.020578	-0.516922	-1.182637	-0.306922	-0.816922	-0.916922	-0.529779
GENE396X	hHC014834	CTLA4	1.000000	-1.227472	-0.887472	-0.457472	-0.717472	-1.647472	-0.717472	-1.197472	-2.077472	-0.267472	-1.047472	-1.727472	-1.434139	-1.736044	-1.347472	-0.817472	-1.547472	-2.709139	-2.477472	-1.658472	-2.527472	-1.066222	-0.570472	-0.727472	-1.217472	0.672528	-0.925472	-0.771472	0.622528	-1.827472	-0.315472	1.812528	-0.177472	0.462528	-0.337472	-0.557472	-0.687472	1.022528	1.892528	-0.347472	-1.307472	-1.287472	-0.961472	-0.367472	-0.309472	-0.505472	-0.470806
GENE2X	hHC013045	IL7R	1.000000	-1.936296	-1.636296	-1.716296	-1.456296	-3.006296	-0.966296	-0.326296	-3.036296	-0.256296	-0.626296	-3.286296	-3.216296	-3.366296	-2.846296	-1.756296	-1.876296	-3.826296	-2.766296	-2.546296	-0.916296	-0.826296	-1.186296	-1.606296	-1.306296	-0.246296	-1.786296	-0.546296	1.303704	-1.456296	0.083704	3.043704	0.143704	-0.886296	0.563704	-0.746296	-1.256296	-0.156296	-0.986296	-1.886296	-0.226296	-1.046296	-2.526296	-0.446296	-0.466296	-0.906296	-1.576296
GENE395X	hHC010514	IL7R	1.000000	-1.948889	-1.438889	-1.378889	-1.528889	-2.988889	-0.748889	-0.718889	-2.728889	0.091111	-0.578889	-2.868889	-2.808889	-2.968889	-2.498889	-2.198889	-1.228889	-3.238889	-2.888889	-2.348889	-1.148889	-0.218889	-1.138889	-0.868889	-0.698889	-0.118889	-1.978889	-0.658889	1.181111	-1.418889	0.331111	3.201111	0.321111	-0.178889	0.991111	-0.798889	-0.338889	0.641111	-1.388889	-1.678889	-0.818889	-0.858889	-3.068889	-0.968889	-1.338889	-1.678889	-1.478889
GENE651X	hHC004119	CCR6	1.000000	-1.127755	-0.627755	-0.537755	-0.747755	-1.987755	-2.037755	-0.557755	-1.847755	-0.457755	-0.527755	-1.547755	-1.337755	-1.425255	-2.877755	-2.077755	-1.897755	-2.747755	-1.357755	-1.343311	-1.602041	-2.247755	-0.817755	-0.647755	-1.557755	-0.157755	-2.152755	-0.887755	0.172245	-1.347755	-0.723469	1.712245	-0.542755	0.902245	1.052245	-1.267755	-0.397755	0.112245	-2.737755	-2.217755	-0.822755	-0.289755	-2.897755	-0.767755	0.302245	-3.287755	-3.197755
GENE1220X	hHC010349	SH2D2A	1.000000	-1.115787	-0.735787	-1.905787	-2.015787	-1.235787	-0.785787	-1.175787	-0.755787	-0.705787	-0.755787	-1.105787	-1.615787	-1.325787	-1.705787	-1.045787	-0.935787	-2.285787	-1.725787	-1.115787	-0.345787	-0.365787	-0.555787	-0.305787	-1.185787	-0.345787	-2.115787	-1.295787	-0.635787	-1.665787	-0.805787	1.754213	0.064213	-0.625787	-0.345787	-1.215787	-0.875787	-0.215787	-1.105787	-1.165787	-0.405787	-0.695787	-1.025787	-0.145787	-0.535787	-0.645787	-0.725787
GENE957X	hHC015352	CCL5	1.000000	-2.611144	-1.951144	-2.621144	-2.021144	-1.901144	-0.871144	-2.671144	-2.581144	-2.151144	-1.931144	-3.091144	-3.671144	-3.301144	-3.241144	-1.331144	-1.801144	-4.421144	-2.661144	-2.061144	-1.681144	-1.121144	-0.871144	-0.551144	-1.861144	-1.191144	-3.061144	-0.991144	0.968856	-2.081144	-0.747144	1.278856	0.158856	-0.251144	-0.661144	-1.411144	-0.991144	0.228856	-1.561144	-1.001144	-0.501144	-0.871144	-3.191144	0.458856	-2.081144	-0.681144	-1.011144
GENE2802X	hHC002578	CD8A	1.000000	-2.965276	-2.185276	-3.425276	-2.665276	-3.465276	-1.605276	-3.005276	-0.821943	-1.675276	-1.295276	-3.635276	-4.395276	-4.465276	-2.099276	-1.255276	-2.445276	-3.711276	-2.255276	-1.815276	-2.189562	-1.725276	-1.435276	0.264724	-2.395276	-0.225276	-0.741526	-1.875276	0.744724	-2.035276	0.476390	2.544724	0.434724	0.844724	-0.165276	-1.405276	-0.095276	1.314724	-1.595276	0.314724	-0.655276	-0.968610	-4.585276	0.014724	-0.821943	-1.085276	-1.655276
GENE240X	hHC018913	CD247	1.000000	-0.896528	-0.886528	-2.376528	-2.186528	-1.556528	-1.446528	-1.356528	-1.766528	-1.056528	-0.686528	-1.596528	-2.316528	-1.956528	-2.316528	-1.466528	-2.516528	-3.376528	-2.146528	-1.666528	-1.006528	-1.366528	-0.756528	-0.576528	-1.266528	-0.826528	-2.326528	-1.006528	-0.236528	-2.206528	-1.296528	1.873472	0.023472	-0.506528	-0.496528	-1.256528	-1.486528	0.023472	-1.366528	-0.706528	-1.746528	-1.556528	-1.816528	0.023472	-1.266528	-0.646528	-1.196528
GENE2980X	hHC002998	RASGRP1	1.000000	-1.394527	-0.704527	-2.164527	-2.644527	-2.854527	-1.024527	-1.394527	-2.414527	-1.174527	-0.184527	-1.854527	-2.314527	-2.384527	-2.294527	-1.114527	-2.204527	-2.651670	-2.084527	-1.824527	-1.794527	-1.634527	-0.484527	-0.574527	-1.314527	-0.544527	-4.084527	-0.784527	0.235473	-1.774527	-1.154527	2.545473	-0.154527	-0.204527	-0.244527	-1.974527	-1.024527	0.535473	-1.424527	-0.994527	-1.674527	-1.554527	-1.194527	0.615473	0.685473	-0.244527	-0.774527
GENE2535X	hHC011781	SKAP1	1.000000	-1.097416	-0.687416	-2.057416	-2.527416	-2.277416	-1.027416	-2.027416	-2.037416	-1.547416	-0.967416	-1.727416	-2.427416	-2.907416	-2.247416	-2.027416	-1.807416	-3.327416	-2.217416	-2.027416	-1.457416	-1.657416	-1.077416	-1.047416	-1.027416	-0.717416	-0.887416	-0.877416	0.252584	-2.037416	-1.847416	0.652584	-0.217416	-0.617416	-0.647416	-1.667416	-0.977416	0.012584	-1.907416	-0.887416	-1.414916	-1.224559	-2.127416	0.222584	-0.607416	-0.777416	-1.277416
GENE2632X	hHC007905	IL2RB	1.000000	-1.638297	-1.628297	-2.968297	-1.698297	-1.248297	-1.168297	-1.628297	-1.958297	-1.568297	-0.748297	-2.508297	-3.558297	-1.931154	-1.654964	-1.458297	-2.498297	-2.669964	-1.588297	-1.148297	-0.548297	-0.800797	-1.098297	-0.458297	-1.088297	-1.868297	-4.408297	-1.278297	-0.108297	-2.248297	-0.859964	1.691703	-0.158297	-0.098297	-0.178297	-1.058297	-1.138297	0.521703	-2.538297	-0.818297	-1.089964	-0.438297	-4.018297	-0.428297	-0.974964	-1.248297	-0.646869
GENE1182X	hHR002512	SH2D1A	1.000000	-1.713236	-0.123236	-2.683236	-2.493236	-1.453236	-0.843236	-1.263236	-2.493236	-0.783236	-0.443236	-2.263236	-2.673236	-2.493236	-2.033236	-0.783236	-1.603236	-2.039903	-1.943236	-1.353236	-3.203236	-1.653236	-0.443236	-0.073236	-1.573236	-0.333236	-1.983236	-0.703236	0.476764	-1.983236	-1.483236	2.786764	0.076764	0.536764	-0.153236	-1.173236	-0.973236	1.436764	-1.143236	-0.763236	-0.243236	-0.553236	-1.663236	0.286764	-0.943236	-0.041236	-0.663236
GENE2560X	hHC006393	ITK	1.000000	-1.034875	-0.994875	-2.504875	-2.564875	-2.164875	-0.454875	-1.224875	-2.594875	-0.574875	-0.324875	-2.134875	-3.244875	-2.294875	-2.454875	-1.064875	-1.664875	-2.035986	-2.094875	-1.904875	-3.454875	-2.844875	-0.944875	-0.304875	-1.904875	0.715125	-2.694875	-1.034875	1.375125	-2.094875	-2.264875	2.535125	0.635125	0.865125	0.135125	-0.924875	-0.864875	1.515125	-0.834875	-0.534875	-1.764875	-2.394875	-2.484875	0.075125	-1.504875	-0.434875	-0.754875
GENE3586X	hHC022572	CST7	1.000000	-0.729191	-0.419191	-1.779191	-1.389191	-1.344191	-0.309191	-1.179191	-0.879191	-0.539191	-1.079191	-1.529191	-2.039191	-2.312048	-2.089191	-0.679191	-1.089191	-3.969191	-1.879191	-1.909191	-2.809191	-2.079191	-0.799191	0.570809	-0.689191	0.430809	-1.739191	-1.159191	0.920809	-1.829191	-0.102941	2.300809	0.340809	0.030809	-0.459191	0.550809	-0.889191	0.400809	-1.199191	-0.519191	-2.269191	-2.419191	-2.289191	0.440809	-0.312525	-0.389191	-0.609191
GENE2650X	hHC013953	GFI1	1.000000	-0.814955	-0.184955	-2.134955	-1.714955	-2.914955	-0.714955	-0.934955	-1.664955	-0.774955	-0.004955	-0.944955	-1.374955	-2.144955	-2.074955	-1.354955	-1.914955	-1.581205	-1.704955	-1.854955	-1.254955	-2.494955	0.025045	-0.194955	-1.434955	-0.214955	-1.294955	-1.514955	0.715045	-1.374955	-1.534955	1.565045	-0.544955	-0.564955	-0.544955	-1.364955	-1.224955	0.212045	-1.174955	-0.984955	0.211295	0.213617	-0.784955	0.295045	-0.594955	-0.294955	-1.054955
GENE3004X	hHC004918	THEMIS	1.000000	-0.695898	0.564102	-1.875898	-2.955898	-2.865898	-0.595898	-1.155898	-1.955898	-0.895898	-0.065898	-1.095898	-1.555898	-1.745898	-1.945898	-1.205898	-1.625898	-1.739648	-2.025898	-1.305898	-0.853898	-2.625898	0.374102	0.174102	-1.095898	0.174102	-1.274469	-0.385898	1.124102	-1.125898	-0.135898	2.034102	0.454102	0.474102	0.034102	-1.725898	-0.765898	0.974102	-0.835898	-0.205898	-1.745898	0.334102	-0.265898	0.654102	0.814102	0.424102	-0.055898
GENE1553X	hHC016878	HSH2D	1.000000	-0.436875	-0.156875	-1.746875	-3.056875	-1.676875	-0.276875	-0.596875	0.063125	-0.656875	-0.476875	-0.506875	-1.676875	-1.146875	-1.204875	-1.006875	-2.476875	-2.080625	-1.336875	-2.006875	-1.026875	-1.796875	0.073125	-0.086875	0.283125	0.233125	-2.406875	0.123125	0.583125	-0.416875	-0.177986	1.463125	-0.146875	0.053125	0.223125	0.063125	-0.246875	-0.446875	-0.776875	-0.956875	-0.636875	-0.751875	-0.263875	0.323125	0.137570	-0.696875	-0.796875
GENE3176X	hHR015527	LOC285957	1.000000	-0.897145	-0.497145	-2.247145	-3.437145	-1.363145	-0.927145	-1.377145	-0.540145	-1.607145	-1.197145	-1.657145	-3.307145	-1.237145	-1.152701	-1.947145	-2.537145	-2.120479	-1.687145	-1.927145	-1.257145	-1.399145	-0.087145	0.832855	1.452855	-0.077145	-1.483395	-2.127145	0.022855	-0.047145	-0.233812	2.022855	0.082855	-0.817145	-0.067145	-0.127145	0.112855	0.232855	-1.777145	-1.187145	-0.162859	-0.462145	-1.607145	0.112855	0.425077	-0.367145	-1.027145
GENE857X	hHR012003	LOC389490	1.000000	-0.702973	-0.462973	-1.452973	-0.633973	-1.662973	-0.602973	-0.112973	-1.612973	-0.602973	-0.712973	-0.922973	-1.722973	-2.482973	-1.652973	-0.622973	-2.162973	-1.329640	-1.572973	-2.442973	-3.032973	-1.832973	0.157027	-0.422973	-0.282973	-0.262973	-0.926973	-0.732973	0.627027	1.657027	-0.492973	2.167027	0.497027	-1.172973	-0.002973	-0.722973	-0.352973	0.847027	-0.182973	-0.012973	-0.399640	-0.404223	0.667027	0.707027	-0.072973	-0.532973	-0.862973
GENE1483X	hHR012581	C22orf35	1.000000	-1.220664	-0.860664	-1.800664	-2.700664	-3.350664	-1.880664	-1.890664	-2.810664	-2.240664	-0.000664	-2.520664	-1.840664	-1.550664	-1.280664	-1.970664	-2.540664	-4.920664	-2.840664	-2.460664	-2.700664	-2.810664	-0.060664	-0.680664	-1.330664	-0.020664	-1.230664	-1.050664	-0.310664	-1.080664	-0.600664	0.889336	0.189336	-0.720664	-0.510664	-0.900664	-1.230664	-0.190664	-0.790664	-0.570664	-1.110664	-1.780664	-0.140664	1.219336	0.179336	0.089336	-0.040664
GENE1970X	hHC011191	IPCEF1	1.000000	-0.702979	-1.325479	-0.521035	-0.994229	-0.718336	-0.651479	-0.939479	-0.932146	-1.035479	-0.674368	-2.165479	-1.124229	-1.375479	-1.323812	-2.015479	-1.038479	-2.439479	-2.715479	-1.653812	-3.355479	-1.625479	0.134521	-0.835479	-0.247479	0.554521	-0.255479	-0.593257	0.494521	-1.345479	-0.507479	1.264521	0.258807	-0.562979	-0.835479	-0.715479	-0.965479	-0.185479	-0.424229	-0.208479	-1.308812	-1.002146	-0.215479	0.064521	0.361188	0.084521	-0.475479
GENE2579X	hHC006681	NLRC3	1.000000	-1.901268	-1.161268	-1.301268	-1.341268	-1.621268	-0.621268	-1.471268	-0.971268	-1.261268	-1.481268	-1.741268	-0.631268	-1.069046	-0.261268	0.138732	-1.041268	-1.566824	-1.801268	-1.831268	-1.322518	-1.001268	-1.391268	-1.201268	-0.711268	-0.581268	-1.811268	-0.631268	0.158732	-1.341268	-0.678411	0.398732	-0.781268	-0.021268	0.298732	-1.141268	-0.331268	0.568732	0.428732	0.238732	-1.861268	-2.691268	-1.461268	0.058732	-0.644125	-0.301268	-0.454125
GENE2897X	hHC024622	1-Sep	1.000000	-0.311936	-0.161936	-1.501936	-2.631936	-3.981936	-0.621936	-0.731936	-0.811936	-0.551936	-0.701936	-0.021936	-1.741936	-3.061936	-4.401936	-0.292936	-1.451936	-1.171936	-1.091936	-1.251936	-2.081936	-2.951936	-0.141936	-0.081936	-0.831936	-0.201936	-1.329436	-0.751936	0.618064	-1.221936	-0.603365	1.268064	-1.801936	-0.401936	0.198064	-0.961936	-0.591936	0.508064	-0.801936	-0.981936	-0.449436	-0.745270	-0.981936	0.798064	0.379492	-0.101936	-1.071936
GENE2145X	hHC031856	P2RY8	1.000000	-0.392549	-0.192549	-0.162549	-0.762549	0.277451	-0.242549	-1.062549	0.237451	-0.942549	-0.482549	-0.862549	-1.622549	-1.582549	-1.742549	-1.232549	-0.942549	-3.572549	-1.622549	-1.402549	-0.092549	-1.722549	-0.162549	0.727451	0.107451	-0.272549	-0.972549	-0.952549	-0.322549	-1.272549	-1.622549	1.117451	-0.392549	-0.512549	-0.042549	-0.852549	-0.402549	0.527451	-1.032549	-0.762549	-0.792549	-1.442549	-0.902549	-0.052549	-0.072549	-0.652549	-0.752549
GENE1078X	hHC009052	CLEC2D	1.000000	-0.642438	-0.742438	-1.212438	-1.212438	-1.202438	-0.532438	-0.802438	-1.672438	-1.022438	-0.632438	-1.422438	-1.712438	-1.852438	-1.572438	-0.842438	-1.442438	-0.902438	-1.612438	-1.452438	-1.822438	-1.262438	-1.092438	-1.302438	-1.092438	-1.162438	-2.362438	-1.192438	-0.592438	-1.142438	-1.582438	2.817562	-0.572438	-0.492438	-0.152438	-1.642438	-0.432438	0.677562	-1.112438	0.177562	-1.462438	-0.632438	-2.132438	-0.622438	-1.042438	-0.922438	-1.132438
GENE2420X	hHC009524	DOCK10	1.000000	-0.614051	-0.594051	-0.324051	-1.444050	-0.424051	-1.194050	-1.084050	-1.224050	-1.044050	-1.064050	-1.704050	-2.344050	-2.444050	-2.264050	-0.914050	-1.934050	-2.114050	-1.624050	-1.854050	-1.784050	-2.194050	-1.004050	-1.154050	-0.544050	-0.524050	-1.624050	-1.754050	-0.574051	-1.274050	-1.674050	1.165950	0.275950	-0.454051	-0.454051	-0.164050	-0.314051	0.315949	-1.144050	0.015950	-1.924050	-1.104050	-1.034050	-0.034050	-0.954051	-0.594051	-0.694051
GENE3289X	hHC006167	CDK5R1	1.000000	-0.649310	-0.389310	-0.169310	-0.749310	-0.899310	-0.349310	-0.339310	-0.059310	-0.449310	-0.179310	-0.469310	-0.929310	-0.859310	-1.029310	-0.469310	-1.979310	-3.559310	-1.519310	-2.009310	-1.219310	-0.689310	0.110690	0.220690	-0.469310	0.490690	-0.639310	-0.969310	-0.189310	-0.569310	-0.109310	1.340690	-0.079310	0.060690	0.320690	0.560690	-0.059310	0.840690	-0.269310	0.000690	-0.974310	-0.706453	-0.479310	-0.249310	-0.569310	-0.329310	-0.419310
GENE82X	hHR010141	TRAC	1.000000	-1.353950	-1.263950	-1.303950	-1.493950	-1.286450	-1.433950	-1.783950	-1.993950	-1.633950	-0.683950	-2.763950	-2.021450	-1.498950	-1.448950	-1.363950	-1.643950	-3.023950	-1.463950	-1.283950	-1.577284	-2.003950	-1.743950	-1.863950	-1.923950	-1.363950	-0.869950	-0.593950	0.366050	-1.591950	-0.871950	1.476050	-0.733950	0.036050	-0.623950	-2.143950	-1.183950	-0.293950	-1.483950	-0.133950	0.936050	-0.728950	-2.193950	-0.203950	-1.423950	-1.163950	-1.463950
GENE1337X	hHC012449	TRA@	1.000000	-1.394653	-0.964653	-1.534653	-1.354653	-1.164653	-1.524653	-2.084653	-2.404653	-1.334653	-0.844653	-2.434653	-2.584653	-1.447987	-1.577987	-1.514653	-1.404653	-2.984653	-1.234653	-1.404653	-1.904653	-2.264653	-1.854653	-1.754653	-2.034653	-1.194653	-1.104653	-1.014653	0.285347	-2.024653	-1.024653	1.255347	-0.584653	-0.184653	-0.484653	-2.214653	-1.394653	-0.254653	-1.694653	-0.314653	0.295347	-0.014653	-2.324653	-0.224653	-1.114653	-0.924653	-1.344653
GENE2084X	hHR010291	TRA@	1.000000	-1.282072	-1.042072	-1.452072	-1.452072	-3.292072	-1.592072	-1.902072	-2.232072	-1.462072	-0.632072	-2.902072	-2.622072	-1.527072	-1.477072	-1.282072	-1.722072	-3.052072	-1.442072	-1.782072	-3.052072	-2.272072	-1.852072	-1.882072	-2.072072	-1.472072	-1.452072	-0.832072	0.387928	-2.182072	-1.072072	1.437928	-0.482072	0.097928	-0.672072	-2.272072	-1.212072	-0.072072	-1.652072	0.017928	0.037928	-0.757072	-2.152072	-0.132072	-1.352072	-1.102072	-1.472072
GENE2923X	hHO045250		1.000000	-0.876301	-0.906301	-0.786301	-0.666301	-0.827729	-1.196301	-1.376301	-1.566301	-1.236301	0.023699	-2.836301	-1.589158	-1.212967	-1.151301	-0.596301	-0.896301	-1.966301	-0.656301	-0.656301	-2.016301	-1.896301	-1.636301	-1.656301	-2.226301	-1.136301	-0.519158	-0.676301	0.993699	-2.026301	-0.822967	2.563699	0.223699	0.263699	-0.296301	-1.886301	-0.416301	0.183699	-1.136301	0.663699	0.057699	-0.072967	-1.038801	-0.276301	-0.898301	-0.666301	-1.166301
GENE2729X	hHC008181	DPP4	1.000000	-1.570542	-0.750542	-1.580542	-1.140542	-1.130542	-1.750542	-1.220542	-2.230542	-0.480542	-0.250542	-3.040542	-1.690542	-1.330542	-1.290542	-1.460542	-1.620542	-1.920542	-3.190542	-2.620542	-0.970542	-1.410542	-2.030542	-2.260542	-1.220542	-1.380542	-1.170542	-1.650542	-1.380542	-2.160542	-1.830542	-0.270542	-0.450542	-0.360542	-0.790542	-2.060542	-0.920542	-1.080542	-1.090542	-0.550542	0.999458	0.229458	-1.750542	-1.590542	0.399458	-0.490542	-0.330542
GENE29X	hHC012085	SLAMF7	1.000000	-2.758521	-1.868521	0.231479	-0.578521	-1.318521	-1.108521	-1.368521	0.531479	-1.468521	-2.478521	-3.068521	-2.019771	-2.209771	-3.618521	-0.908521	-2.448521	-4.466021	-2.588521	-2.608521	-1.943521	-0.548521	-1.668521	-1.028521	-1.258521	-1.468521	-4.478521	-1.061521	0.101479	-2.008521	-0.192965	1.721479	0.455479	-0.248521	-0.778521	-0.898521	-0.538521	-0.678521	-1.138521	-1.368521	-0.976021	-1.380187	-1.808521	-0.378521	-0.689949	-1.218521	-0.848521
GENE1001X	hHC029332	SLC16A6	1.000000	-1.637593	-0.507593	0.512407	-1.037593	-1.457593	-0.927593	-1.577593	0.172407	-1.337593	-1.287593	-2.257593	-1.907593	-1.807593	-2.097593	-1.087593	-2.587593	-4.017593	-2.547593	-1.887593	-0.207593	-1.287593	-0.367593	-0.357593	-0.107593	-0.277593	-1.797593	-1.457593	-0.897593	-0.737593	-0.627593	0.562407	0.742407	-1.647593	-0.177593	-1.157593	-1.267593	-1.597593	-1.087593	-2.167593	-1.517593	-0.707593	-0.977593	-0.297593	0.262407	-0.387593	-0.507593
GENE1269X	hHC024281	ITGAX	1.000000	-1.276192	-1.382192	0.487808	-0.552192	-1.072192	-0.662192	-1.562192	0.067808	-1.122192	-1.596192	-1.858859	-1.410763	-1.452192	-1.108859	-1.012192	-1.341192	-3.074829	-1.783303	-1.608859	-0.292192	-1.432192	-0.012192	0.417808	0.687808	0.057808	-0.152192	-0.802192	-0.432192	-0.002192	0.487808	0.877808	1.047808	-0.692192	-0.372192	0.467808	-0.062192	-0.812192	-0.382192	-1.552192	-0.952192	-2.998363	-1.172192	-0.662192	-1.312192	-0.882192	-0.272192
GENE3409X	hHA037608	LILRA5	1.000000	-1.983195	-1.723417	-0.525417	-1.500972	-1.500972	-0.785417	-2.153417	0.194583	-1.055417	-1.935417	-2.801667	-2.307083	-2.639417	-1.966845	-1.772083	-1.275417	-4.271417	-2.297639	-2.347917	-2.971667	-2.525417	-1.286417	0.144583	0.564583	0.704583	-0.846667	-0.665417	-0.425417	-0.485417	-0.099167	0.884583	1.014583	-0.865417	-0.555417	0.314583	-0.495417	-0.935417	-0.995417	-0.698417	-1.507917	-2.285417	-0.969417	-0.965417	-0.679702	-1.439417	-1.459167
GENE122X	hHR002161	WDFY4	1.000000	-0.360064	-1.547620	-0.492064	-0.672064	-0.590398	-1.422064	-1.955398	-2.172064	-2.262064	-0.962064	-2.312064	-1.537778	-0.765398	-1.302064	-1.007064	-1.144921	-4.064701	-2.074064	-0.952064	-1.057064	-0.482064	-0.885398	-2.092064	-1.212064	-0.662064	-0.845398	-1.198314	-0.017064	-1.792064	-1.072064	0.177936	0.125436	-1.072064	-0.152064	-0.482064	-0.862064	0.087936	-0.492064	-0.692064	-2.132064	-3.988236	-0.666064	-1.662064	0.097936	-1.200814	-0.694564
GENE182X	hHC004645	1-Mar	1.000000	-1.483239	-1.816572	-0.806572	-1.166572	-1.006572	-1.586572	-1.776572	-1.446572	-1.466572	-0.796572	-1.925322	-1.216572	-1.222287	-0.993239	-0.986572	-1.076572	-3.496572	-1.611017	-1.480858	-1.632287	-1.559429	-0.956572	-0.956572	-0.896572	-0.216572	-0.739429	-1.116572	-0.806572	-1.646572	-0.818239	0.813428	0.903428	-1.076572	0.243428	0.033428	-0.296572	0.613428	-0.216572	0.153428	-0.891572	-0.936572	0.633428	0.193428	1.253428	-0.576572	-0.921572
GENE2673X	hHC015789	FGD2	1.000000	-1.967395	-2.477395	-0.567395	-0.753645	-2.037395	-1.337395	-1.712395	-2.157395	-1.587395	-1.787395	-2.065966	-2.177395	-1.115395	-1.245395	-2.567395	-1.237395	-2.944062	-2.907395	-1.635395	-1.859395	-1.200252	-1.150728	-1.537395	-1.147395	-1.627395	-0.808824	-2.417395	-1.267395	-2.357395	-1.195395	-0.557395	0.152605	-0.689395	-0.457395	-1.597395	-1.307395	-0.067395	-0.747395	-0.347395	-0.667395	-0.667395	-0.077395	-0.417395	-1.217395	-0.809395	-0.838645
GENE73X	hHR015733	ARL4C	1.000000	-1.451435	-1.051435	-1.111435	-1.521435	-0.901435	-0.631435	-0.841435	-1.501435	-0.421435	-0.671435	-1.991435	-1.571435	-1.741435	-1.811435	-1.521435	-1.471435	-2.781435	-2.221435	-1.641435	-0.991435	-1.581435	-0.711435	0.238565	-0.381435	-0.841435	-1.461435	-1.481435	-1.291435	-1.871435	-1.371435	1.198565	0.838565	-0.251435	-0.041435	0.018565	0.098565	0.298565	-0.801435	-1.381435	-0.391435	-0.701435	-0.921435	-0.341435	-0.281435	-0.961435	-1.151435
GENE1758X	hHC020274	ARL4C	1.000000	-1.932870	-1.152870	-1.042870	-1.452870	-1.022870	-1.072870	-1.132870	-1.682870	-0.662870	-1.172870	-2.392870	-1.952870	-2.072870	-2.312870	-1.832870	-1.572870	-3.452870	-2.692870	-2.202870	-2.672870	-1.882870	-1.252870	0.257130	-0.562870	-1.662870	-1.692870	-2.102870	-1.162870	-2.242870	-1.982870	1.367130	0.557130	-0.822870	-0.262870	-0.252870	0.117130	0.347130	-1.152870	-1.632870	-1.092870	-0.932870	-1.562870	-0.512870	-1.302870	-1.422870	-1.822870
GENE1801X	hHC007974	SIDT1	1.000000	-1.832689	-1.512689	-0.932689	-2.072689	-0.452689	-1.312689	-1.542689	-2.252689	-0.562689	-1.052689	-2.132689	-1.182689	-1.482689	-1.342689	-1.552689	-1.542689	-3.852689	-3.162689	-2.392689	-4.132689	-2.072689	-1.132689	-1.172689	0.227311	-1.062689	-1.332689	-0.962689	-0.692689	-1.602689	-0.662689	1.117311	1.857311	-0.522689	0.557311	-0.162689	1.247311	1.937311	-0.282689	0.297311	-2.162689	-1.842689	-0.282689	-0.692689	-0.042689	-1.372689	-1.882689
GENE1145X	hHR004528	FRMD4B	1.000000	-2.549741	-1.869741	-0.579741	-1.299741	-1.159741	-1.099741	-1.279741	-1.069741	-1.339741	-1.549741	-2.639741	-1.639741	-1.839741	-0.999741	-1.319741	-2.499741	-4.599741	-2.669741	-2.529741	-2.129741	-1.059741	-1.579741	-1.969741	-0.809741	-0.429741	-2.019741	-1.779741	-0.999741	-2.199741	-0.109741	0.270259	0.200259	-0.729741	0.130259	0.840259	0.160259	1.120259	-0.619741	0.270259	-0.659741	-0.929741	-1.249741	-1.249741	-0.919741	-1.389741	-1.509741
GENE1385X	hHC004841	FRMD4B	1.000000	-2.277477	-1.717477	-0.687477	-1.597477	-1.357477	-1.057477	-1.497477	-1.157477	-1.747477	-1.227477	-2.707477	-1.727477	-1.767477	-1.127477	-1.377477	-2.237477	-4.167477	-2.667477	-2.177477	-2.177477	-1.687477	-0.927477	-1.977477	-0.857477	-0.577477	-1.657477	-1.807477	-0.727477	-2.077477	-0.347477	0.222523	0.242523	-1.337477	-0.317477	0.172523	-0.447477	0.522523	-0.877477	0.002523	-0.737477	-0.947477	-1.157477	-1.207477	0.142523	-1.117477	-1.757477
GENE1724X	hHC002526	PIK3CG	1.000000	-3.433945	-1.153945	-0.823945	-1.813945	-1.453945	-1.353945	-1.223945	-1.213945	-1.313945	-0.943945	-3.043945	-1.533945	-1.843945	-1.143945	-1.693945	-2.063945	-1.860611	-1.903945	-1.823945	-3.693945	-2.523945	-1.313945	-1.403945	-0.403945	-0.883945	-1.630945	-1.673945	-0.733945	-1.373945	-1.043945	0.696055	-0.263945	-1.043945	-0.073945	0.026055	0.166055	0.786055	-1.023945	0.376055	-0.887278	-2.223945	-0.283945	-0.463945	0.326055	-0.943945	-1.163945
GENE1339X	hHR006773	ZC3H12D	1.000000	-2.009468	-1.619468	-0.569468	-1.164468	-1.092468	-1.459468	-0.669468	-2.379468	-0.239468	-1.559468	-3.249468	-1.846468	-1.920468	-1.794468	-1.919468	-1.937468	-3.742468	-2.579468	-2.312468	-1.793468	-1.885468	-1.829468	-2.339468	-1.339468	-0.829468	-0.896468	-1.590580	-0.509468	-2.659468	-0.316135	1.700532	0.437532	-1.259468	-0.799468	-1.549468	-0.309468	0.500532	-0.289468	0.210532	-1.361691	-1.198357	-0.903468	-1.089468	-1.235024	-1.899468	-1.020468
GENE1438X	hHC011717	PREX1	1.000000	-2.044769	-1.744769	-1.514769	-1.044769	-1.254769	-1.954769	-1.934769	-1.414769	-0.784769	-2.114769	-3.424769	-2.254769	-2.334769	-2.444769	-2.324769	-2.544769	-3.594769	-2.884769	-2.284769	-0.584769	-1.664769	-2.034769	-1.394769	-0.724769	0.115231	-0.494769	-1.504769	-0.414769	-1.734769	-0.104769	0.475231	0.385231	-1.564769	-0.444769	-0.204769	-0.594769	0.355231	-0.324769	-1.174769	-1.164769	-1.494769	-1.644769	-1.634769	-1.964769	-1.314769	-0.614769
GENE2756X	hHC007294	RHBDF2	1.000000	-1.903519	-1.063519	-0.763518	-1.133519	-0.953519	-0.803519	-0.923519	-1.093519	-1.243519	-1.753519	-2.393519	-1.583519	-1.713519	-1.863519	-1.773519	-1.943519	-2.903519	-2.443519	-1.653519	-1.103519	-1.513519	-0.813519	0.306482	-0.383518	-0.993518	-1.253519	-2.263519	-0.893518	-1.623519	-0.803519	-0.353519	0.196482	-1.623519	-0.703519	-0.283519	0.156482	0.306482	-0.703519	-0.313518	-0.993518	-0.323518	-1.453519	-1.583519	-1.583519	-1.173519	-0.403519
GENE1926X	hHC007447	SPATA13	1.000000	-1.684481	-1.064481	-0.314482	-0.694481	-0.884482	-0.884482	-1.994481	-1.144481	-1.084481	-1.654481	-2.394481	-2.034481	-1.794481	-2.224481	-1.254481	-2.644481	-2.684481	-3.094481	-2.604481	-0.914481	-1.254481	-1.024481	-1.154481	0.025519	-0.194482	-1.174481	-1.544481	-1.194481	-1.494481	-1.464481	0.265518	-0.194482	-0.764482	-0.964481	-0.164482	-0.164482	-0.504482	-0.364482	-0.864482	-1.044481	-0.864482	-2.024481	-1.564481	-1.684481	-1.054481	-0.584481
GENE3573X	hHR005004	PTPRE	1.000000	-2.434377	-1.374377	-1.154377	-1.144377	-0.404377	-1.224377	-0.974377	-0.654377	-1.404377	-1.544377	-2.864377	-2.204377	-2.264377	-2.394377	-1.774377	-3.294377	-5.594377	-3.324377	-2.704377	-1.684377	-1.464377	-1.134377	-0.784377	-0.174377	0.275623	-0.884377	-1.184377	-0.734377	-1.384377	0.735623	1.255623	0.185623	-0.514377	-0.014377	1.435623	0.275623	-0.084377	-0.884377	-0.334377	-1.114377	-0.724377	-1.044377	-1.144377	-0.814377	-1.164377	-0.824377
GENE316X	hHA039146		1.000000	-2.006579	-1.366579	-1.306579	-1.436579	-1.046579	-1.476579	-1.716579	-2.486579	-1.056579	-2.076579	-2.286579	-2.146579	-2.326579	-2.266579	-2.016579	-2.056579	-2.665468	-2.116579	-1.896579	-1.626579	-1.816579	-1.266579	-1.286579	-0.756579	-1.586579	-1.286579	-2.216579	-1.586579	-2.346579	-1.906579	-0.236579	-0.386579	-1.496579	-0.696579	-0.806579	-0.716579	0.613421	-1.006579	-0.716579	-1.016579	-0.676579	-0.506579	-1.316579	-1.526579	-0.696579	-0.906579
GENE378X	hHC021746	SCN1B	1.000000	-2.027694	-1.387694	-1.227694	-1.327694	-1.097694	-1.437694	-1.667694	-2.487694	-1.047694	-2.077694	-2.267694	-2.067694	-2.307694	-2.237694	-1.987694	-2.037694	-4.247694	-2.107694	-1.797694	-1.767694	-1.607694	-1.327694	-1.087694	-0.687694	-1.667694	-1.447694	-2.147694	-1.477694	-2.247694	-1.827694	-0.267694	-0.397694	-1.497694	-0.727694	-0.757694	-0.627694	0.632306	-1.037694	-0.717694	-0.588806	-0.617694	-0.437694	-1.327694	-1.567694	-0.727694	-0.887694
GENE1756X	hHC008754	FAM20A	1.000000	-2.540044	-1.120044	-1.670044	-2.080044	-1.780044	-1.410044	-2.170044	-2.330044	-1.040044	-1.170044	-3.240044	-2.430044	-2.860044	-1.840044	-1.850044	-2.330044	-3.860044	-1.620044	-1.410044	-2.000044	-2.320044	-1.980044	-1.310044	-1.030044	-1.570044	-2.300044	-1.390044	-2.080044	-1.690044	-1.120044	0.129956	0.349956	-0.540044	-0.680044	-0.590044	-0.370044	0.009956	-1.340044	-0.500044	-0.944044	-1.103378	0.049956	-0.010044	-0.840044	-1.000044	-1.340044
GENE839X	hHC011727	CARD9	1.000000	-2.111818	-1.381818	-0.471818	-2.231818	-3.561818	-1.751818	-2.161818	-1.561818	-1.921818	-2.811818	-2.421818	-2.371818	-2.621818	-2.641818	-2.271818	-2.231818	-1.715568	-2.281818	-1.701818	-0.526104	-3.161818	-2.211818	-1.611818	-1.221818	-2.091818	-1.726818	-2.111818	-1.461818	-2.641818	-2.671818	-2.121818	-1.861818	-2.251818	-1.221818	-1.201818	-1.101818	0.088182	-1.401818	-0.661818	-0.640390	-0.548485	-0.621818	-0.551818	-2.381818	-2.341818	-1.661818
GENE243X	hHC019021	PYCARD	1.000000	-1.408009	-0.998009	-0.598009	-1.728009	-1.728009	-1.498009	-1.948009	-1.518009	-0.938009	-1.418009	-1.818009	-1.888009	-1.908009	-2.098009	-1.338009	-2.158009	-3.758009	-2.388009	-1.968009	-1.158009	-2.228009	-1.688009	-1.348009	-0.798009	-1.348009	-1.918009	-1.658009	-1.548009	-2.558009	-1.958009	-0.388009	0.071991	-1.748009	-0.748009	-0.758009	-0.678009	0.921991	-0.688009	-0.528009	-1.008009	-0.918009	-0.138009	-0.208009	-1.418009	-0.768009	-1.018009
GENE2447X	hHC023121	RIN3	1.000000	-1.482222	-1.022222	-0.752222	-1.642222	-1.492222	-0.942222	-2.172222	-1.442222	-1.412222	-2.172222	-2.732222	-2.672222	-2.412222	-2.952222	-1.892222	-2.192222	-3.872222	-2.732222	-2.282222	-0.332222	-1.912222	-2.122222	-1.262222	-1.002222	-1.632222	-1.442222	-2.222222	-1.512222	-2.412222	-1.692222	-0.572222	-0.692222	-2.152222	-1.422222	-1.562222	-1.402222	-0.562222	-1.292222	-0.832222	-1.192222	-0.702222	-1.812222	-1.072222	-1.392222	-1.922222	-1.362222
GENE2627X	hHR030765	LGALS9	1.000000	-1.640366	-1.300366	-0.110366	-1.160366	-1.520366	-1.030366	-1.770366	-0.250366	-1.150366	-2.810366	-2.560366	-2.470366	-2.520366	-2.660366	-1.730366	-1.760366	-4.450366	-2.430366	-2.360366	-1.930366	-1.610366	-1.930366	-1.030366	-0.660366	-1.440366	-1.290366	-1.830366	-1.340366	-1.800366	-2.520366	-1.330366	0.089634	-1.710366	-1.080366	-0.880366	-0.260366	0.289634	-0.490366	-0.690366	-2.080366	-1.360366	-0.660366	-0.540366	-1.760366	-0.350366	-0.580366
GENE1837X	hHC014479	CD68	1.000000	-1.997866	-1.787866	0.182134	-1.097866	-1.317866	-1.377866	-1.497866	-1.407866	-0.997866	-2.117866	-2.257866	-1.497866	-1.737866	-1.767866	-2.157866	-1.207866	-2.857866	-2.477866	-2.137866	-1.377866	-2.207866	-1.337866	-1.137866	-0.637866	-1.677866	-1.647866	-1.607866	-1.507866	-1.388866	-1.827866	-0.357866	0.352134	-1.097866	-0.627866	-0.447866	-0.277866	0.752134	-0.847866	-0.747866	-1.347866	-1.367866	-0.577866	-0.957866	-1.787866	-1.207866	-0.987866
GENE3261X	hHC007151	LRRC33	1.000000	-1.613874	-1.313874	-0.813874	-1.283874	-2.403874	-1.453874	-1.313874	-1.703874	-1.563874	-1.813874	-1.923874	-2.183874	-2.203874	-2.053874	-2.033874	-2.753874	-2.827874	-2.313874	-1.613874	-3.103874	-1.443874	-1.343874	-1.133874	-0.843874	-1.673874	-2.993874	-1.493874	-1.813874	-2.493874	-2.733874	-0.873875	-0.883875	-2.813874	-1.193874	-0.183875	0.756126	0.956125	-0.983874	-0.203874	-1.933874	-0.963874	-1.083874	-0.753875	-1.163874	-0.903875	-0.423874
GENE1206X	hHR008560	CXorf65	1.000000	-1.105991	-0.617991	-2.247991	-2.547991	-1.821991	-1.817991	-1.777991	-1.087991	-1.467991	-1.217991	-1.537991	-2.197991	-2.317991	-2.837991	-1.827991	-3.547991	-2.609241	-2.557991	-3.127991	-1.661741	-1.889991	-1.087991	-0.977991	-1.137991	-1.367991	-3.387991	-1.097991	-0.487991	-1.287991	-1.137991	1.182009	-0.645991	-1.957991	-1.077991	-0.609991	-0.937991	-1.347991	-1.957991	-1.317991	-0.827991	-0.880213	-2.027991	0.702009	-1.667991	-0.977991	-1.387991
GENE181X	hHC016153	LTB	1.000000	-1.368973	-1.118973	-2.238973	-1.858973	-2.378973	-1.768973	-2.648973	-1.848973	-1.558973	-0.998973	-1.988973	-2.190401	-2.387544	-2.340401	-1.668973	-2.268973	-4.241830	-1.388973	-2.178973	-2.263973	-2.186473	-1.308973	-1.478973	-0.368973	0.261027	-1.228973	0.551027	0.641027	-1.518973	-0.618973	2.161027	0.211027	-0.158973	0.981027	-0.028973	-0.608973	-0.068973	-1.428973	-1.278973	-1.420639	-1.452973	-2.148973	0.621027	0.591027	-1.138973	-0.975639
GENE1531X	hHC023610	PTPN7	1.000000	-1.617141	-0.977141	-0.987141	-2.637141	-1.047141	-1.157141	-1.927141	-1.087141	-1.407141	-1.287141	-1.597141	-2.267141	-2.237141	-2.437141	-1.407141	-2.197141	-3.457141	-2.387141	-1.737141	-2.077141	-2.397141	-0.907141	-0.607141	-0.607141	-0.557141	-2.787141	-1.177141	-0.417141	-1.777141	-0.737141	0.892859	-0.827141	-1.227141	-0.577141	-0.387141	-0.917141	-0.237141	-1.297141	-1.777141	-1.317141	-2.867141	-1.387141	-0.107141	-0.977141	-0.787141	-0.827141
GENE2680X	hHC026037	CORO1A	1.000000	-0.710364	-0.550364	-1.510364	-1.650364	-1.130364	-1.120364	-1.160364	-0.570364	-0.890364	-0.990364	-0.770364	-1.660364	-1.430364	-1.810364	-0.870364	-1.650364	-2.380364	-1.750364	-1.400364	-1.539253	-2.260364	-0.560364	-0.560364	-0.570364	0.099636	-1.480364	-0.980364	-0.290364	-1.390364	-0.350364	0.679636	-0.040364	-0.690364	-0.190364	-0.140364	-0.880364	0.389636	-0.640364	-0.550364	-1.460364	-1.920364	-0.420364	0.009636	-0.820364	-0.590364	-0.810364
GENE2026X	hHC012127	TRAF3IP3	1.000000	-1.877288	-1.647288	-2.087288	-2.627288	-3.577288	-2.097288	-3.077288	-1.097288	-2.437288	-2.027288	-2.837288	-3.217288	-2.737288	-3.347288	-1.797288	-3.607288	-3.435288	-2.847288	-2.747288	-1.826177	-3.697288	-2.187288	-1.897288	-0.627288	0.742712	-1.917288	-0.317288	-0.377288	-1.167288	0.452712	1.782712	-0.077288	-0.607288	0.312712	-0.267288	-0.457288	0.362712	-1.397288	-0.667288	-2.137288	-3.387288	-1.837288	0.292712	-0.827288	-0.637288	-1.517288
GENE2278X	hHC021176	TBC1D10C	1.000000	-1.488448	-1.118448	-1.718448	-4.348448	-1.284698	-1.338448	-1.948448	-1.838448	-1.728448	-1.868448	-1.508448	-2.468448	-3.118448	-3.368448	-1.698448	-3.078448	-2.413448	-2.218448	-2.188448	-3.358448	-1.752892	-1.278448	-1.148448	-1.238448	-0.528448	-1.957198	-0.918448	-0.168448	-2.008448	-2.928448	0.421552	-1.698448	-0.898448	-0.298448	-1.088448	-1.518448	-0.208448	-1.748448	-0.998448	-1.430115	-1.188448	-1.898448	0.491552	-0.640115	-0.908448	-1.438448
GENE2585X	hHR009669	SEMA4D	1.000000	-1.573972	-1.023972	-1.603972	-1.633972	-1.853972	-1.263972	-1.693972	-0.733972	-1.533972	-0.863972	-1.583972	-1.993972	-1.683972	-2.133972	-1.203972	-2.393972	-2.243972	-2.433972	-1.823972	-2.973972	-1.803972	-0.693972	-0.943972	-0.633972	0.186028	-1.363972	-0.793972	-0.063972	-1.093972	0.006028	0.896028	0.166028	-0.163972	-0.233972	0.136028	-0.553972	0.056028	-0.723972	-1.043972	-1.063972	-1.083972	-1.173972	-0.583972	-0.673972	-0.863972	-1.093972
GENE2850X	hHC007834	KIF21B	1.000000	-1.282760	-0.382760	-1.912760	-2.352760	-1.322760	-0.992760	-1.322760	-1.432760	-1.132760	-0.862760	-1.412760	-2.042760	-1.882760	-1.912760	-1.482760	-2.822760	-3.092760	-2.442760	-1.462760	-1.692760	-1.752760	-0.122760	-0.302760	-0.952760	0.017240	-1.912760	-1.512760	-0.642760	-1.752760	-0.662760	0.737240	-0.812760	-0.972760	-0.472760	-0.812760	-0.712760	-0.122760	-0.512760	-1.142760	-0.702760	-0.282760	-0.852760	0.047240	-0.272760	-0.492760	-0.622760
GENE806X	hHR016827	RASAL3	1.000000	-0.263768	-1.223768	-1.413768	-1.663768	-2.023768	-0.973768	-1.723768	-1.573768	-1.363768	-1.673768	-0.853768	-1.363768	-1.434879	-1.449768	-1.143768	-0.923768	-1.924879	-0.783768	-0.713768	-2.923768	-2.613768	-1.563768	-1.283768	-1.343768	-0.794768	-2.903768	-1.133768	-0.523768	-1.133768	-1.163768	0.336232	-1.363768	-0.883768	-0.243768	-0.863768	-1.133768	-0.143768	-0.903768	-0.307768	-1.243768	-1.358054	-1.323768	-0.393768	-0.930911	-0.543768	-0.660911
GENE545X	hHC014978	DEF6	1.000000	-1.231667	-0.871667	-1.471667	-2.031667	-1.881667	-1.381667	-1.801667	-1.431667	-1.371667	-1.341667	-1.461667	-1.961667	-1.981667	-1.951667	-1.251667	-1.881667	-2.701667	-1.891667	-1.301667	-1.341667	-2.141667	-1.071667	-1.021667	-1.221667	-0.661667	-2.451667	-1.501667	-0.801667	-1.951667	-1.141667	0.138333	-0.711667	-1.171667	-0.751667	-0.871667	-1.301667	0.198333	-0.911667	-1.011667	-1.391667	-1.721667	-0.661667	0.018333	-1.051667	-1.241667	-1.481667
GENE1493X	hHC022769	CCDC88B	1.000000	-1.226481	-0.916481	-1.556481	-1.836481	-1.786481	-1.506481	-1.766481	-1.346481	-1.426481	-1.626481	-1.616481	-2.276481	-2.116481	-2.436481	-1.686481	-2.076481	-3.366481	-2.076481	-2.266481	-1.836481	-2.516481	-1.016481	-0.956481	-0.736481	-0.866481	-1.396481	-0.886481	-0.796481	-1.816481	-1.266481	-0.246481	-0.686481	-1.256481	-0.716481	-0.846481	-1.276481	-0.246481	-1.066481	-0.576481	-1.306481	-2.066481	-1.426481	-0.406481	-1.986481	-1.166481	-1.156481
GENE3356X	hHR020640	PIK3CD	1.000000	-1.775127	-1.455127	-1.945127	-2.055127	-1.535127	-1.125127	-2.035127	-1.895127	-2.105127	-1.795127	-1.525127	-1.955127	-1.985127	-2.425127	-1.965127	-2.195127	-1.525127	-2.525127	-2.085127	-2.715127	-2.095127	-1.845127	-1.645127	-0.735127	-1.455127	-2.315127	-1.225127	-0.979127	-1.615127	-1.035127	-0.035127	-0.255127	-0.905127	-0.655127	-1.505127	-0.945127	0.454873	-1.395127	-0.325127	-1.915127	-1.845127	-1.245127	-0.895127	-1.295127	-1.665127	-1.675127
GENE3215X	hHC016367	HMHA1	1.000000	-1.327500	-1.727500	-1.297500	-1.577500	-1.767500	-1.347500	-2.097500	-0.627500	-2.007500	-1.857500	-2.317500	-1.527500	-1.297500	-1.507500	-1.347500	0.372500	0.082500	-1.917500	-1.477500	-2.157500	-2.007500	-2.057500	-1.637500	-1.257500	-1.057500	-1.387500	-1.467500	-0.827500	-0.917500	-1.587500	0.002500	0.452500	-1.347500	-0.877500	-1.087500	-1.237500	0.982500	-0.047500	-0.337500	-2.037500	-1.857500	-0.707500	-0.867500	-1.777500	-1.387500	-1.767500
GENE2671X	hHC007149	INPP5D	1.000000	-1.619120	-1.319120	-1.249120	-1.959120	-1.129120	-1.479120	-1.819120	-1.429120	-1.529120	-2.449120	-2.499120	-2.749120	-2.619120	-2.719120	-2.209120	-2.459120	-3.899120	-3.069120	-2.769120	-1.339120	-2.079120	-1.949120	-1.059120	-0.999120	-0.979120	-1.689120	-1.889120	-1.199120	-2.239120	-1.739120	-0.069120	-0.159120	-1.519120	-0.749120	-1.029120	-0.809120	0.630880	-1.259120	-0.319120	-1.959120	-1.259120	-1.229120	-1.019120	-1.599120	-1.389120	-1.109120
GENE3161X	hHR018203	RUNX1-IT1	1.000000	-1.146481	-0.636482	-1.866481	-2.306481	-2.086481	-0.906482	-1.606481	-1.636481	-1.456481	-1.086481	-1.386481	-1.916481	-1.996481	-2.206481	-1.546481	-2.366481	-3.646481	-2.196481	-1.676481	-2.416481	-2.766481	-0.296482	-0.776482	-0.586481	-0.206482	-2.246481	-0.536481	-0.706481	-1.886481	-0.736482	-0.176482	-0.646482	-1.346481	-0.846482	-0.806481	-1.606481	-0.096481	-0.976482	-1.066481	-1.376481	-1.536481	-0.886482	-0.156482	-0.226482	-0.836481	-1.296481
GENE502X	hHC013862	TNFSF13B	1.000000	-1.651917	-1.611917	-0.441917	-1.321917	-0.751917	-1.281917	-2.181917	-0.811917	-1.081917	-0.931917	-2.651917	-1.921917	-2.041917	-1.691917	-1.331917	-1.411917	-2.941917	-1.731917	-1.261917	-2.071917	-2.091917	-0.391917	-1.151917	-0.321917	-0.261917	-2.301917	-0.961917	-0.471917	-1.301917	-0.881917	0.408083	0.768083	-0.891917	-0.121917	0.188083	-0.281917	0.338083	-0.951917	-1.081917	-1.131917	-1.481917	-0.021917	0.038083	0.718083	-1.461917	-1.651917
GENE1115X	hHA034120	FYB	1.000000	-2.224192	-1.874192	-0.484192	-1.664192	-1.084192	-1.614192	-1.174192	-0.414192	-1.074192	-1.004192	-2.714192	-1.354192	-1.368478	-1.205442	-0.664192	-1.814192	-2.659907	-0.184192	0.055808	-3.054192	-1.286692	-1.504192	-1.814192	0.165808	-1.074192	-0.828192	-0.664192	0.145808	-0.844192	0.305808	0.665808	0.725808	-0.651970	-0.384192	0.095808	-0.014192	0.525808	-0.804192	-0.944192	-0.430192	-0.708192	0.685808	0.165808	-0.677526	-1.074192	-0.794192
GENE1221X	hHC023309	FYB	1.000000	-1.950528	-1.520528	-0.820528	-1.890528	-1.230528	-1.150528	-1.850528	-0.740528	-1.460528	-1.450528	-2.680528	-1.810528	-2.120528	-1.830528	-0.670528	-1.870528	-3.780528	-0.910528	-0.820528	-2.210528	-2.270528	-1.380528	-1.750528	-0.130528	-0.580528	-1.890528	-0.920528	0.509472	-1.350528	-0.630528	0.839472	0.549472	-1.130528	-0.420528	-0.270528	-0.460528	0.179472	-0.860528	-0.820528	-1.450528	-1.920528	0.229472	0.139472	-1.200528	-1.200528	-2.010528
GENE3585X	hHC019692	DAPP1	1.000000	-2.405111	-0.885111	-0.505111	-1.125111	-1.345111	-1.385111	-1.425111	-1.555111	-1.405111	-1.215111	-2.535111	-1.915111	-1.975111	-1.855111	-1.595111	-2.505111	-5.695111	-2.135111	-1.815111	-3.675111	-2.925111	-1.315111	-1.535111	-0.105111	-0.815111	-1.675111	-0.415111	-0.135111	-1.215111	-0.665111	1.814889	0.814889	-1.325111	-0.405111	-0.545111	-0.855111	-0.215111	-0.655111	-1.055111	-1.765111	-1.875111	-0.225111	-0.145111	-0.235111	-0.985111	-1.815111
GENE931X	hHR003340	DAPP1	1.000000	-2.594876	-1.364876	-0.434876	-1.744876	-1.984876	-1.384876	-2.024876	-1.424876	-1.954876	-1.784876	-3.134876	-2.394876	-2.724876	-2.614876	-2.194876	-3.224876	-2.552376	-2.864876	-2.354876	-1.889321	-3.384876	-1.884876	-1.594876	-0.224876	-0.344876	-4.854876	-0.474876	-0.744876	-1.654876	-1.914876	1.085124	0.115124	-0.814876	-0.314876	0.085124	-0.284876	0.885124	-1.034876	-0.814876	-2.274876	-1.424876	-0.494876	-0.474876	-0.794876	-1.854876	-1.894876
GENE172X	hHC021733	PRKCB	1.000000	-1.312356	-0.752356	-0.822356	-2.212356	-1.672356	-1.232356	-1.292356	-1.132356	-1.152356	-0.442356	-1.502356	-1.652356	-1.542356	-1.702356	-1.642356	-2.282356	-2.782356	-2.022356	-1.462356	-1.982356	-1.682356	0.007644	-0.672356	-0.192356	0.217644	-1.582356	-0.672356	-0.492356	-1.362356	0.047644	1.097644	0.277644	-1.102356	-0.132356	-0.012356	-1.082356	0.267644	-0.812356	-0.902356	-0.492356	-0.552356	-0.092356	-0.032356	0.687644	-0.242356	-0.482356
GENE327X	hHC007658	WAS	1.000000	-2.263657	-1.803657	-1.163657	-2.273657	-1.853657	-1.453657	-1.913657	-1.103657	-1.643657	-2.053657	-2.423657	-2.213657	-2.503657	-2.243657	-2.163657	-2.243657	-3.813657	-2.473657	-1.853657	-2.483657	-2.343657	-1.643657	-1.163657	-0.253657	0.326343	-2.053657	-0.983657	-0.773657	-1.933657	-0.613657	0.156343	-0.053657	-0.803657	0.156343	0.726343	0.166343	1.186343	-0.533657	-0.393657	-1.113657	-1.493657	-0.773657	-0.793657	-1.193657	-1.413657	-1.253657
GENE969X	hHC022828	GPSM3	1.000000	-0.925057	-0.775057	-0.915057	-1.275057	-1.585057	-0.895057	-1.685057	-1.095057	-1.135057	-1.545057	-1.435057	-1.625057	-1.975057	-1.975057	-1.165057	-1.535057	-3.545057	-1.715057	-1.885057	-0.985057	-2.465057	-0.765057	-0.505057	0.054943	0.184943	-0.245057	-0.515057	-0.005057	-1.195057	-0.655057	0.164943	-0.175057	-0.855057	-0.145057	0.054943	-0.315057	0.934943	-0.555057	-0.135057	-1.027557	-1.040771	-0.385057	-0.405057	-0.825057	-0.715057	-0.635057
GENE2419X	hHR005204	FYB	1.000000	-3.006713	-2.036713	-0.806713	-1.776713	-1.186713	-2.006713	-1.636713	-0.516713	-1.356713	-1.576713	-3.336713	-1.926713	-2.076713	-1.816713	-0.846713	-2.396713	-4.906713	-0.866713	-0.956713	-2.766713	-2.856713	-2.186713	-1.876713	-0.226713	-0.576713	-2.256713	-1.236713	-0.016713	-1.646713	-0.286713	1.173287	0.683287	-0.486713	-0.096713	0.553287	0.203287	1.243287	-0.596713	-0.626713	-1.906713	-2.216713	0.293287	-0.156713	-1.496713	-1.196713	-1.376713
GENE3276X	hHC010283	ARHGAP9	1.000000	-1.721968	-1.451968	-1.141968	-2.141968	-1.571968	-1.341968	-1.781968	-1.591968	-1.241968	-1.578634	-2.071968	-2.641968	-2.741968	-2.591968	-1.631968	-2.061968	-4.931968	-2.281968	-1.971968	-3.241968	-2.251968	-1.301968	-0.961968	0.078032	-0.441968	-1.721968	-0.631968	0.008032	-1.511968	0.018032	1.218032	0.368032	-0.801968	-0.271968	-0.171968	-0.351968	0.828032	-0.641968	-0.301968	-1.451968	-1.870301	-0.931968	-0.201968	-1.011968	-1.451968	-1.431968
GENE3383X	hHR028308	BIN2	1.000000	-2.202449	-1.812449	-0.972449	-2.012449	-2.132449	-1.562449	-2.182449	-1.422449	-1.782449	-1.792449	-3.172449	-2.082449	-2.572449	-2.152449	-1.772449	-2.412449	-5.192449	-2.502449	-2.002449	-1.609449	-2.602449	-1.852449	-1.722449	-0.482449	0.207551	-1.722449	-0.802449	-0.142449	-1.762449	-0.282449	0.767551	0.107551	-1.082449	-0.072449	-0.092449	-0.352449	0.637551	-0.962449	-0.462449	-1.482449	-1.692449	-0.782449	-0.312449	-1.262449	-1.012449	-1.192449
GENE3102X	hHC014111	LAT2	1.000000	-2.068056	-1.218056	-1.428056	-1.298056	-1.658056	-1.188056	-1.998056	-1.328056	-1.668056	-1.298056	-2.968056	-2.528056	-2.748056	-2.598056	-1.708056	-2.318056	-4.128056	-1.938056	-1.638056	-1.988056	-1.708056	-1.498056	-0.838056	0.191944	-0.278056	-1.818056	-1.168056	-0.658056	-1.468056	-0.168056	0.961944	0.221944	-1.248056	-0.388056	-0.078056	-0.258056	0.421944	-1.048056	-0.858056	-0.068056	-0.508056	-1.118056	-0.548056	-1.488056	-1.908056	-1.358056
GENE3584X	hHC016812	RAC2	1.000000	-1.721672	-1.021672	-0.111672	-1.561672	-1.561672	-1.221672	-2.111672	-0.901672	-1.361672	-1.341672	-2.171672	-2.531672	-2.131672	-2.671672	-1.621672	-2.621672	-3.601672	-2.111672	-2.191672	-2.531672	-2.191672	-1.091672	-0.901672	-0.061672	-0.381672	-1.621672	-1.161672	-0.281672	-1.291672	-0.721672	1.428328	0.438328	-0.981672	-0.511672	-0.111672	-1.081672	0.128328	-1.091672	-1.131672	-1.201672	-0.981672	-1.041672	-0.151672	-1.321672	-0.721672	-0.721672
GENE120X	hHC019357	PTPN6	1.000000	-1.137786	-1.206786	-0.666786	-1.956786	-2.056786	-0.736786	-1.445786	-1.386786	-1.446786	-1.766786	-1.370786	-2.146786	-2.316786	-2.576786	-1.476786	-2.276786	-4.846786	-2.266786	-2.496786	-2.386786	-2.746786	-1.156786	-1.226786	-0.816786	-0.706786	-2.696786	-1.386786	-1.086786	-1.996786	-1.826786	-0.846786	-0.936786	-1.436786	-0.603786	-0.636786	-0.856786	0.513214	-0.546786	-0.186786	-0.946786	-1.030536	-0.896786	-0.296786	-1.536786	-1.006786	-0.396786
GENE2280X	hHC025496	PSTPIP1	1.000000	-0.902653	-1.322653	-0.752653	-1.622653	-1.309320	-0.862653	-1.762653	-1.382653	-1.362653	-1.837097	-1.172653	-2.021653	-2.091653	-2.197653	-1.382653	-1.242653	-3.816653	-1.702653	-1.929653	-1.732653	-1.953653	-1.657653	-0.722653	-0.692653	-0.892653	-1.882653	-1.402653	-0.522653	-1.902653	-0.903764	-0.192653	-0.362653	-0.849653	-0.702653	-0.732653	-1.232653	0.427347	-0.832653	-0.442653	-1.235153	-1.416939	-0.968653	-0.212653	-1.496939	-1.417653	-1.291542
GENE320X	hHC023318	CYTH4	1.000000	-2.755491	-2.195491	-1.345491	-1.985491	-1.525491	-1.315491	-2.455491	-1.965491	-2.485491	-2.735491	-2.855491	-2.525491	-2.765491	-2.475491	-1.735491	-2.325491	-5.935491	-2.105491	-1.935491	-2.455491	-3.035491	-1.445491	-1.225491	-0.405491	-1.365491	-2.435491	-1.865491	-0.995491	-2.405491	-1.885491	0.084509	0.114509	-1.605491	-0.945491	-0.295491	-0.605491	0.654509	-1.005491	0.014509	-1.579491	-1.815491	-0.775491	-0.255491	-1.975491	-2.045491	-2.225491
GENE2180X	hHR007964	PLCB2	1.000000	-2.766691	-2.346691	-1.296691	-2.596691	-2.536691	-1.986691	-2.806691	-2.016691	-2.086691	-3.266691	-3.326691	-3.346691	-2.976691	-3.406691	-2.726691	-2.836691	-6.456691	-3.096691	-2.596691	-2.636691	-2.806691	-2.956691	-1.966691	-1.006691	-1.376691	-2.806691	-1.966691	-1.486691	-2.886691	-1.536691	-0.786691	-0.656691	-1.326691	-0.946691	-0.986691	-1.196691	-0.016691	-1.356691	-0.566691	-2.076691	-1.826691	-1.566691	-0.846691	-2.256691	-2.156691	-2.226691
GENE1941X	hHC017827	NCKAP1L	1.000000	-1.439259	-1.139259	-0.209259	-1.899259	-1.409259	-0.929259	-1.589259	-1.569259	-0.999259	-1.589259	-1.679259	-1.689259	-1.869259	-1.879259	-1.439259	-1.609259	-3.119259	-1.969259	-1.789259	-2.439259	-2.359259	-0.929259	-0.869259	-0.589259	-1.209259	-1.869259	-1.619259	-0.949259	-2.239259	-1.569259	-0.169259	-0.079259	-1.169259	-0.399259	-0.399259	-0.699259	1.350741	-0.389259	-0.149259	-1.089259	-1.489259	-0.059259	-0.119259	-1.119259	-0.969259	-0.969259
GENE3605X	hHC014328	ARRB2	1.000000	-1.620064	-1.490064	-0.900064	-1.590064	-1.370064	-1.230064	-1.940064	-1.230064	-1.350064	-1.680064	-2.000064	-1.790064	-1.800064	-1.960064	-1.540064	-1.920064	-2.340064	-1.590064	-1.550064	-2.550064	-2.160064	-1.540064	-1.000064	-0.470064	-1.140064	-1.400064	-1.370064	-0.880064	-1.690064	-1.060064	0.109936	0.219936	-1.180064	-0.770064	-0.490064	-0.660064	0.629936	-0.760064	-0.450064	-1.290064	-1.510064	-0.080064	-0.810064	-1.480064	-1.150064	-1.220064
GENE3060X	hHC021887	MYO1F	1.000000	-2.042369	-1.622369	-0.602369	-1.782369	-1.802369	-1.282369	-2.792369	-1.252369	-1.932369	-2.712369	-2.232369	-2.672369	-2.732369	-2.742369	-1.962369	-1.972369	-3.322369	-1.622369	-1.592369	-3.672369	-2.662369	-1.862369	-1.342369	-0.242369	-0.172369	-1.302369	-0.632369	-0.382369	-1.382369	-0.262369	-0.212369	0.127631	-0.782369	-0.652369	-0.192369	-0.912369	0.187631	-1.082369	-0.552369	-1.569869	-1.864369	-0.662369	-0.582369	-0.995702	-1.452369	-1.532369
GENE3403X	hHC010236	SASH3	1.000000	-1.740344	-1.690344	-0.660344	-2.060344	-2.140344	-1.180344	-2.450344	-1.090344	-1.490344	-1.880344	-2.070344	-2.340344	-2.570344	-2.910344	-1.780344	-2.220344	-3.121455	-2.460344	-2.310344	-6.920344	-3.930344	-1.460344	-1.250344	-0.760344	-1.080344	-2.090344	-1.760344	-0.920344	-1.970344	-1.312844	0.289656	-0.510344	-1.150344	-0.700344	-0.840344	-1.080344	0.349656	-1.160344	-0.550344	-2.160344	-1.622344	-0.230344	-0.480344	-1.225344	-1.200344	-1.150344
GENE1945X	hHC007843	ALOX5	1.000000	-2.408925	-1.388925	-1.708925	-1.948925	-2.058925	-1.388925	-1.878925	-1.078925	-1.738925	-2.368925	-2.348925	-1.888925	-2.298925	-1.998925	-1.438925	-1.708925	-4.798925	-1.938925	-1.768925	-2.848925	-2.548925	-1.838925	-1.108925	-0.668925	-0.018925	-1.407814	-1.278925	-0.618925	-1.848925	-0.508925	-0.198925	0.191075	-1.328925	-0.328925	-0.108925	-0.458925	0.871075	-0.358925	0.071075	-1.238925	-1.433925	0.031075	-0.068925	-1.106068	-2.018925	-2.038925
GENE2748X	hHC015669	VAV1	1.000000	-1.290370	-0.800370	-0.810370	-1.650370	-1.000370	-0.910370	-1.520370	-1.570370	-1.010370	-1.360370	-1.530370	-1.940370	-2.050370	-2.000370	-1.670370	-1.860370	-3.700370	-2.010370	-1.620370	-2.060370	-2.230370	-0.630370	1.629630	0.109630	-1.230370	-1.260370	-1.240370	-0.480370	-1.480370	-0.650370	0.939630	0.699630	-1.210370	-0.580370	-0.420370	-0.460370	1.189630	-1.020370	-0.060370	-0.790370	-1.300370	-0.670370	-0.260370	-1.110370	-1.470370	-1.260370
GENE2670X	hHC021537	NCF4	1.000000	-1.940694	-1.600694	-0.840694	-1.560694	-1.120694	-0.750694	-1.570694	-1.730694	-0.880694	-2.010694	-2.420694	-1.880694	-2.360694	-1.960694	-1.480694	-1.320694	-4.900694	-1.930694	-1.890694	-2.860694	-3.100694	-1.330694	-0.840694	0.079306	-0.350694	-1.450694	-0.870694	-0.220694	-1.930694	-0.980694	0.629306	0.509306	-0.980694	0.019306	0.289306	-0.120694	1.399306	-0.090694	0.059306	-1.680694	-2.460694	-0.150694	-0.120694	-1.440694	-1.860694	-1.760694
GENE3096X	hHC006719	ARHGAP30	1.000000	-2.140116	-1.870116	-0.560116	-1.840116	-1.450116	-0.800116	-2.070116	-1.470116	-1.180116	-2.240116	-2.670116	-2.110116	-2.490116	-2.380116	-1.630116	-2.330116	-6.850116	-2.200116	-2.070116	-3.250116	-2.870116	-1.970116	-0.740116	-0.170116	-0.810116	-1.720116	-1.120116	-0.680116	-1.620116	-0.640116	0.619884	0.149884	-0.890116	-0.410116	-0.350116	-0.420116	0.919884	-0.690116	0.049884	-1.830116	-2.970116	-0.730116	-0.590116	-1.420116	-1.750116	-1.760116
GENE3522X	hHC003792	RASSF2	1.000000	-1.553102	-1.663102	-0.943102	-1.443102	-0.803102	-0.993102	-1.783102	-1.653102	-1.333102	-1.783102	-3.233102	-2.273102	-2.573102	-2.483102	-1.893102	-2.633102	-3.593102	-2.943102	-2.783102	-2.713102	-2.583102	-1.793102	-0.853102	-0.623102	-0.743102	-1.403102	-1.833102	-1.013102	-2.183102	-0.553102	0.646898	-0.173102	-0.693102	-0.593102	-0.013102	-0.743102	0.156898	-0.893102	-0.473102	-0.943102	-1.573102	-0.903102	-0.783102	-1.863102	-1.453102	-1.353102
GENE3285X	hHC017675	SELPLG	1.000000	-1.150559	-1.390559	-0.940559	-2.010559	-1.510559	-0.950559	-1.370559	-1.120559	-1.040559	-1.370559	-1.400559	-1.780559	-1.960559	-1.790559	-1.300559	-2.020559	-3.440559	-2.090559	-1.560559	-2.850559	-2.140559	-0.840559	-0.770559	-0.930559	-0.660559	-1.670559	-1.500559	-0.760559	-1.680559	-0.830559	0.309441	0.329441	-0.610559	-0.350559	-0.090559	-0.690559	0.389441	-0.840559	0.259441	-1.690559	-1.222782	-0.820559	-0.310559	-1.220559	-1.320559	-1.430559
GENE2857X	hHC017926	DPEP2	1.000000	-1.866965	-1.514107	0.665893	-1.294107	-0.907441	-1.024107	-2.164107	-1.175107	-0.924107	-2.051250	-2.204107	-2.074107	-2.199107	-1.707441	-1.434107	-2.254107	-5.359107	-3.174107	-1.898107	-1.236607	-1.784107	-1.884107	-1.444107	-0.254107	-0.504107	-0.695357	-0.784107	-0.854107	-1.374107	-0.774107	0.215893	0.425893	-1.154107	-0.694107	-0.274107	-0.224107	0.455893	-0.594107	-0.324107	-1.134107	-1.354107	-0.004107	-0.434107	-2.207441	-1.724107	-1.327441
GENE3534X	hHC018468	AMICA1	1.000000	-1.555509	-1.935509	-0.725509	-1.805509	-0.820509	-1.475509	-1.748509	-0.755509	-0.585509	-1.965509	-3.755509	-1.995509	-2.292175	-1.653009	-0.485509	-2.635509	-4.535509	-1.095509	-1.355509	-1.498009	-2.083009	-1.725509	-1.395509	0.084491	0.184491	-0.676620	-0.015509	0.334491	-0.575509	0.024491	0.914491	1.054491	-1.025509	-0.295509	0.564491	0.194491	0.884491	-0.515509	-0.665509	-1.070509	-1.745509	-0.675509	0.234491	-0.908842	-1.965509	-1.134080
GENE1448X	hHR003185	TGFA	1.000000	-2.382190	-0.962190	-0.152190	-0.312190	-0.952190	-1.642190	-1.302190	-1.352190	-1.202190	-1.182190	-2.642190	-1.452190	-1.912190	-1.832190	-1.912190	-1.062190	-1.399690	-2.112190	-1.882190	-1.045047	-3.082190	-0.262190	0.187810	0.098810	-1.372190	-2.892190	-2.002190	-0.672190	-1.172190	-1.032190	1.287810	0.997810	-1.242190	0.257810	0.767810	0.267810	0.987810	-0.632190	-0.792190	-0.294412	-2.162190	-0.372190	-0.362190	-0.952190	-1.652190	-1.722190
GENE1810X	hHR005286	FAM26F	1.000000	-0.738657	-0.948657	-0.488657	-0.798657	-0.248657	-0.838657	-0.578657	-0.608657	-1.128657	-0.618657	-0.988657	-1.158657	-1.068657	-0.908657	-0.658657	-1.028657	-2.398657	-0.668657	-0.728657	-1.968657	-1.188657	-0.288657	-0.008657	0.011343	-0.248657	-0.618657	-0.908657	-0.168657	-1.018657	-0.428657	1.401343	1.441343	-0.608657	-0.578657	0.611343	0.891343	2.191343	-0.688657	-0.388657	-1.718657	-1.168657	0.581343	0.191343	-0.168657	-0.818657	-1.238657
GENE1550X	hHC021114	LY86	1.000000	-1.672073	-1.122073	-0.032073	-0.462073	-0.862073	0.677927	-1.042073	-0.102073	-0.182073	-0.992073	-0.662073	-1.192073	-1.702073	-1.492073	0.467927	-1.172073	-3.092073	-1.622073	-1.512073	0.087927	-1.562073	-0.862073	-0.242073	0.607927	-0.372073	-1.242073	-0.662073	-1.222073	-1.182073	-1.182073	0.407927	0.937927	-1.442073	0.187927	1.057927	0.147927	0.997927	-0.602073	-1.092073	-0.622073	-0.712073	0.777927	0.077927	-1.122073	-1.512073	-1.692073
GENE2182X	hHC019484	LY96	1.000000	-1.840741	-1.600741	-0.310741	-0.630741	-0.930741	-0.980741	-1.380741	-1.180741	-0.300741	-1.360741	-1.410741	-1.370741	-1.650741	-1.540741	-1.780741	-1.660741	-2.820741	-2.630741	-2.340741	-0.590741	-0.850741	-1.080741	-0.470741	-0.450741	-0.440741	-0.840741	-1.110741	-1.260741	-1.880741	-1.470741	0.849259	0.499259	-1.110741	-0.580741	0.319259	0.449259	1.189259	-0.770741	-0.860741	-0.230741	-0.300741	-0.000741	-1.650741	-1.130741	-0.510741	-0.900741
GENE1367X	hHC007325	GPR65	1.000000	-0.853651	-1.273651	-0.243651	0.406349	-0.423651	-0.903651	-1.593651	-0.343651	-0.173651	0.246349	-2.333651	-1.713651	-1.793651	-1.323651	-0.743651	-1.093651	-1.849651	-1.693651	-1.923651	-1.193651	-1.263651	-0.843651	-0.913651	0.216349	0.446349	0.366349	-0.363651	1.136349	0.166349	0.586349	2.116349	1.556349	0.016349	0.196349	0.886349	0.006349	0.246349	-0.953651	-0.873651	-0.366508	-0.363651	-1.193651	-0.583651	-0.533651	-0.813651	-1.013651
GENE902X	hHC011427	LPXN	1.000000	-1.243179	-0.673179	0.536821	-0.053179	-0.613179	-0.913179	-0.383179	-0.653179	-0.303179	-0.233179	-0.973179	-0.993179	-1.103179	-1.313179	-0.653179	-1.573179	-1.673179	-1.043179	-1.713179	-1.243179	-1.773179	0.376821	0.026821	0.596821	-0.773179	-0.993179	-1.913179	-0.243179	-0.353179	-0.083179	2.386821	0.826821	-0.443179	-0.113179	0.206821	0.246821	0.876821	-0.463179	-0.323179	-1.563179	-1.283179	-0.293179	-0.773179	-1.303179	-0.603179	-0.383179
GENE777X	hHC001959	CHST11	1.000000	-0.841355	-0.261355	-0.011355	-0.361355	-0.701355	-0.601355	-0.821355	-0.211355	-0.201355	-0.561355	-1.611355	-1.481355	-1.651355	-1.321355	-0.581355	-2.121355	-3.281355	-1.451355	-1.411355	-0.821355	-1.041355	0.058645	0.078645	0.028645	-0.031355	-1.131355	-1.341355	0.408645	-1.081355	-0.521355	1.218645	0.458645	-0.731355	-0.301355	0.428645	0.218645	0.018645	-0.321355	-0.811355	-0.581355	-0.591355	-0.921355	-0.041355	-0.411355	-0.211355	-0.321355
GENE1177X	hHC018244	CD300A	1.000000	-0.874446	-0.414446	0.255554	-0.664446	-0.584446	-0.914446	-1.484446	-0.134446	-0.484446	-0.724446	-1.644446	-1.634446	-1.584446	-1.264446	-1.204446	-1.224446	-2.764446	-1.634446	-1.514446	-1.414446	-1.704446	-0.254446	-0.174446	0.175554	-0.694446	-0.774446	-0.214446	0.435554	-0.754446	-0.114446	1.405554	0.725554	-1.224446	-0.384446	0.275554	0.035554	0.705554	-0.244446	-0.174446	-0.364446	-1.254446	-0.424446	0.185554	-0.454446	-0.524446	-0.514446
GENE904X	hHC011439	ADAM8	1.000000	-1.536194	-1.156194	-1.276194	-1.116194	-1.286194	-1.346194	-2.446194	-0.356194	-1.736194	-1.266194	-2.756194	-2.626194	-2.886194	-3.416194	-1.636194	-2.406194	-3.406194	-2.636194	-2.516194	-2.326194	-2.996194	-1.526194	-0.386194	1.353806	0.783806	0.073806	-0.226194	0.413806	-0.236194	0.653806	2.243806	1.123806	-0.026194	0.123806	1.333806	-0.326194	-0.716194	-1.256194	-1.666194	0.253806	-1.336194	-2.486194	-0.546194	-1.966194	-1.586194	-0.986194
GENE2260X	hHC005144	TMEM71	1.000000	-1.288436	-1.488436	-0.338436	-0.688436	-1.328436	-1.108436	-1.708436	-0.018436	-1.308436	-1.578436	-2.108436	-2.278436	-2.188436	-2.638436	-1.418436	-1.998436	-5.188436	-2.278436	-2.528436	-2.458436	-1.778436	-0.838436	-0.658436	1.071564	0.931564	-0.298436	0.051564	0.581564	0.271564	1.411564	2.251564	1.481564	-0.058436	0.511564	1.461564	0.491564	1.451564	-0.878436	-0.558436	-0.372436	-1.393436	-0.528436	-1.138436	-1.203436	-1.188436	-1.218436
GENE1811X	hHC011046	KIAA0226L	1.000000	-2.226161	-1.986161	-1.066161	-1.126161	-0.816161	-1.886161	-2.096161	-1.286161	-2.496161	-2.116161	-2.856161	-2.466161	-3.076161	-3.206161	-2.366161	-2.676161	-5.226161	-2.346161	-2.046161	-4.196161	-3.176161	-0.506161	-0.076161	1.033839	0.703839	0.013839	-0.226161	-0.266161	0.303839	1.173839	2.873839	1.743839	0.263839	0.463839	1.433839	0.513839	0.723839	-1.026161	-0.696161	-0.236161	-3.626161	-0.696161	-0.476161	-0.446161	-1.716161	-1.656161
GENE131X	hHC023857	CD37	1.000000	-1.131190	-0.741190	-0.181190	-0.891190	-1.631190	-0.481190	-1.441190	-0.051190	-0.231190	-1.157857	-1.411190	-1.479940	-1.601190	-1.711190	-0.921190	-1.851190	-4.701190	-1.571190	-2.081190	-1.670079	-2.171190	-0.711190	-0.111190	0.368810	0.698810	-1.111190	-0.051190	0.648810	-0.481190	-0.271190	2.238810	1.238810	-0.381190	0.798810	0.578810	0.168810	0.778810	-0.621190	-0.291190	-0.315190	-0.823190	0.138810	0.028810	-1.222857	-1.191190	-0.585476
GENE2830X	hHC013222	CD37	1.000000	-1.426426	-0.946426	-0.316426	-1.066426	-1.546426	-0.666426	-1.746426	-0.446426	-0.596426	-1.186426	-2.089426	-1.916426	-2.336426	-1.946426	-1.208426	-1.956426	-3.776426	-1.876426	-1.976426	-1.646426	-2.086426	-0.956426	-0.506426	0.083574	0.463574	-1.026426	-0.466426	0.353574	-0.766426	-0.556426	1.873574	0.813574	-0.516426	0.413574	0.243574	0.063574	0.703574	-0.646426	-0.476426	-1.296426	-1.116426	-0.076426	-0.166426	-0.726426	-1.076426	-1.146426
GENE2595X	hHC006981	CD48	1.000000	-2.173924	-1.573924	-0.273924	-0.683924	-1.253924	-1.473924	-1.813924	-0.333924	-0.933924	-1.003924	-3.133924	-2.693924	-2.803924	-2.523924	-1.593924	-2.023924	-4.813924	-2.213924	-1.873924	-1.973924	-1.783924	-1.403924	-0.413924	0.156076	0.466076	-1.333924	-0.503924	0.416076	-1.113924	-0.113924	2.376076	0.796076	-0.623924	0.426076	0.546076	0.126076	0.576076	-1.493924	-1.363924	0.056076	-0.643924	-1.493924	-0.223924	-0.663924	-0.853924	-0.443924
GENE1602X	hHC013302	PIK3R5	1.000000	-2.129503	-1.399503	-0.179503	-0.579503	-1.009503	-1.269503	-0.979503	-0.809503	-0.859503	-1.789503	-2.969503	-2.339503	-2.519503	-2.429503	-1.449503	-1.849503	-4.969503	-2.229503	-2.239503	-1.619503	-1.719503	-0.739503	0.290497	0.520497	-1.209503	-0.379503	-2.059503	-0.229503	-0.519503	0.110497	1.660497	1.220497	-1.219503	-0.469503	-0.219503	-0.009503	0.620497	-0.399503	-0.289503	-0.249503	-1.115058	-0.749503	-0.989503	-1.221503	-1.519503	-1.179503
GENE153X	hHC014161	CD86	1.000000	-2.559927	-2.139927	0.110073	-0.819927	-0.899927	-0.969927	-1.919927	-1.109927	-1.249927	-1.629927	-2.719927	-1.796594	-1.946177	-2.059927	-1.259927	-1.859927	-3.634372	-2.179927	-2.269927	-2.089927	-1.989927	-0.739927	-0.399927	0.420073	-0.999927	-2.779927	-1.679927	-0.899927	-1.019927	-0.502927	1.710073	1.470073	-0.609927	0.290073	1.030073	0.450073	1.270073	-0.329927	-0.279927	-0.997927	-1.653261	-0.528927	-0.829927	-1.283261	-1.161927	-1.103677
GENE3259X	hHC002819	PIK3AP1	1.000000	-3.054259	-1.744259	0.045741	-0.414259	-0.684259	-1.294259	-1.574259	-1.134259	-1.264259	-1.804259	-3.314259	-1.434259	-2.024259	-1.484259	-1.254259	-1.944259	-5.374259	-2.204259	-1.554259	-2.174259	-2.084259	-1.264259	-0.464259	0.065741	-1.434259	-0.784259	-1.874259	-0.664259	-1.184259	-0.604259	2.025741	0.935741	-1.344259	-0.284259	0.305741	0.355741	1.075741	-0.634259	0.185741	-0.144259	-0.944259	-0.484259	-0.944259	-1.464259	-2.334259	-1.444259
GENE1389X	hHC002057	PTPRC	1.000000	-2.318657	-1.618657	-0.548657	-1.018657	-1.018657	-0.978657	-1.228657	-0.738657	-1.018657	-1.268657	-3.078657	-1.778657	-2.138657	-1.498657	-1.258657	-1.928657	-4.188657	-1.968657	-1.398657	-2.688657	-1.808657	-1.418657	-0.848657	0.281343	-0.308657	-1.458657	-0.838657	0.091343	-1.318657	0.611343	2.341343	0.731343	0.051343	0.551343	1.031343	0.381343	1.301343	-0.418657	0.081343	-1.138657	-1.308657	-1.638657	-0.868657	-1.108657	-1.448657	-1.408657
GENE2973X	hHC007210	PLEK	1.000000	-2.606773	-1.906773	-0.026773	-0.526773	-0.156773	-1.326773	-0.416773	0.843227	-1.156773	-1.646773	-2.786773	-1.176773	-1.726773	-1.346773	-0.036773	-1.876773	-3.116773	-1.503773	-0.946773	-2.376773	-1.836773	-0.866773	-0.616773	0.693227	0.413227	-0.676773	-0.766773	0.113227	-0.706773	0.173227	2.273227	1.153227	-0.296773	0.953227	2.033227	1.323227	1.693227	-0.616773	-0.626773	-0.906773	-2.086773	-0.246773	-0.786773	-1.346773	-1.266773	-0.516773
GENE2766X	hHC001726	CD53	1.000000	-2.450252	-2.090252	-0.120252	-1.080252	-1.420252	-1.360252	-1.600252	-0.760252	-1.080252	-1.410252	-3.600252	-1.940252	-2.480252	-1.750252	-1.670252	-1.950252	-4.720252	-2.400252	-1.720252	-2.590252	-1.860252	-1.320252	-0.300252	0.359748	0.109748	-1.110252	-1.100252	-0.520252	-1.400252	0.529748	2.059748	0.859748	-0.880252	0.199748	1.269748	0.989748	1.159748	-0.460252	-0.400252	-0.630252	-1.210252	-0.440252	-1.120252	-1.290252	-1.200252	-1.040252
GENE3290X	hHC001931	EVI2B	1.000000	-2.358981	-1.718981	-0.468982	-1.308981	-1.618981	-1.518981	-1.278981	-0.618981	-0.908982	-1.088981	-2.508981	-1.938981	-1.948981	-1.478981	-1.338981	-2.598981	-4.518981	-2.628981	-2.088981	-3.388981	-1.778981	-1.388981	-1.468981	-0.118982	0.231018	-1.548981	-0.708982	-0.168982	-1.548981	0.291019	1.751019	0.611019	-0.778981	-0.058981	1.151019	0.731019	2.151019	-0.358982	-0.308982	-0.968982	-1.108981	0.291019	-0.648981	-0.438982	-1.168981	-1.228981
GENE1857X	hHC010543	LCP2	1.000000	-1.690880	-1.260880	-0.430880	-0.150880	-0.140880	-0.380880	-0.520880	0.299120	-0.960880	-1.470880	-2.670880	-1.480880	-2.150880	-2.010880	-0.590880	-1.700880	-3.920880	-2.350880	-2.160880	-0.680880	-1.120880	0.049120	0.539120	0.839120	0.259120	0.169120	-1.010880	0.009120	-0.410880	0.329120	0.329120	1.029120	-0.860880	-0.010880	0.789120	0.999120	0.549120	-0.880880	-0.770880	-0.640880	-1.250880	-0.430880	-0.950880	-1.420880	-1.170880	-0.550880
GENE2641X	hHC008013	PTPRE	1.000000	-2.238987	-1.168987	0.341013	-0.518987	0.091013	-0.548987	-0.398987	-0.018987	-1.118987	-1.498987	-2.648987	-1.508987	-2.298987	-1.758987	-0.768987	-2.178987	-3.463272	-2.188987	-1.742987	-0.858987	-1.138987	-0.388987	-0.008987	1.221013	0.261013	-0.518987	-0.468987	0.031013	-0.268987	1.031013	1.951013	1.351013	-0.468987	0.291013	1.221013	1.221013	0.941013	-0.648987	-0.978987	0.151013	-0.398987	-0.868987	-0.778987	-0.708987	-1.178987	-0.988987
GENE2659X	hHR006945	RASSF5	1.000000	-2.029074	-0.949074	-0.419074	-0.429074	-1.239074	-0.909074	-1.109074	-0.109074	-1.209074	-0.029074	-2.349074	-1.709074	-2.069074	-0.929074	-0.959074	-2.719074	-3.839074	-1.509074	-0.669074	-0.359074	-1.039074	-0.709074	-0.679074	0.400926	-0.649074	-1.569074	-0.789074	-0.499074	-1.379074	0.770926	1.270926	0.210926	-0.509074	-0.079074	0.830926	0.170926	0.630926	-1.619074	-1.259074	0.450926	-0.329074	-0.909074	-1.089074	-0.679074	-1.749074	-1.339074
GENE2391X	hHC003176	NOD2	1.000000	-2.180995	-0.850995	-0.960995	-0.530995	-1.050995	-0.800995	-1.190995	-0.100995	-1.110995	-0.930995	-2.750995	-1.594329	-1.868773	-1.707662	-1.140995	-1.190995	-3.672245	-0.490995	-0.030995	-2.410995	-0.760995	-0.450995	0.059005	1.149005	-0.730995	-0.570995	-0.870995	0.249005	-0.600995	0.749005	2.419005	1.209005	-1.640995	-1.000995	0.659005	0.099005	0.149005	-1.700995	-1.960995	-0.402106	-0.530995	-0.670995	-0.480995	-0.634329	-2.390995	-0.742995
GENE2388X	hHC001652	LYZ	1.000000	-2.523479	-1.423479	1.036521	-0.593479	-0.903479	-2.343479	-1.783479	0.826521	-0.593479	-1.943479	-3.043479	-2.323479	-2.123479	-1.813479	-1.753479	-3.213479	-1.852050	-2.463479	-1.913479	-3.173479	-2.123479	-2.113479	-0.433479	1.516521	1.066521	-1.523479	-0.773479	-0.313479	-0.913479	1.386521	0.166521	0.496521	-0.003479	0.896521	1.936521	1.686521	1.346521	-0.093479	-1.113479	-1.293479	-0.583479	-0.313479	-0.403479	-2.133479	-1.783479	-1.523479
GENE2302X	hHC008504	LILRA2	1.000000	-1.309928	-1.099928	-0.949928	-1.869928	-2.219928	-1.049928	-1.609928	0.160072	-1.179928	-1.659928	-1.739928	-1.509928	-1.739928	-1.639928	-1.569928	-2.429928	-4.139928	-2.309928	-1.829928	-1.619928	-1.969928	-0.989928	-0.649928	0.240072	0.500072	-1.029928	-0.009928	-0.169928	-0.839928	0.970072	0.080072	0.620072	-0.639928	-0.019928	0.810072	-0.199928	0.800072	-0.069928	-0.589928	-0.059928	-0.909928	-1.179928	-0.699928	-1.079928	-1.169928	-0.959928
GENE3180X	hHC002747	CLEC7A	1.000000	-2.719192	-2.119192	-0.709191	-1.263636	-1.202525	-2.099192	-2.559192	0.070808	-1.829192	-1.289192	-3.679192	-2.069192	-2.307942	-2.179192	-1.749192	-2.849192	-4.737763	-2.349192	-1.959192	-3.209192	-2.035858	-1.079192	-1.269192	0.460809	0.670809	-0.901691	-0.219192	-0.179192	-0.959191	0.810809	0.270809	0.130808	-0.489192	0.140809	1.560808	0.200809	0.460809	-0.009192	-0.869192	-0.683191	-1.187192	-0.669192	-0.419191	0.900809	-1.089192	-1.609192
GENE988X	hHR010240	ACPP	1.000000	-0.379491	-1.019491	-0.719491	-0.800491	-3.509491	-1.379491	-0.899491	-0.049491	-1.929491	-1.859491	-1.699491	-2.339491	-1.087491	-0.961491	-1.889491	-0.939491	-1.686158	-1.629491	-0.612824	-0.628380	-0.669491	-0.469491	-0.839491	0.160509	-0.109491	-0.709491	-0.811491	0.320509	-0.549491	-0.279491	0.560509	-0.409491	-0.479491	0.250509	0.180509	-0.209491	0.660509	-0.969491	-0.979491	-0.038380	-0.280602	-0.559491	0.010509	-0.085047	-0.899491	-0.317491
GENE2276X	hHR012452	VDR	1.000000	-1.793704	-0.893704	-0.513704	-1.203704	-1.633704	-1.153704	-1.723704	-0.453704	-1.453704	-1.363704	-2.693704	-2.353704	-2.293704	-1.813704	-0.663704	-2.803704	-4.443704	-1.333704	-0.813704	-2.003704	-1.573704	-1.303704	-0.443704	0.726296	-0.523704	-1.963704	-1.293704	-0.653704	-1.115704	0.746296	0.976296	0.486296	-0.993704	-0.443704	0.606296	-0.433704	-0.953704	-1.313704	-2.443704	-0.083704	-0.453704	-0.713704	-1.143704	1.526296	-0.783704	-1.183704
GENE3446X	hHR003804	BASP1	1.000000	-2.055915	-1.035915	-1.045915	-0.705915	-1.955915	-1.785915	-1.105915	-0.175915	-0.745915	-0.755915	-2.665915	-1.985915	-2.405915	-1.465915	-1.955915	-2.705915	-3.485915	-2.155915	-0.765915	-2.725915	-1.325915	-1.475915	-0.705915	0.104085	-0.235915	-1.555915	-1.225915	-0.715915	-1.345915	0.934085	1.374085	-0.335915	-1.105915	-0.365915	1.154085	-0.055915	-1.105915	-1.985915	-1.885915	1.434085	0.384085	-0.895915	-1.175915	0.454085	-0.395915	0.004085
GENE1474X	hHC015185	FPR3	1.000000	-2.046773	-1.756773	1.043227	0.123227	-0.306773	-0.176773	-0.866773	-0.516773	-0.396773	-1.166773	-2.236773	-0.976773	-1.316773	-1.146773	-0.516773	-1.256773	-3.519273	-1.886773	-2.036773	-2.056773	-1.286773	-0.186773	-0.226773	-0.016773	-2.786773	-2.096773	-1.796773	-1.256773	-1.646773	-1.476773	0.983227	1.263227	-0.316773	-0.016773	0.863227	0.823227	0.983227	0.593227	1.133227	-0.573916	-0.819631	-0.006773	-0.416773	-0.613440	-1.696773	-1.546773
GENE461X	hHC005990	MSR1	1.000000	-3.076152	-2.096152	0.403848	-0.856152	-1.046152	-0.986152	-0.866152	-1.476152	-0.746152	-1.836152	-3.286152	-2.616152	-1.996152	-0.557580	-1.996152	-1.526152	-1.940152	-2.546152	-1.526152	-2.033295	-0.186152	-0.836152	-0.906152	-0.236152	-1.526152	-2.196152	-1.436152	-1.476152	-2.596152	-0.926152	0.523848	0.723848	-1.796152	0.273848	0.453848	1.013848	0.703848	0.263848	-0.406152	-0.126152	-0.076152	0.063848	-1.306152	0.213848	-1.076152	-1.066152
GENE3012X	hHA033802	MSR1	1.000000	-1.839338	-2.258088	1.471912	-0.278088	-1.168088	-0.888088	-1.418088	-0.638088	-0.358088	-2.318088	-2.210588	-2.168088	-1.998088	-1.238088	-0.908088	-1.161838	-3.644754	-2.218088	-1.608088	-1.668088	0.281912	-1.418088	-0.638088	-0.268088	-1.868088	-0.656659	-2.648088	-1.888088	-3.058088	-0.746659	0.401912	-0.068088	-1.248088	-0.258088	1.051912	0.661912	0.491912	0.021912	-0.688088	-0.278088	-0.862088	-0.318088	-0.148088	-0.986421	0.011912	0.001912
GENE1028X	hHC023968	C1orf38	1.000000	-0.966565	-1.396565	0.103435	-1.206565	-0.726565	-0.816565	-0.936565	-0.376565	-0.696565	-1.076565	-1.806565	-1.186565	-1.406565	-1.226565	-1.176565	-1.726565	-2.756565	-1.336565	-1.526565	-1.396565	-1.646565	-1.606565	-0.456565	-0.416565	-0.636565	-1.216565	-1.646565	-0.816565	-1.556565	-0.556565	0.803435	0.763435	-0.576565	0.243435	-0.076565	0.403435	0.853435	-0.046565	0.133435	-1.566565	-1.876565	-0.006565	-1.246565	-1.416565	-1.346565	-1.526565
GENE967X	hHC004012	SLA	1.000000	-1.317611	-2.227611	-0.277611	-1.907611	-0.597611	-0.767611	-0.627611	-0.217611	-0.157611	-1.767611	-3.307611	-2.157611	-2.307611	-1.277611	-1.507611	-0.567611	-3.187611	-2.287611	-2.257611	-3.667611	-2.347611	-0.927611	0.042389	0.322389	0.552389	0.342389	-1.347611	0.672389	-0.677611	1.382389	1.382389	1.672389	-0.917611	-0.077611	0.452389	0.842389	1.032389	-0.077611	0.072389	-2.517611	-2.757611	-0.297611	-1.127611	-1.517611	-1.677611	-1.467611
GENE1802X	hHC012306	HCK	1.000000	-2.117245	-1.757245	-0.197245	-0.527245	-0.547245	-1.347245	-1.297245	-0.877245	-1.307245	-1.707245	-2.777245	-1.267245	-1.527245	-1.527245	-1.147245	-0.747245	-2.022245	-1.567245	-1.097245	-4.127245	-2.587245	-0.797245	0.012755	0.692755	-0.257245	-0.307245	-1.047245	-0.047245	-0.637245	0.182755	1.162755	1.472755	-0.297245	-0.047245	0.492755	0.392755	0.572755	0.142755	0.092755	-1.937245	-2.117245	-0.057245	-0.557245	-1.587245	-1.367245	-0.817245
GENE1667X	hHC007338	VNN1	1.000000	-2.144091	-2.144091	-0.184091	-1.394091	-0.034091	-1.474091	-0.644091	-1.954091	0.285909	-2.114091	-2.064091	-1.044091	-1.654091	-0.994091	-1.024091	-2.134091	-3.620758	-2.604091	-2.614091	-3.824091	-1.954091	-1.714091	-1.624091	0.205909	0.515909	-0.774091	-1.364091	-0.584091	-1.064091	-0.444091	1.735909	1.715909	-0.884091	-0.144091	1.225909	0.885909	2.195909	-0.474091	0.245909	-1.113091	-1.352091	1.045909	-1.024091	-1.894091	-1.054091	-1.354091
GENE1362X	hHR008669	KCNQ1	1.000000	-1.505599	-1.035599	-0.755599	-1.305599	-0.885599	-1.145599	-2.015599	-1.675599	-1.035599	-2.005599	-2.385599	-1.915599	-1.625599	-1.535599	-1.995599	-1.685599	-3.485599	-2.335599	-1.775599	-1.365599	-2.025599	-1.445599	-0.695599	-0.005599	-1.065599	-1.425599	-1.845599	-1.165599	-1.665599	-0.564488	0.344401	0.694401	-1.205599	-0.395599	-0.125599	0.114401	1.254401	-0.555599	0.574401	-0.871154	-0.895599	-0.345599	-0.655599	-1.055599	-1.735599	-1.205599
GENE775X	hHC006267	CYBB	1.000000	-2.371593	-2.341593	-0.481593	-0.941593	-1.021593	-0.851593	-1.231593	-1.191593	-1.021593	-2.561593	-2.671593	-1.581593	-2.111593	-1.351593	-1.811593	-1.341593	-4.711593	-1.321593	-0.931593	-2.451593	-1.661593	-1.241593	-0.991593	0.068407	-1.731593	-1.871593	-1.851593	-1.121593	-1.851593	-1.241593	0.978407	0.718407	-0.501593	0.358407	0.328407	-0.191593	0.688407	-0.241593	0.928407	-0.401593	-1.351593	-0.451593	-0.901593	-1.411593	-2.621593	-2.471593
GENE814X	hHA039975		1.000000	-2.009700	-1.919700	-0.249700	-0.919700	-0.559700	-1.089700	-0.689700	-1.779700	-0.099700	-1.589700	-2.319700	-1.269700	-1.222557	-1.269700	-1.029700	-0.819700	-4.409700	-1.649700	-1.959700	-2.029700	-1.989700	-1.859700	-1.459700	-0.429700	-1.219700	-1.389700	-1.339700	-1.049700	-2.229700	-1.379700	0.540300	1.400300	-1.409700	-0.109700	0.110300	0.380300	2.070300	0.080300	0.940300	-1.129700	-1.629700	-0.659700	-0.209700	-1.339700	-1.709700	-2.389700
GENE1791X	hHR013458	MS4A6A	1.000000	-2.029907	-2.309907	-0.369907	-1.019907	-0.979907	-1.419907	-0.859907	-1.379907	-0.349907	-1.479907	-2.389907	-0.649907	-0.989907	-0.519907	-1.219907	-1.069907	-3.973241	-1.799907	-1.459907	-3.929907	-2.169907	-1.909907	-1.739907	-0.219907	-1.129907	-0.779907	-1.759907	-0.779907	-2.169907	-1.039907	0.650093	1.330093	-0.469907	0.100093	0.340093	0.330093	1.600093	0.750093	0.610093	-1.008241	-1.168241	0.330093	0.040093	-1.359907	-1.699907	-1.929907
GENE2476X	hHC007761	SLCO2B1	1.000000	-2.693624	-2.773624	-0.923624	-1.723624	-0.973624	-1.213624	-1.303624	-1.813624	-1.183624	-2.163624	-3.543624	-0.963624	-1.353624	-0.693624	-1.743624	-0.573624	-4.283624	-1.953624	-1.653624	-1.933624	-2.273624	-2.013624	-1.003624	-0.823624	-1.603624	-0.703624	-2.263624	-1.113624	-2.403624	-1.363624	0.486376	1.306376	-0.463624	0.326376	0.206376	0.216376	1.256376	-0.213624	0.416376	-1.813624	-1.863624	-0.093624	-1.263624	-2.463624	-2.113624	-2.203624
GENE2695X	hHC017685	TBXAS1	1.000000	-2.480104	-2.000104	-0.270104	-1.140104	-0.730104	-1.330104	-1.270104	-1.230104	-0.840104	-1.750104	-2.730104	-1.000104	-1.410104	-0.750104	-1.330104	-1.410104	-3.627604	-2.300104	-1.840104	-2.350104	-1.760104	-1.320104	-0.660104	0.009896	-1.390104	-1.450104	-1.120104	-0.690104	-1.540104	-0.400104	0.999896	1.099896	-0.910104	0.109896	0.319896	0.209896	0.929896	-0.380104	0.259896	-0.930104	-1.300104	-0.430104	-0.810104	-1.510104	-1.700104	-1.710104
GENE3081X	hHC003455	C3AR1	1.000000	-2.926097	-2.386097	-0.566097	-1.216097	-1.166097	-1.556097	-1.026097	-0.946097	-0.086097	-2.216097	-3.426097	-1.746097	-2.166097	-1.386097	-1.406097	-1.276097	-4.746097	-1.646097	-1.016097	-3.226097	-1.346097	-2.166097	-2.786097	0.093903	-0.716097	-1.186097	-2.186097	-0.886097	-1.726097	0.663903	-0.216097	1.233903	-1.206097	-0.206097	1.103903	1.363903	1.733903	0.273903	0.753903	-0.746097	-1.166097	-0.606097	-1.176097	-1.976097	-2.256097	-2.336097
GENE2230X	hHC021848	IL10RA	1.000000	-2.165997	-1.785997	0.126003	-1.235997	-0.985997	-0.465997	-1.235997	-1.315997	-1.425997	-1.541552	-2.535997	-1.945997	-1.447664	-1.325997	-0.835997	-1.835997	-3.818497	-2.345997	-2.555997	-2.265997	-1.329997	-0.525997	-0.405997	-0.265997	-1.205997	-1.405997	-0.978997	-0.425997	-1.135997	-0.592247	0.424003	1.054003	-0.965997	-0.315997	-0.445997	0.144003	1.224003	-1.165997	0.294003	-1.685997	-1.239997	-0.465997	-0.555997	-1.257664	-0.720441	-0.869997
GENE3254X	hHC006959	CD84	1.000000	-2.481015	-1.701015	0.298985	-1.141015	-1.801015	-0.661015	-0.631015	-1.441015	-1.321015	-1.891015	-2.721015	-1.551015	-1.751015	-1.371015	-0.961015	-2.351015	-5.171015	-2.581015	-2.521015	-2.171015	-1.241015	-0.901015	-0.791015	-0.501015	-2.211015	-2.131015	-2.121015	-1.111015	-2.211015	-1.761015	1.118985	0.528985	-1.461015	-0.581015	-0.841015	-0.231015	0.778985	-0.581015	0.288985	-2.091015	-1.991015	-0.651015	-0.221015	-1.741015	-1.671015	-2.191015
GENE2529X	hHR008889	CD28	1.000000	-2.219203	-1.079203	-0.769203	-1.369203	-0.349203	-1.209203	-0.529203	-2.169203	-0.769203	-1.319203	-2.399203	-1.559203	-2.279203	-1.829203	-2.049203	-1.329203	-2.223489	-1.969203	-1.389203	-3.479203	-2.129203	-1.669203	-1.289203	-0.619203	-2.209203	-1.339203	-1.729203	-1.099203	-2.269203	-1.089203	1.320797	0.620797	-1.369203	0.050797	0.310797	1.010797	1.760797	-0.239203	-0.279203	-1.009203	-0.729203	-0.189203	-0.429203	-1.489203	-1.269203	-1.069203
GENE69X	hHC012841	NPL	1.000000	-2.333837	-1.753837	0.626163	-0.503837	-0.643837	-0.673837	-1.233837	-0.993837	-0.243837	-1.663837	-2.013837	-0.993837	-1.543837	-1.263837	-0.773837	-1.323837	-3.300837	-1.123837	-1.483837	-1.263837	-1.813837	-0.913837	-0.873837	0.156163	-0.853837	-0.903837	-1.123837	-0.643837	-0.823837	-0.143837	1.266163	1.346163	-0.713837	-0.073837	0.366163	0.156163	1.056163	-0.093837	-0.473837	-0.923837	-1.328837	1.336163	-0.133837	-1.063837	-0.453837	-0.393837
GENE2494X	hHC008061	NPL	1.000000	-2.422370	-1.632370	0.807630	-0.582370	-0.472370	-0.482370	-1.032370	-0.942370	-0.352370	-1.462370	-2.122370	-0.902370	-1.642370	-1.152370	-0.962370	-0.962370	-3.542370	-1.002370	-1.082370	-1.532370	-1.642370	-0.772370	-0.832370	0.607630	-0.762370	-0.922370	-0.962370	-0.302370	-0.736370	0.097630	1.487630	1.387630	-0.722370	0.207630	0.837630	0.557630	1.267630	0.147630	-0.492370	-1.022370	-1.422370	1.817630	-0.222370	-0.712370	-0.332370	-0.122370
GENE273X	hHC016705	NCKAP1L	1.000000	-1.775394	-1.195394	0.464606	-1.105394	-0.255394	-1.035394	-0.815394	-0.655394	-0.585394	-1.165394	-1.605394	-0.995394	-1.295394	-1.485394	-0.675394	-1.025394	-3.475394	-0.865394	-1.845394	-2.185394	-2.445394	-0.885394	-0.505394	-0.005394	-0.985394	-1.255394	-2.215394	-0.505394	-1.675394	-1.515394	1.134606	1.404606	-0.975394	0.164606	0.424606	0.194606	1.874606	0.294606	0.684606	-1.815394	-3.975394	0.054606	-0.625394	-0.829144	-0.645394	-0.835394
GENE259X	hHC023617	SYK	1.000000	-1.525935	-1.405935	0.014065	-1.470935	-0.595935	-1.305935	-1.385935	-1.215935	-0.905935	-1.815935	-1.765935	-1.401935	-1.583935	-1.775935	-0.965935	-1.825935	-3.073713	-1.785935	-1.376935	-2.119935	-3.205935	-1.078935	-1.085935	-0.245935	-1.174935	-1.484935	-1.229935	-0.445935	-1.485935	-1.310935	0.844065	0.954065	-0.785935	-0.095935	-0.145935	-0.365935	1.284065	-0.075935	0.494065	-1.115935	-1.165935	0.804065	-0.185935	-1.086935	-1.299935	-1.420935
GENE3470X	hHC005724	BTK	1.000000	-1.782274	-0.982274	-0.112274	-1.292274	-1.872274	-0.632274	-0.972274	-1.102274	-0.532274	-0.912274	-1.812274	-1.502274	-2.122274	-1.392274	-1.162274	-2.122274	-5.972274	-1.652274	-1.672274	-2.722274	-1.952274	-1.012274	-1.352274	-0.702274	-0.912274	-2.142274	-1.462274	-0.492274	-1.822274	-1.154496	0.787726	-0.122274	-0.969274	-0.392274	-0.412274	-0.092274	1.087726	-0.712274	0.077726	-1.172274	-1.472274	0.217726	-0.092274	-0.652274	-1.002274	-0.942274
GENE2224X	hHR005924	MILR1	1.000000	-2.078698	-0.338698	-0.218698	-1.868698	-0.658698	-0.808698	-1.568698	-1.248698	-0.448698	-1.658698	-2.198698	-0.808698	-1.138698	-0.638698	-1.128698	-1.528698	-4.198698	-0.868698	-0.828698	-2.028698	-2.238698	-1.048698	-0.728698	-0.148698	-1.508698	-2.128698	-1.218698	-0.668698	-2.068698	-1.258698	0.431302	0.451302	-1.748698	-0.138698	0.431302	0.131302	1.571302	-0.548698	-0.518698	-1.208698	-0.058698	0.041302	-0.558698	-0.038698	-1.158698	-1.738698
GENE3269X	hHC025943	MILR1	1.000000	-1.883508	-0.093508	0.126492	-1.393508	-0.413508	-0.593508	-1.243508	-0.843508	-0.203508	-1.843508	-2.093508	-0.713508	-1.153508	-0.663508	-0.703508	-1.163508	-2.827952	-0.673508	-0.743508	-2.443508	-2.283508	-1.163508	-0.313508	0.166492	-2.013508	-1.833508	-1.113508	-0.683508	-1.963508	-1.663508	0.986492	1.056492	-1.683508	-0.003508	0.696492	0.366492	2.026492	-0.123508	-0.123508	-1.623508	-0.243508	0.296492	-0.343508	-1.243508	-1.343508	-2.003508
GENE2619X	hHC007629	RGS10	1.000000	-1.489722	-0.849722	-0.159722	-1.249722	-1.289722	-0.759722	-1.279722	-1.579722	-1.029722	-1.079722	-1.309722	-1.569722	-1.809722	-1.459722	-1.069722	-2.119722	-3.389722	-2.279722	-1.899722	-1.959722	-1.949722	-0.959722	-0.799722	-0.099722	-1.219722	-2.049722	-0.949722	-1.089722	-1.909722	-1.789722	1.100278	0.450278	-1.439722	-0.569722	-0.149722	0.190278	2.210278	-0.459722	-0.249722	-0.729722	-0.879722	0.420278	-0.159722	-0.719722	-0.989722	-1.219722
GENE2945X	hHC026914	CD33	1.000000	-1.273362	-0.973362	-0.153362	-1.293362	-1.003362	-0.643362	-1.713362	-1.223362	-0.753362	-1.573362	-1.703362	-1.233362	-1.653362	-1.203362	-1.243362	-1.023362	-3.893362	-1.263362	-1.103362	-2.223362	-1.983362	-0.913362	-0.343362	0.006638	-1.103362	-1.063362	-1.073362	-0.693362	-1.703362	-1.343362	0.576638	1.086638	-0.943362	0.236638	-0.133362	0.036638	1.676638	-0.183362	0.096638	-0.833362	-1.193362	0.166638	0.006638	-0.973362	-1.203362	-1.543362
GENE3588X	hHC008184	AIF1	1.000000	-2.023174	-1.833174	-0.523174	-1.743174	-1.313174	-1.063174	-1.783174	-1.453174	-1.193174	-1.983174	-2.343174	-1.813174	-2.243174	-1.613174	-1.833174	-1.763174	-4.593174	-1.833174	-1.063174	-3.633174	-2.173174	-1.213174	-0.633174	0.316826	-1.073174	-2.163174	-1.253174	-1.063174	-2.483174	-1.333174	0.146826	0.336826	-1.343174	0.036826	0.526826	0.476826	1.936826	-0.543174	0.126826	-1.003174	-1.333174	0.296826	-0.123174	-1.303174	-1.593174	-1.573174
GENE2123X	hHC016999	GNA15	1.000000	-0.865329	-0.465329	-0.575329	-1.065329	-0.755329	-0.775329	-1.205329	-0.445329	-0.615329	-0.855329	-1.065329	-1.575329	-1.695329	-1.895329	-1.035329	-1.495329	-3.365329	-1.595329	-1.385329	-1.155329	-1.845329	0.044671	0.804671	0.584671	-0.915329	-0.985329	-1.355329	-0.455329	-0.605329	-0.775329	1.814671	1.254671	-1.295329	-0.305329	0.444671	-0.195329	0.614671	-0.855329	-0.275329	-0.705329	-1.815329	-0.275329	-0.175329	-1.025329	-1.285329	-1.205329
GENE3471X	hHC012924	CCR1	1.000000	-1.817382	-1.367382	-0.197382	-1.387382	-1.237382	-0.757382	-1.127382	-0.277382	-0.927382	-1.307382	-2.107382	-1.937382	-2.387382	-2.597382	-0.687382	-1.337382	-3.346382	-1.437382	-1.307382	-3.257382	-2.297382	-0.427382	-0.467382	-0.437382	-1.007382	-0.927382	-1.227382	-0.697382	-1.687382	-2.007382	1.252618	0.022618	-1.807382	-0.557382	0.292618	-0.477382	0.102618	-0.687382	-0.487382	-0.487382	-2.867382	-0.237382	-0.277382	-0.357382	-1.167382	-1.757382
GENE2450X	hHC005937	BLNK	1.000000	-1.799204	-0.567204	-0.209204	-1.289204	-0.939204	-1.329204	-1.739204	-1.799204	-1.749204	-0.989204	-1.949204	-1.859204	-2.159204	-1.559204	-1.199204	-1.939204	-4.069204	-1.969204	-1.609204	-2.009204	-2.219204	-1.619204	-1.829204	-0.379204	-1.219204	-2.659204	-1.089204	-0.629204	-1.839204	-0.779204	0.820796	0.470796	-1.179204	-0.069204	-1.639204	0.060796	1.260796	-0.739204	0.100796	-1.279204	-1.619204	-0.433648	0.120796	0.450796	-0.569204	-1.549204
GENE1101X	hHC013852	TRIM14	1.000000	-1.984864	-1.064864	-0.514864	-1.544864	-1.864864	-1.454864	-1.614864	-1.614864	-1.214864	-1.394864	-2.024864	-1.414864	-1.774864	-1.494864	-1.974864	-2.074864	-3.674864	-2.254864	-0.934864	-4.834864	-2.304864	-1.094864	-1.034864	-0.554864	-1.204864	-2.314864	-1.584864	-1.694864	-2.404864	-1.144864	-0.714864	-0.024864	-1.054864	-0.364864	-0.304864	0.465136	1.645136	-0.204864	-0.194864	-1.184864	-0.594864	0.235136	-0.554864	-0.394864	-0.994864	-1.014864
GENE2964X	hHC017122	ADAP2	1.000000	-1.642877	-1.912877	-0.632877	-1.272877	-1.232877	-1.312877	-2.032877	-1.752877	-1.442877	-2.372877	-1.982877	-2.052877	-1.892877	-1.841211	-1.272877	-1.572877	-3.808877	-1.452877	-1.522877	-2.692877	-2.722877	-2.042877	-1.742877	-0.242877	-2.942877	-2.082877	-1.692877	-1.022877	-1.952877	-1.776211	-0.072877	0.657123	-1.732877	-1.112877	-1.272877	-0.292877	1.327123	-0.772877	-0.122877	-1.330877	-1.472877	0.257123	0.187123	-1.597877	-1.242877	-1.412877
GENE2956X	hHR006862	LGI2	1.000000	-2.793895	-2.023895	-0.683895	-1.418339	-1.092895	-1.573895	-1.693895	-2.463895	-1.273895	-2.563895	-2.403895	-1.749450	-2.049450	-1.732784	-1.673895	-0.893895	-3.855145	-1.543895	-1.819450	-3.293895	-2.337228	-1.533895	-1.153895	-0.203895	-0.997895	-1.491395	-1.392784	-1.353895	-2.663895	-0.690145	0.386105	0.166105	-0.593895	-0.523895	-0.383895	0.556105	1.746105	0.186105	0.176105	-1.315561	-1.777228	0.136105	-0.353895	-1.273895	-2.163895	-1.493895
GENE3039X	hHC019978	LGI2	1.000000	-2.740364	-2.060364	-0.930364	-1.822864	-0.710364	-1.700364	-1.970364	-2.690364	-1.440364	-2.960364	-2.620364	-2.261793	-2.514650	-2.228936	-1.900364	-1.010364	-4.496079	-1.560364	-1.993221	-3.440364	-2.681793	-1.733698	-1.050364	-0.200364	-2.520364	-1.734650	-1.327031	-1.280364	-2.570364	-0.793698	0.289636	0.579636	-0.560364	-0.650364	-0.520364	0.419636	1.759636	0.139636	0.529636	-1.580364	-2.037864	0.019636	-0.518364	-1.352864	-2.390364	-1.664650
[truncated: 2,794 more rows]
[truncated: 161 more columns]
