# Supplementary material for: Depot-specific mRNA expression programs in human adipocytes suggest physiological specialization via distinct developmental programs
Source: PLoS One. 2024 Oct 14;19(10):e0311751. doi: 10.1371/journal.pone.0311751 (PMC11472956; doi:10.1371/journal.pone.0311751)
Supplement: S7 Dataset — (TXT) [file pone.0311751.s019.txt]

cluster	gene_set	#gene_set	#gene_list	#overlap	overlap_genes	p_value	p_adj
all	GOBP_EMBRYO_DEVELOPMENT	497	479	61	IRX5, DMRT2, COL8A1, COL11A1, GSC, RDH10, DZIP1L, EYA2, FGFR2, COBL, GATA6, GREM1, ANGPT1, HOXA4, HOXA5, HOXA7, HOXA9, HOXA10, HOXA11, HOXA13, HOXB2, HOXB4, HOXB6, HOXB7, HOXB8, HOXC6, HOXC9, HOXC10, IGF1, AR, ITGB1, CCDC103, LAMA4, LAMB3, LRP5, MEIS1, NBN, SBDS, PCSK5, SYNJ2BP, RTN4, RARB, NECAB1, SFRP1, SHOX2, SIX1, WNK1, SOX9, TBX15, TBX3, TEAD1, TP53, TWIST1, ZIC1, SLC30A1, IRX3, IRX1, RSPO3,…	3.70E-14	1.70E-11
all	GOBP_SKELETAL_SYSTEM_DEVELOPMENT	213	479	45	IRX5, DMRT2, FOXN3, COL11A1, GSC, CHADL, RDH10, FREM1, FGFR2, GREM1, SNX10, ANXA2, HOXA4, HOXA5, HOXA7, HOXA9, HOXA10, HOXA11, HOXA13, HOXB2, HOXB4, HOXB6, HOXB7, HOXB8, HOXC6, HOXC9, HOXC10, IGF1, LOXL2, LRP5, MEIS1, SBDS, PCSK5, RARB, SFRP1, SHOX2, SIX1, SOX9, TBX15, TBX3, TP53, TWIST1, PAPSS2, PAPSS1, RGN	5.50E-20	2.00E-16
all	GOBP_TUBE_DEVELOPMENT	454	479	54	COL8A1, GSC, RDH10, AGTR1, DZIP1L, F3, FGF1, FGFR2, COBL, GATA6, GREM1, ANG, ANGPT1, ANXA2, HOXA5, HOXA7, HOXA11, HOXA13, HOXB7, APOE, AR, ITGB1, CCDC103, LOXL2, LRP5, MEIS1, FOXO4, NPR1, NRCAM, PCSK5, ENPP2, SYNJ2BP, PTEN, RARB, RASA1, BCL2, SFRP1, SHOX2, SIX1, SLC12A2, SOX9, SPARC, TBX3, THBS1, THBS4, THRB, TLR3, TWIST1, DDR1, IRX3, IRX1, RSPO3, ANGPTL1, TBX18	3.90E-12	1.00E-09
all	GOBP_ANTERIOR_POSTERIOR_PATTERN_SPECIFICATION	95	479	24	DMRT2, COBL, HOXA4, HOXA5, HOXA7, HOXA9, HOXA10, HOXA11, HOXB2, HOXB4, HOXB6, HOXB7, HOXB8, HOXC5, HOXC6, HOXC9, HOXC10, LRP5, PCSK5, SFRP1, TBX3, TP53, BTG2, TBX18	1.80E-13	6.50E-11
all	GOBP_PROXIMAL_DISTAL_PATTERN_FORMATION	16	479	8	GREM1, HOXA9, HOXA10, HOXA11, HOXC9, HOXC10, IRX3, IRX1	4.70E-09	5.30E-07
all	GOMF_DNA_BINDING_TRANSCRIPTION_FACTOR_ACTIVITY	631	479	53	IRX5, CEBPG, DMRT2, FOXN3, GSC, ATF5, ZNF652, GATA6, NR3C1, HOXA4, HOXA5, HOXA7, HOXA9, HOXA10, HOXA11, HOXA13, HOXB2, HOXB4, HOXB6, HOXB7, HOXB8, HOXC5, HOXC6, HOXC8, HOXC9, HOXC10, AR, MEIS1, FOXO4, ZFAT, DMRT3, RARB, RORC, PKNOX2, SHOX2, SIX1, SOX9, TBX15, TBX3, TCF7L2, TEAD1, NR2F1, THRB, TP53, TWIST1, ZIC1, ZNF226, IRX3, IRX1, ZFHX4, TCF7L1, TBX18, ZBTB47	1.40E-06	0.00018
all	GOBP_CELL_CELL_SIGNALING	717	479	53	SCGN, SLC16A10, CRHBP, FGFBP3, GSC, APCDD1, DTNA, AGTR1, FGFR2, DAAM1, KIF1B, GREM1, PCLO, GNAI1, TRHDE, HOXA5, APOE, INHBB, AR, ITGB1, ITPR2, KCND2, LRP5, UNC13C, NOVA1, NPY5R, PCSK5, PLCL1, SYNJ2BP, PRKAA1, PTEN, ABHD6, BCHE, TNN, SFRP1, ITSN1, SLC1A4, WNK1, SLC12A2, SOX9, SYPL1, TBX3, TCF7L2, TLE2, C1QA, SLC30A1, CAMK2G, TCF7L1, ZNRF3, RSPO3, MBD2, TBX18, AKAP12	5.50E-05	0.0012
all	GOBP_REGULATION_OF_HORMONE_LEVELS	228	479	25	CES1, SLC16A10, ADH4, CRHBP, RDH10, CYP3A5, AKR1C1, AKR1C2, AGTR1, ALDH1A1, PCLO, HSD17B1, INHBB, ITPR2, LRP5, PCSK6, PCSK5, RETSAT, SFRP1, ITSN1, SULT1A1, TBX3, TCF7L2, CAMK2G, AKR1C3	7.00E-06	0.00028
all	GOBP_RESPONSE_TO_LIPID	387	479	34	TXNIP, CES1, CRHBP, AKR1C1, AKR1C2, ALAD, FER, FGFR2, LDOC1, GATA6, GNAI1, NR3C1, IDO1, AR, KCNJ8, MRC1, PRKAA1, LMO3, MAPK8, PMEPA1, PTEN, BCHE, BCL2, RORC, SFRP1, SOX9, SPARC, THBS1, HAVCR2, AKR1C3, ADAM9, MBD2, CD14, AKAP12	3.50E-05	9.00E-04
all	GOBP_POSITIVE_REGULATION_OF_LIPID_METABOLIC_PROCESS	78	479	14	CES1, RDH10, AGTR1, FGF1, ATG14, HSD17B13, APOE, ABHD5, PRKAA1, ABHD6, TWIST1, CCDC3, RGN, LPGAT1	1.10E-06	6.80E-05
all	GOMF_SIGNALING_RECEPTOR_BINDING	544	479	42	DIAPH2, AGTR1, FER, FGF1, FPR1, GABARAPL1, EGFL6, GREM1, GNAI1, ANG, ANGPT1, GRB14, IGF1, APOE, INHBB, AR, ITGA1, ITGB1, KCNJ8, LAMA4, F11R, PLCL1, CLIC6, SNTG2, LEPROT, PTPN4, RASA1, TNN, SFRP1, TRAK2, DST, TACC1, THBS1, THBS4, TP53, OSGIN2, SYNDIG1, ZNRF3, RSPO3, ADAM9, ANGPTL1, GNA14	0.00011	0.0028
all	GOMF_CYTOSKELETAL_PROTEIN_BINDING	509	479	46	CORO2B, NEK6, SYNPO, FGD4, PLEKHH2, CSRP2, DIAPH2, DMD, EPB41L1, FER, ATF5, COBLL1, LIMCH1, ALDOC, DAAM1, KIF1B, COBL, KIF13B, GABARAPL1, ANG, ANK3, IFT81, ANXA2, ANXA2P2, APOE, ITGB1, KIF25, MYH10, NEFM, NRCAM, SBDS, SNTG2, PRKAA1, SYBU, PTPN4, AFAP1, CLIP1, PKNOX2, TRAK2, SNTB2, DST, SPTBN1, ARHGEF7, NAV3, MAGI1, RPH3AL	8.60E-07	0.00018
all	GOMF_CALCIUM_ION_BINDING	259	479	27	SCGN, FKBP9, EGFL6, PCLO, ANXA2, ANXA2P2, ITIH1, ITPR2, LOXL2, LTBP2, UNC13C, PCDH7, PCDH9, ENPP2, PLA2G2A, S100A10, SMOC1, NECAB1, ITSN1, DST, SPARC, THBS1, THBS4, VLDLR, PLCD4, SLC25A12, RGN	8.80E-06	7.00E-04
all	GOMF_LIPID_BINDING	380	479	28	IRX5, ADH4, F3, FER, PLA2G15, PCLO, NR3C1, SNX10, ANXA2, ANXA2P2, HSD17B1, APOE, AR, ITPR2, UNC13C, PLA2G2A, NSFL1C, PTEN, PTGDS, RORC, S100A10, SPTBN1, THBS1, PLEKHF1, PNPLA3, SESTD1, CD14, ZFYVE9	0.0025	0.021
all	GOMF_MOLECULAR_TRANSDUCER_ACTIVITY	282	479	23	AGTR1, F3, FGFR2, MMD, FPR1, B9D1, HCAR1, NR3C1, AR, ITGB1, LRP5, MRC1, NPR1, NPY5R, CRIM1, RARB, RORC, NR2F1, THRB, TLR3, VLDLR, DDR1, CD14	0.0014	0.014
1	GOBP_RESPONSE_TO_ZINC_ION	31	72	11	MT1DP, MT1A, MT1E, MT1F, MT1G, MT1H, MT1M, MT1X, MT2A, PTEN, SLC30A1	3.20E-19	1.30E-16
1	GOBP_CIRCULATORY_SYSTEM_DEVELOPMENT	457	72	13	GATA6, GREM1, ANG, ACACB, MEIS1, NPR1, PCSK5, RTN4, PTEN, RARB, THBS1, RSPO3, CDKL1	1.30E-06	6.40E-05
1	GOBP_COMPLEMENT_ACTIVATION	31	72	4	C1QA, C4A, C4B, C7	1.60E-06	7.70E-05
1	GOBP_LONG_CHAIN_FATTY_ACID_TRANSPORT	39	72	4	SLC27A2, SLC27A6, ACACB, THBS1	5.20E-06	0.00021
1	GOBP_REGULATION_OF_LIPASE_ACTIVITY	41	72	4	ANG, PCSK6, ABHD5, PCSK5	6.60E-06	0.00024
1	GOBP_MONOCARBOXYLIC_ACID_METABOLIC_PROCESS	375	72	10	SLC27A2, CKMT1B, ADH4, SLC27A6, HAL, ACACB, IDO1, ABHD5, PTGDS, ECHDC3	3.00E-05	8.00E-04
2	GOBP_SKELETAL_SYSTEM_DEVELOPMENT	213	179	18	FOXN3, GSC, CHADL, RDH10, FREM1, HOXA4, HOXA5, HOXA7, HOXB2, HOXB4, HOXB6, HOXB7, HOXB8, IGF1, LRP5, SBDS, SFRP1, PAPSS2	1.70E-09	1.30E-06
2	GOBP_ANTERIOR_POSTERIOR_PATTERN_SPECIFICATION	95	179	11	HOXA4, HOXA5, HOXA7, HOXB2, HOXB4, HOXB6, HOXB7, HOXB8, LRP5, SFRP1, BTG2	4.20E-08	1.90E-05
2	GOBP_G_PROTEIN_COUPLED_RECEPTOR_SIGNALING_PATHWAY	267	179	16	FGD4, AGTR1, GNAI1, GNG7, NPY5R, PLCL1, ABHD6, PLEKHG5, RGS3, ITSN1, SLC12A2, PREX2, RGS11, AKAP12, RGS6, GNA14	1.70E-06	0.00024
2	GOBP_REGULATION_OF_HORMONE_LEVELS	228	179	14	CES1, CRHBP, RDH10, AGTR1, PCLO, HSD17B1, INHBB, ITPR2, LRP5, RETSAT, SFRP1, ITSN1, SULT1A1, TCF7L2	4.70E-06	0.00047
2	GOBP_REGULATION_OF_HORMONE_LEVELS	228	179	14	CES1, CRHBP, RDH10, AGTR1, PCLO, HSD17B1, INHBB, ITPR2, LRP5, RETSAT, SFRP1, ITSN1, SULT1A1, TCF7L2	4.70E-06	0.00047
2	GOBP_POSITIVE_REGULATION_OF_LIPID_METABOLIC_PROCESS	78	179	7	CES1, RDH10, AGTR1, FGF1, HSD17B13, ABHD6, CCDC3	3.80E-05	0.002
3	GOBP_CHONDROCYTE_DEVELOPMENT	9	73	3	COL11A1, SHOX2, SOX9	2.20E-07	0.00039
3	GOBP_STEROL_BIOSYNTHETIC_PROCESS	55	73	4	APOE, ACAT2, MVD, MSMO1	3.10E-05	0.002
3	GOBP_APPENDAGE_DEVELOPMENT	92	73	5	HOXA11, HOXA13, SMOC1, SHOX2, SOX9	3.20E-05	0.002
3	GOBP_MONOCARBOXYLIC_ACID_METABOLIC_PROCESS	375	73	10	TREX1, CYP3A5, ALDOC, PLA2G15, HK1, ACAT2, MSMO1, SOX9, TP53, PNPLA3	3.40E-05	0.002
4	GOBP_EXTERNAL_ENCAPSULATING_STRUCTURE_ORGANIZATION	147	64	6	COL8A1, EGFL6, LAMB3, LOXL2, SPARC, LOXL4	2.20E-05	0.0017
4	GOBP_TRIGLYCERIDE_METABOLIC_PROCESS	56	64	3	ATG14, RGN, LPGAT1	0.00031	0.0062
5	GOBP_PROXIMAL_DISTAL_PATTERN_FORMATION	16	83	6	HOXA9, HOXA10, HOXC9, HOXC10, IRX3, IRX1	1.20E-11	1.60E-08
5	GOBP_SKELETAL_SYSTEM_DEVELOPMENT	213	83	12	IRX5, DMRT2, FGFR2, HOXA9, HOXA10, HOXC6, HOXC9, HOXC10, SIX1, TBX15, TWIST1, PAPSS1	6.30E-09	1.40E-06
5	GOBP_ANTERIOR_POSTERIOR_PATTERN_SPECIFICATION	95	83	8	DMRT2, HOXA9, HOXA10, HOXC5, HOXC6, HOXC9, HOXC10, TBX18	3.70E-08	6.20E-06
