# Supplementary material for: Depot-specific mRNA expression programs in human adipocytes suggest physiological specialization via distinct developmental programs
Source: PLoS One. 2024 Oct 14;19(10):e0311751. doi: 10.1371/journal.pone.0311751 (PMC11472956; doi:10.1371/journal.pone.0311751)
Supplement: S11 Dataset — (TXT) [file pone.0311751.s023.txt]

CLID	NAME	GWEIGHT	abdominal_M34_A99	abdominal_F51e_A291	abdominal_F62_A102	abdominal_MUa_A381	abdominal_F52c_A108	abdominal_F42_A113	abdominal_M58a_A117	abdominal_F50_A196	abdominal_M60_A199	abdominal_F62a_A235	breast_F23_B253	breast_F52a_B294	breast_F34_B357	breast_F60a_B7	breast_F39_B36	breast_F31a_B10	breast_F58b_B22	breast_F50a_B363	breast_F52b_B33	breast_F34a_B407	breast_F51d_B16	retroperitoneal_M57_R280	retroperitoneal_M55a_R335	retroperitoneal_M57a_R375	retroperitoneal_F41_R171	retroperitoneal_M58_R166	retroperitoneal_M50_R163	omentum_M50a_O297	omentum_M82a_O387	omentum_F28_O305	omentum_F69_O308	omentum_M17_O310	omentum_F75_O85	omentum_F72_O64	omentum_M78_O390	omentum_M43_O393	omentum_UUf_O224	omentum_F52d_O226	omentum_M52b_O316	omentum_F65_O366	omentum_M58b_O369	omentum_M92_O372	pericolonic_F75_P80	pericolonic_F50b_P330	pericolonic_F44_P263	pericolonic_F51c_P266	pericolonic_M65_P45
EWEIGHT			1	1	1	1	1	1	1	1	1	1	1	1	1	1	1	1	1		1	1	1	1	1		1	1	1	1	1	1	1	1	1	1	1	1	1	1	1	1	1	1	1	1	1	1	1
CD36	CD36 Hs00169627_m1	1	3.34	1.91	2.25	3.3	2.55	2.51	2.2	3.12	2.42	2.35	1.36	2.86	3.05	2.67	3.05	2.51	2.57	2.98	2.73	2.34	4.91		2.44	2.92	2.96	2.98	3.36	2.92	4.69	1.48	3.08	2.71	2.45	2.69	2.98	3.33	1.78	1.79	3.08	2.9	2.89	1.5	1.71	2.22	3.02	2.97	2.93
BDNFb	BDNF Hs00538277_m1	1					-18.34													-18.03		-5.12											-17.47			-16											-17.17
BDNFa	BDNF Hs00156058_m1	1	-9.82	-12.11	-8.7	-6.89	-11.31	-11.48	-12.26	-12.14	-11.2	-12.71	-12.01	-11.74	-11.29	-8.87	-10.01	-13.94	-14.35	-10.33	-12.73	-14.79	-7.89	-7.37	-9.23	-9.78	-8.38	-9.51	-6.85	-6.92	-10.63	-9.81	-6.41	-10.97	-7.2	-7.96	-6.1	-8.8	-5.71	-8.32	-8.2	-7.55	-12.57	-10.38	-6.81	-7.68	-5.73	-7.52	-6.85
BARX1	BARX1 Hs00222053_m1	1				-17.18																								-18.11				-19.31	-15.12				-17.45	-18.03				-18.35				-19.34
AQP7	AQP7 Hs00357359_m1	1	-0.11	-0.12	-0.79	0.82	-1.15	-1	-0.85	0.3	-1.2	-0.01	-0.81	-0.94	-1.3	-0.59	-0.55	0.14	0.1	-0.8	-0.03	-0.32	-3.04		-0.06	0.14	0.24	-0.97	0.88	0.92	0.5	-0.14	1.14	0.17	1.35	-0.59	0.78	0.45	-0.04	0.33	0.41	0.1	-0.05	-0.08	-0.08	-0.26	0.47	1.33	0.18
ADIPOQ	ADIPOQ Hs00605917_m1	1	1.94	1.67	2.49	1.69	1.9	2.56	2.61	2.65	1.68	2.06	1.05	1.96	1.16	0.81	2.12	3.05	2.74	2.055	2.19	2.57	3.4	1.68	1.31	2.37	2.79	0.35	2.38	2.29	2.79	2.99	3.79	2.94	3.08	2.53	2.25	3.19	1.17	1.77	2.45	2.06	2.07	1.45	2.11	1.8	3.07	3.13	1.82
ACACB	ACACB Hs00153715_m1	1	-0.15	-1.78	-0.59	-1.78	-1.4	-0.67	-1.13	-0.37	-2.1	-1.3	-1.86	-1.76	-1.77	-1.7	-1.62	0.61	-0.27	-0.98	-0.63	0.32	-0.19	-1.19	-1.98	-1.925	0.28	-2.92	-0.84	-1.64	-0.71	-0.19	0.22	-0.01	-0.11	-0.42	-1.26	-0.88	-2.28	-0.65	-0.91	-1.9	-1.12	-2.08	-0.97	-0.81	-1.14	1.28	-2.02
ACACA	ACACA Hs00167385_m1	1	-5.09	-4.53	-5.39	-6.83	-3.83	-5.16	-3.84	-3.39	-5.07	-4.17	-5.96	-5.55	-5	-4.88	-4.26	-2.98	-4.18	-4.76	-4.77	-4.41	-4.47	-5.49	-6.28	-6.36	-3.72	-7.2	-4.51	-5.08	-5.32	-5.05	-4.52	-4.08	-4.29	-5.36	-6.14	-5.99	-5.67	-4.71	-5.75	-6.05	-4.06	-6.68	-5.46	-4.71	-5.49	-4.46	-6.21
GYS1	GYS1 Hs00157863_m1	1	-4.38	-4.18	-4.88	-5.31	-4.12	-4.03	-3.96	-3.34	-5.08	-3.95	-5.42	-4.88	-4.52	-5.36	-3.81	-3.4	-4.18	-4.085	-4.12	-4.15	-4.28	-4.93	-5.7	-5.36	-3.18	-5.61	-3.79	-4.54	-4.09	-4.3	-3.57	-3.32	-3.25	-4.3	-4.56	-5.86	-5.27	-4.75	-4.98	-5.9	-3.22	-5.35	-4.34	-4.47	-4.94	-3.41	-4.45
GYG2	GYG2 Hs00187459_m1	1		-0.89	-0.37	-2.4	-0.77	-0.63	-1.69	-1.04	-2	-0.81	-1.44	-1.45	-1.68	-1.45	-0.59	0.29	-0.23	-0.57	0.07	0.09	2.33	-2.37	-2.4	-2.675	-0.52	-3.59	-1.17	-1.71	-1.04	-1.67	-0.18	-1.33	0.08	-1.18	-1.75	-1.44	-2.29	-1.61	-0.61	-1.1	-1.31	-2.45	-1.01	-0.71	-1.57	0.95	-2.54
GREM1	GREM1 Hs00171951_m1	1	-5.75	-7.8	-6.27	-7.98	-6.67	-6.14	-5.37	-6.46	-6.37	-6.84	-7.39	-7.98	-5.2	-6.94	-7.62	-6	-6.14	-7.445	-7.98	-7.33	-3.38	-6.04	-9.62	-10.34	-10.74	-9.3	-7.48	-11.53	-12.03	-11.03	-11.49	-11.71	-10.14	-10.57	-10.07	-12.34	-11.44	-12.03	-10.17	-9.2	-5.68	-11.61	-9.88	-11.52	-10.65	-10.09	-9.79
GPD1	GPD1 Hs00193386_m1	1	1.44	0.74	0.78	-0.25	0.15	0.06	0.54	0.99	-0.43	0.85	-0.31	0.4	0.15	-0.03	1.25	0.92	0.93	0.62	1.2	0.73	0.65		-0.24	-0.015	0.85	-0.81	1.04	0.8	1.24	-0.48	1.95	1.51	1.34	0.19	0.93	0.19	-0.03	0.54	-0.05	-0.29	1.47	-1.35	-0.08	0.2	0.88	1.5	0.69
FOXD1	FOXD1 Hs00270117_s1	1	-7.93	-7.13	-8.78	-4.82	-8.85	-4.75	-10.03	-7.08	-7.26	-7.91	-7.52	-6.45	-6.86	-7.26	-8.95	-9.08	-7.17	-7.665	-7.03	-8.83	-3.22		-4.87	-3.115	-5.03	-5.92	-4.81	-4.33	-1.93	-3.18	-6.7	-8.3	-5.35	-5.69	-3.99	-2.45	-6.37	-6.72	-1.23	-3.07	-8.95	-6	-5.43	-6.47	-6.62	-6.54	-8.09
FASN	FASN Hs01005622_m1	1	0.72	0.5	0.43	-0.13	2.2	1.09	1.2	1.82	0.53	0.53	-0.39	-0.82	-0.03	-0.07	1.29	2.34	1.85	0.485	1.47	1.49	3.95		-1.2	-1.1	1.89	-2.24	0.94	-0.01	0.27	0.94	0.9	1.54	2.09	1.36	-0.87	-0.6	-1.67	0.69	-0.66	-0.16	1.29	-0.85	1.07	-0.35	0.71	1.21	-1.32
FABP4	FABP4 Hs01086177_m1	1		4.96	5.08	5.03	4.26	4.18	3.98	4.61	4.17	4.05	3.8	4.52	3.01	3.9	3.7	4.64	3.6	3.985	4.67	3.68	5.42	5.04	3.87	4.635	4.81	4.1	4.13	4.67	5.38	4.54	5.3	4.67	5.37	4.59	5.67	5.21	4.18	4.52	5.13	4.41	3.9	5.09	4.53	4.33	4.27	5.05	4.41
CIDEC	CIDEC Hs00223056_m1	1	-0.64	-1.14	-1.33	-2.34	-0.6	-0.98	-1.22	-0.82	-2.01	-1.16	-1.87	-1.53	-1.59	-1.56	-1.4	-0.95	-1.36	-1.21	-0.73	-1.47	-1.26	4.3	-2.48	-2.67	-1.45	-3.54	-2.45	-1.69	-1.56	-2.24	-1.45	-1.25	-0.43	-2.53	-1.83	-2.52	-2.81	-2.04	-2.59	-2.93	-0.76	-3.16	-1.58	-1.21	-1.9	-1.08	-1.86
KCNJ8	KCNJ8 Hs00958961_m1	1		-7.75	-6.57	-5.31	-6.71	-5.7	-6.47	-5.92	-5.74	-5.45	-6.95	-6.94	-7.28	-6.95	-6.75	-6.41	-5.62	-6.02	-5.65	-6.68	-6.71	-5.02	-6.57	-6.07	-5.16	-5.56	-4.52	-6.08	-6.49	-6.5	-6.84	-6.36	-5.57	-5.81	-6.12	-6.28	-6.62	-6.21	-5.87	-5.92	-5.45	-7.67	-6.45	-7.12	-5.89	-5.91	-6.45
KCNJ11	KCNJ11 Hs00265026_s1	1	-6.62	-6.28	-7.29	-5.47	-7.72	-4.71	-8.85	-7.44	-7.56	-7.96	-7.05	-6.15	-5.98	-5.97	-8.92	-8.25	-6.09	-7.08	-6.35	-7.3	-3.31	-8.11	-6.84	-3.82	-8.05	-7.56	-1.64	-4.25	-1.98	-3.55	-6.44	-9.03	-5.5	-5.73	-4.26	-2.1	-5.89	-7.1	-0.7	-1.86	-8.74	-6.18	-5.49	-5.93	-6.22	-6.55	-6.93
IRX1	IRX1 Hs00411782_m1	1	0.54	-2.39	-0.82	-3.68	-1.15	-0.99	-2.37	-3.63	-3.75	-2.28	-1.74	-2.07	-3.83	-2.06	-3.71	0.41	-2.38	-3.065	-1.82	-2.37	-3.28	-0.98	-2.82	-4.585	-2.75	-4.38	-2.98	-2.31	-2.92	-3.34	-2.04	-1.48	-0.05	-4.52	-4.49	-4.62	-3.36	-3.32	-4.41	-2.98	-4.03	-5.64	-1.19	-2.04	-3	-1.22	-5.08
IGF1	IGF1 Hs01547657_m1	1	-3.38	-3.46	-3.14	-3.21	-2.58	-4.07	-3.3	-2.91	-3.22	-3.08	-3.25	-2.86	-2.8	-3.26	-2.92	-2.09	-2.23	-2.83	-2.37	-1.51	-0.83	-4.13	-4	-4.095	-2.19	-5.01	-3.98	-2.95	-3.12	-2.81	-2.51	-2.09	-2.92	-3.46	-3.47	-4.44	-4.08	-3.5	-4.1	-3.83	-3.35	-3.63	-2.7	-4.02	-2.4	-2.96	-3.83
HOXC8	HOXC8 Hs00224073_m1	1	-6.39	-7.21	-7.78	-12.49	-7.05	-7.06	-5.8	-7.18	-7.71	-7.39	-6.75	-7.07	-6.99	-7.37	-7.15	-6.71	-6.89	-6.6	-6.67	-7.6	-5.53	-6.61	-8.08	-7.385	-8.22	-8.3	-5.22	-12.51	-14.27	-11.65	-11.71	-12.07	-13.04	-12.86	-12.72	-12.73	-11.08	-13.22	-13.97	-12.52	-6.19	-14.64	-9.09	-14.75	-13.29	-10.72	-13.6
HOXB8	HOXB8 Hs00256885_m1	1	-11.48	-10.43	-10.4	-8.87	-10.09	-9.07	-9.61	-9.76	-10.93	-10.73	-10.05	-11.02	-10.69	-10.61	-9.71	-9	-9.47	-10.185	-9.61	-9.89	-9.01	-12.73	-13.25	-14.65	-14.48	-12.51	0.06	-9.28	-9.74	-8.17	-7.6	-8.46	-8.25	-9.29	-8.6	-8.49	-8.04	-9.47	-8.09	-8.87	-9.25	-8.15	-11.38	-13.81	-12.62	-8.82	-12.94
HOXB7	HOXB7 Hs00270131_m1	1	-5.34	-5.91	-5.68	-4.63	-5.39	-5.7	-5.04	-5.37	-5.22	-5.5	-5.92	-5.01	-5.62	-5.56	-5.45	-5.85	-5.27	-5.145	-4.8	-5.25	-3.28	-0.43	-5.76	-5.62	-5.73	-5.08	3.28	-4.62	-4.56	-5.46	-3.84	-5.57	-4.79	-5.6	-4.84	-4.86	-5.13	-5.53	-5.13	-5.03	-5.02	-5.88	-5.88	-5.98	-5.1	-4.53	-5.36
HOXA13	HOXA13 Hs00426284_m1	1	-10.93	-10.83	-10.63	-11.91	-9.26	-8.48	-10.64	-10.16	-8.78	-8.69	-11.2	-8.88	-11.09	-9.88	-10.17	-10.4	-11.63	-9.71	-9.97	-11.51	-10.12	-9.06	-12.62	-12.57	-13.71	-12.04	-4.67	-13.24	-14.04		-10.81	-13.2	-14.13	-13.18			-13.16	-14.94	-13.67	-12.22	-10.06	-8.44	-9.65	-7.09	-6.84	-8.19	-7.85
POMC	POMC Hs00174947_m1	1	-15.09				-12.95		-14.59				-16.91	-16.9	-16.65	-12.88	-17.2		-14.02	-14.64	-17.58			-16.79					-16.38				-13.73						-14.91	-13.49						-15.92	-15.1		-16.8
PLIN	PLIN Hs00160173_m1	1		2.91	3.28	2.07	2.85	3.83	3.24	3.54	2.86	3.12	3.4	3.09	2.55	2.42	3.4	3.28	3.47	3.535	3.83	3.78	5.5	2.78	2.29	2.62	3.27	1.22	3.72	3.15	3.53	2.62	3.6	3.6	4.09	2.84	2.85	2.18	3.03	2.67	2.55	2.71	3.66	1.14	2.74	3.64	3.29	4.29	2.58
PFKFB3	PFKFB3 Hs00190079_m1	1	1.03	3.85	1.32	0.54	4.7	3.26	4.94	5.04	2.83	3.34	1.19	1.28	3.47	2.7	3.75	4.34	1.97	1.015	1.98	-0.13	-1.21	2.33	1.72	0.115	4.26	0.21	3.31	3.52	3.93	1.92	3.58	4.03	4.45	3.2	1.67	2.08	1.96	3.05	0.77	2.81	3.8	1.25	3.6	3.36	3.68	1.93	1.99
NKX3-2	NKX3-2 Hs00154168_m1	1	-15.29	-16.58	-14.13	-11.06	-14.93	-13.73	-13.95	-14.51	-16.13	-13.95	-18.64			-16.2	-14.74	-14.29	-13.88	-16.895	-15.09	-15.62		-16.65			-15.05		-14.62	-11.55	-11.19		-10.81	-10.76	-10.11	-12.31	-12.56		-9.63	-12.91	-11.89	-10.8	-15.86	-14.31	-12.74	-12.62	-11.24	-10.94	-11.97
MLXIPL	MLXIPL Hs00263027_m1	1	-1.93	-2.48	-2.04	-3.63	-1.89	-1.95	-1.73	-1.03	-1.44	-1.73	-3.09	-1.88	-2.82	-3.72	-2.01	-0.87	-2.14	-1.97	-1.86	-1.51	-0.3	-3.53	-2.95	-2.97	-1.74	-4.52	-1.85	-2.4	-1.55	-1.92	-2.35	-0.37	-0.68	-2.1	-2.26	-2.98	-2.98	-2.38	-3.17	-3.48	-1.28	-4.23	-2.34	-3.22	-2.21	-0.28	-3.04
LPL	LPL Hs00173425_m1	1	1.32	0.91	2.24	1.79	1.04	0.69	1.44	1.9	0.68	3.12	0.58	0.88	1.07	1.49	0.85	2.09	1.83	1.865	1.94	2.03	1.58	-0.1	0.68	1.8	2.6	1.25	1.88	1.83	2.12	1.5	2.34	1.8	2.25	1.34	1.64	2.08	1.09	1.32	1.64	1.97	1.34	1.36	1.98	1.09	2.2	2.19	0.71
LIPE	LIPE Hs00193510_m1	1	-7.07	-10.56	-8.81	-4.71	-5.02	-7.51	-7.48	-8.1	-7.12	-9.38	-6.93	-7.66	-7.75	-6.86	-7.42	-9.42	-8.42	-6.405	-7.63	-8.63	-4.85	-4.11	-6.51	-6.305	-7.31	-5.45	-6.84	-5.82	-7.22	-8.39	-5.65	-8.48	-5.79	-7.25	-4.31	-5.67	-8.11	-7.11	-6.46	-5.64	-8.57	-6.91	-5.88	-7.98	-4.96	-6.21	-6.25
LEP	LEP Hs00174877_m1	1	1.09	0.86	-1.26	-1.11	0.66	-1.17	0.67	-0.5	-1.61	0.21	0.7	0.91	0.82	-0.06	1.21	-0.81	0.06	1.025	0.86	0.79	3.75	-0.77	-0.28	0	-1.98	-1.14	0.68	0.8	0.46	-1.63	-0.18	-1.94	-2.17	-2.04	-0.8	-0.28	-0.32	-1.08	-1.5	-0.51	1.73	-5.75	-1.93	0.83	0.36	-0.74	1.19
SLC2A4	SLC2A4 Hs00168966_m1	1	-3.97	-3.09	-3.3	-3.93	-2.31	-3.46	-3.84	-2.17	-3.86	-3.56		-4.37	-3.88	-4.33	-3.25	-1.73	-2.38	-3.27	-2.74	-2.55	-5.85	-4.7	-5.75	-4.61	-2.14	-5.62	-3.17	-4.28	-2.07	-3.58	-2.6	-1.78	-2.09	-3.21	-4	-3.69	-5.09	-3.17	-3.38	-3.67	-3.01	-4.38	-3.4	-5.18	-3.78	-2.23	-6.45
SHOX2	SHOX2 Hs00243203_m1	1	-8.18	-8.24	-9.47	-12.1	-8.92	-7.59	-9.91	-9.39	-8.3	-7.98	-6.41	-7.57	-6.99	-7.45	-6.81	-7.08	-8.02	-6.255	-7.45	-6.96	-9.89		-11.61	-13.68	-14.89	-12.58	-13.08	-13.3			-12.16	-13.74	-11.52	-14.41	-11.66	-15.02	-13.31	-13.93	-14.91	-11.16	-8.32	-12.7	-10.44	-13.97	-11.62	-14.08	-10.35
SCD	SCD Hs01682761_m1	1	-2.41	-2.67	-2.13	-2.2	-2.22	-2.61	-2.2	-1.48	-2.02	-2.88	-2.64	-2.23	-2.55	-2.18	-1.96	-1.01	-1.64	-2.715	-2.15	-2.38	0.04	-0.32	-2.1	-2.025	-1.18	-2.06	-1.59	-1.41	-1.02	-1.09	-0.94	0.06	-0.4	-1.12	-1.37	-1.02	-1.53	-1.36	-0.88	-1.84	-1.55	-1.78	-1.53	-2.74	-0.96	-0.3	-2.74
SAA1	SAA1 Hs00761940_s1	1		1.65	2.93	1.78	2.62	-0.32	3.22	-0.08	-0.76	1.6	1.22	3.82	3.68	3.35	4.12	1.72	0.3	3.34	3.63	3.49	4.81	1.71	3.02	2.97	2.35	1.85	4.15	4.49	1.19	2.79	4.45	-0.04	3.32	1.8	2.64	3.66	3.7	2.57	2.85	3.2	1.49	2.01	2.89	4.39	4.03	3.24	3.86
RARRES2	RARRES2 Hs00161209_g1	1		0.87		-0.39	1.91	3.57		1.65	0.28	2.11	1.62	1.55	1.4	-3.33	0.59		1.5	1.645	1.92	1.33	0.68	0.09	0.08	0.89	1.56	-1.02		1.86	1.85			0.86		0.04	0.1	1.05	0.22	1.1	2.01	1.9	1.57	-1.8	7.52	1.26	14.31	1.26	-1.36
PYGL	PYGL Hs00958087_m1	1	-0.18	-1.02	-1.4	-2.8	-1.39	-1	-2.41	-1.07	-1.57	-0.71	-1.13	-0.45	-1.54	-2.05	-0.44	-1.46	-0.99	-0.855	-0.59	-0.56	-2.2	-1.14	-1.78	-1.745	-1.51	-2.71	-0.68	-0.78	-1.21	-2.75	-0.53	-1.19	-0.24	-1.79	-1.86	-2.5	-1.47	-1.46	-1.43	-2.16	0.34	-3.38	-1.65	-1.66	-1.34	-0.74	-1.29
PPARG2	PPARG Hs01115510_m1	1	-4.12	-4	-4.56	-5.73	-4.24	-4.04	-4.03	-3.45	-5.25	-3.92	-3.46	-4	-4.51	-5.03	-3.9	-4.56	-3.71	-3.785	-3.78	-3.53	-4.41	-4.57	-4.25	-4.755	-3.92	-5.15	-3.32	-3.62	-3.08	-3.94	-3.09	-3.49	-3.55	-4.63	-4.7	-4.83	-4.4	-4.05	-3.86	-4.88	-3.89	-4.84	-3.55	-3.39	-4.47	-3.16	-4.51
PPARG	PPARG Hs01115513_m1	1	-1.65	-1.82	-1.72	-1.52	-1.5	-1.74	-1.61	-1.65	-2.09	-1.9	-2.29	-1.99	-2.17	-2	-1.56	-1.59	-1.36	-1.57	-1.27	-1.48	-1.29	-2.7	-2.09	-1.975	-1.51	-1.91	-1.72	-1.42	-1.04	-1.5	-1.46	-1.16	-0.67	-1.51	-0.98	-1.83	-2.39	-1.27	-1.29	-1.16	-1.74	-1.93	-1.97	-1.91	-1.58	-0.76	-2.21
ZIC1	ZIC1 Hs00602749_m1	1	-17.99	-10.85	-13.65		-15.01	-12.85	-13.96	-18.04	-13.29	-12.68	-14.65	-14.52	-14.09	-13.54	-13.66	-14.6	-13.26	-14.16	-14.43	-15.67			-16.14	-13.53	-16.01	-16.5	-15.56	-15.36				-17.25	-15.86					-20.1			-12.11
UCP2	UCP2 Hs01075227_m1	1	-3.11	-2.9	-2.8	-2.7	-2.7	-2.79	-2.58	-2.28	-2.66	-3.71	-3.78	-2.7	-2.78	-2.92	-2.47	-1.49	-2.42	-3.06	-2.97	-2.65		-2.09	-2.24	-2.48	-1.73	-3.03	-1.34	-1.72	-1.36	-1.31	-1.29	-0.24	-0.85	-2.04	-2.06	-1.64	-2.17	-2.14	-1.13	-2.62	-2.31	-2.29	-2.05	-3.69	-1.6	-0.72	-3.42
UCP2_alt	UCP2 Hs00163349_m1	1										-28.12													5.62
TWIST1	TWIST1 Hs00361186_m1	1	-3.7	-5.06	-3.92	-6.73	-3.9	-3.53	-4.43	-3.38	-4.59	-3.94	-4.09	-4.71	-4.93	-5.21	-3.59	-2.67	-3.06	-4.365	-3.79	-3.22	-4.43	-5.23	-5.58	-4.735	-4.36	-7.31	-4.64	-8.09	-6.86	-7.59	-7.67	-5.77	-6.17	-5.74	-8.3	-6.5	-8.54	-7.84	-6.37	-7.97	-4.06	-6.27	-5.38	-9.81	-5.8	-5.8	-9.17
TBX2	TBX2 Hs00172983_m1	1	-6.56	-7.56	-7.53	-4.2	-5.15	-7.32	-6.34	-5.37	-5.13	-5.98	-7.17	-6.28	-6.88	-5.46	-6.28	-7.95	-7.8	-6.575	-6.74	-8.45	-5.04		-6.91	-6.995	-7.6	-5.58	-6.66	-6.6	-6.77	-6.02	-6.61	-6.61	-5.92	-5.94	-5.73	-7.25	-5.4	-7.22	-6.64	-5.49	-5.7	-7.7	-6.74	-7.71	-6.06	-5.85	-5.73
TBX15	TBX15 Hs00537087_m1	1	-2.94	-3.57	-3.68	-7.57	-4.04	-3.06	-4.2	-4.03	-4.04	-3.91	-3.46	-3.09	-3.65	-3.87	-2.47	-2.04	-2.32	-2.845	-2.25	-2.4	-1.85		-6.31	-6.695	-7	-5.19	-6.59	-8.42	-7.4	-8.46	-7.34	-8.09	-6.15	-6.99	-6.02	-6.94	-8.11	-6.5	-7.12	-6.47	-3.61	-8.8	-6.3	-6.95	-5.16	-6.74	-6.6
SREBF1	SREBF1 Hs00231674_m1	1	-7.66	-8.67	-7.28	-7.4	-6.24	-8.18	-7.81	-7.36	-7.51	-7.65	-7.4	-7.39	-7.58	-7.17	-7.52	-8.97	-7.63	-7.635	-7.29	-8.53	-5.09	-7.79	-8.23	-9.87	-8.4	-7.45	-7.06	-8.47	-9.31	-8.37	-7.59	-7.79	-7.03	-8.39	-8.52	-9.16	-6.75	-7.22	-8.33	-7.94	-7.08	-9.6	-7.75	-7.91	-8.03	-8.28	-8.95
SOX9	SOX9 Hs00165814_m1	1	-8.38	-8.22	-6.44	-9.86	-6.68	-6.74	-7.03	-7.61	-7.49	-7.95	-7.88	-8.81	-6.17	-9.12	-7.81	-7.89	-7.02	-8.595	-7.26	-7.74	-6.37	-9.94	-10.57	-11.515	-8.89	-9.49	-9.07	-10.21	-10.22	-10.97	-8.98	-8.9	-8.51	-8.91	-10.95	-10.55	-7.87	-10.44	-11	-11.06	-7.87	-8.36	-8.83	-10.94	-10.43	-8.81	-10.04
ACTB	ACTB Hs99999903_m1	1	2.07	0.82	1.04	1.96	1.79	1.52	1.56	1.22	0.74	1.32	1.3	1.64	1.51	1.26	1.07	0.21	0.7	1.45	1.59	0.86	-4.25	2.01	1.26	1.275	0.99	1.27	1.44	1.35	1.68	1.97	1.76	1.85	1.86	1.26	1.65	0.85	1.58	1.55	1.83	1.69	1.77	0.16	1.1	1.31	2.07	1.56	1.66
PPIA	PPIA Hs99999904_m1	1	0	0	0	0	0	0	0	0	0	0	0	0	0	0	0	0	0	0	0	0	0	0	0	0	0	0	0	0	0	0	0	0	0	0	0	0	0	0	0	0	0	0	0	0	0	0	0
[truncated: 29 more columns]
